# Supplementary material for: Bioinformatic Analysis of the Value of Mitophagy and Immune Responses in Corneal Endothelial Dysfunction
Source: Curr Issues Mol Biol. 2025 Aug 19;47(8):670. doi: 10.3390/cimb47080670 (PMC12384549; doi:10.3390/cimb47080670)
Supplement: Supplementary file 1 [file cimb-47-00670-s001.zip]

Archive with 4 entries (4 files):
- Supplementary Flie S1_ARRIVE_checklist.pdf
- TableS1_GeneCards_SearchResults.xlsx
- TableS2_MRGs.xlsx
- TableS3_changedHuman genes.xlsx
