# Supplementary material for: Bioinformatic Analysis of the Value of Mitophagy and Immune Responses in Corneal Endothelial Dysfunction
Source: Curr Issues Mol Biol. 2025 Aug 19;47(8):670. doi: 10.3390/cimb47080670 (PMC12384549; doi:10.3390/cimb47080670)
Supplement: Supplementary file 1 [file cimb-47-00670-s001.zip › TableS1_GeneCards_SearchResults.xlsx]

## Sheet: TableS1-GeneCards-SearchResults
Gene Symbol	Description	Category	Uniprot ID	Gifts	GC Id	Relevance score	GeneCards Link
PRKN	Parkin RBR E3 Ubiquitin Protein Ligase	Protein Coding	O60260	56	GC06M161348	17.9643	https://www.genecards.org/cgi-bin/carddisp.pl?gene=PRKN
PINK1	PTEN Induced Kinase 1	Protein Coding	Q9BXM7	53	GC01P020634	17.0887	https://www.genecards.org/cgi-bin/carddisp.pl?gene=PINK1
MAP1LC3B	Microtubule Associated Protein 1 Light Chain 3 Beta	Protein Coding	Q9GZQ8	48	GC16P087384	10.6644	https://www.genecards.org/cgi-bin/carddisp.pl?gene=MAP1LC3B
VDAC1	Voltage Dependent Anion Channel 1	Protein Coding	P21796	52	GC05M133975	9.66662	https://www.genecards.org/cgi-bin/carddisp.pl?gene=VDAC1
FUNDC1	FUN14 Domain Containing 1	Protein Coding	Q8IVP5	39	GC0XM044523	8.86132	https://www.genecards.org/cgi-bin/carddisp.pl?gene=FUNDC1
MFN2	Mitofusin 2	Protein Coding	O95140	55	GC01P011980	8.7188	https://www.genecards.org/cgi-bin/carddisp.pl?gene=MFN2
SQSTM1	Sequestosome 1	Protein Coding	Q13501	56	GC05P179806	7.99462	https://www.genecards.org/cgi-bin/carddisp.pl?gene=SQSTM1
MAP1LC3A	Microtubule Associated Protein 1 Light Chain 3 Alpha	Protein Coding	Q9H492	47	GC20P034546	7.40762	https://www.genecards.org/cgi-bin/carddisp.pl?gene=MAP1LC3A
ULK1	Unc-51 Like Autophagy Activating Kinase 1	Protein Coding	O75385	52	GC12P131894	6.74475	https://www.genecards.org/cgi-bin/carddisp.pl?gene=ULK1
UBC	Ubiquitin C	Protein Coding	P0CG48	50	GC12M124911	6.57839	https://www.genecards.org/cgi-bin/carddisp.pl?gene=UBC
PHB2	Prohibitin 2	Protein Coding	Q99623	49	GC12M006965	6.31336	https://www.genecards.org/cgi-bin/carddisp.pl?gene=PHB2
TOMM20	Translocase Of Outer Mitochondrial Membrane 20	Protein Coding	Q15388	46	GC01M235109	6.20368	https://www.genecards.org/cgi-bin/carddisp.pl?gene=TOMM20
ATG13	Autophagy Related 13	Protein Coding	O75143	46	GC11P046848	6.16663	https://www.genecards.org/cgi-bin/carddisp.pl?gene=ATG13
VPS13C	Vacuolar Protein Sorting 13 Homolog C	Protein Coding	Q709C8	40	GC15M061852	5.82895	https://www.genecards.org/cgi-bin/carddisp.pl?gene=VPS13C
AMBRA1	Autophagy And Beclin 1 Regulator 1	Protein Coding	Q9C0C7	44	GC11M108857	5.72896	https://www.genecards.org/cgi-bin/carddisp.pl?gene=AMBRA1
PGAM5	PGAM Family Member 5, Mitochondrial Serine/Threonine Protein Phosphatase	Protein Coding	Q96HS1	42	GC12P132710	5.61992	https://www.genecards.org/cgi-bin/carddisp.pl?gene=PGAM5
UBA52	Ubiquitin A-52 Residue Ribosomal Protein Fusion Product 1	Protein Coding	P62987	46	GC19P018563	5.38381	https://www.genecards.org/cgi-bin/carddisp.pl?gene=UBA52
MFN1	Mitofusin 1	Protein Coding	Q8IWA4	48	GC03P179347	5.32503	https://www.genecards.org/cgi-bin/carddisp.pl?gene=MFN1
USP30	Ubiquitin Specific Peptidase 30	Protein Coding	Q70CQ3	44	GC12P109027	5.0728	https://www.genecards.org/cgi-bin/carddisp.pl?gene=USP30
CLEC16A	C-Type Lectin Domain Containing 16A	Protein Coding	Q2KHT3	45	GC16P010944	5.0029	https://www.genecards.org/cgi-bin/carddisp.pl?gene=CLEC16A
UBB	Ubiquitin B	Protein Coding	P0CG47	51	GC17P016380	4.92091	https://www.genecards.org/cgi-bin/carddisp.pl?gene=UBB
DNM1L	Dynamin 1 Like	Protein Coding	O00429	55	GC12P032679	4.8618	https://www.genecards.org/cgi-bin/carddisp.pl?gene=DNM1L
RPS27A	Ribosomal Protein S27a	Protein Coding	P62979	49	GC02P055231	4.84302	https://www.genecards.org/cgi-bin/carddisp.pl?gene=RPS27A
TOMM40	Translocase Of Outer Mitochondrial Membrane 40	Protein Coding	O96008	47	GC19P044890	4.80566	https://www.genecards.org/cgi-bin/carddisp.pl?gene=TOMM40
ATG5	Autophagy Related 5	Protein Coding	Q9H1Y0	52	GC06M106045	4.59176	https://www.genecards.org/cgi-bin/carddisp.pl?gene=ATG5
TOMM70	Translocase Of Outer Mitochondrial Membrane 70	Protein Coding	O94826	45	GC03M100364	4.53166	https://www.genecards.org/cgi-bin/carddisp.pl?gene=TOMM70
TOMM7	Translocase Of Outer Mitochondrial Membrane 7	Protein Coding	Q9P0U1	43	GC07M022816	4.51732	https://www.genecards.org/cgi-bin/carddisp.pl?gene=TOMM7
SLC25A4	Solute Carrier Family 25 Member 4	Protein Coding	P12235	56	GC04P185143	4.48702	https://www.genecards.org/cgi-bin/carddisp.pl?gene=SLC25A4
RIMOC1	RAB7A Interacting MON1-CCZ1 Complex Subunit 1	Protein Coding	A6NDU8	36	GC05P042040	4.40992	https://www.genecards.org/cgi-bin/carddisp.pl?gene=RIMOC1
HUWE1	HECT, UBA And WWE Domain Containing E3 Ubiquitin Protein Ligase 1	Protein Coding	Q7Z6Z7	53	GC0XM053532	4.39012	https://www.genecards.org/cgi-bin/carddisp.pl?gene=HUWE1
OPTN	Optineurin	Protein Coding	Q96CV9	50	GC10P013099	4.30302	https://www.genecards.org/cgi-bin/carddisp.pl?gene=OPTN
ATG4B	Autophagy Related 4B Cysteine Peptidase	Protein Coding	Q9Y4P1	48	GC02P241637	4.28109	https://www.genecards.org/cgi-bin/carddisp.pl?gene=ATG4B
SLC25A5	Solute Carrier Family 25 Member 5	Protein Coding	P05141	50	GC0XP119468	4.26378	https://www.genecards.org/cgi-bin/carddisp.pl?gene=SLC25A5
TOMM22	Translocase Of Outer Mitochondrial Membrane 22	Protein Coding	Q9NS69	42	GC22P038681	4.20767	https://www.genecards.org/cgi-bin/carddisp.pl?gene=TOMM22
ATG7	Autophagy Related 7	Protein Coding	O95352	50	GC03P014641	4.17255	https://www.genecards.org/cgi-bin/carddisp.pl?gene=ATG7
CSNK2A1	Casein Kinase 2 Alpha 1	Protein Coding	P68400	57	GC20M000472	4.11634	https://www.genecards.org/cgi-bin/carddisp.pl?gene=CSNK2A1
RNF41	Ring Finger Protein 41	Protein Coding	Q9H4P4	45	GC12M056202	4.0233	https://www.genecards.org/cgi-bin/carddisp.pl?gene=RNF41
FBXO7	F-Box Protein 7	Protein Coding	Q9Y3I1	50	GC22P032474	3.99769	https://www.genecards.org/cgi-bin/carddisp.pl?gene=FBXO7
TIGAR	TP53 Induced Glycolysis Regulatory Phosphatase	Protein Coding	Q9NQ88	45	GC12P028137	3.98813	https://www.genecards.org/cgi-bin/carddisp.pl?gene=TIGAR
CSNK2A2	Casein Kinase 2 Alpha 2	Protein Coding	P19784	53	GC16M058157	3.8805	https://www.genecards.org/cgi-bin/carddisp.pl?gene=CSNK2A2
ABCE1	ATP Binding Cassette Subfamily E Member 1	Protein Coding	P61221	44	GC04P145097	3.8585	https://www.genecards.org/cgi-bin/carddisp.pl?gene=ABCE1
VPS13D	Vacuolar Protein Sorting 13 Homolog D	Protein Coding	Q5THJ4	42	GC01P012404	3.8147	https://www.genecards.org/cgi-bin/carddisp.pl?gene=VPS13D
ATG4D	Autophagy Related 4D Cysteine Peptidase	Protein Coding	Q86TL0	44	GC19P010543	3.75705	https://www.genecards.org/cgi-bin/carddisp.pl?gene=ATG4D
BECN1	Beclin 1	Protein Coding	Q14457	53	GC17M042810	3.73124	https://www.genecards.org/cgi-bin/carddisp.pl?gene=BECN1
BNIP3L	BCL2 Interacting Protein 3 Like	Protein Coding	O60238	49	GC08P026383	3.72164	https://www.genecards.org/cgi-bin/carddisp.pl?gene=BNIP3L
TAFAZZIN	Tafazzin, Phospholipid-Lysophospholipid Transacylase	Protein Coding	Q16635	48	GC0XP154413	3.67218	https://www.genecards.org/cgi-bin/carddisp.pl?gene=TAFAZZIN
PHB1	Prohibitin 1	Protein Coding	P35232	52	GC17M061304	3.60923	https://www.genecards.org/cgi-bin/carddisp.pl?gene=PHB1
GABARAPL2	GABA Type A Receptor Associated Protein Like 2	Protein Coding	P60520	48	GC16P075566	3.57551	https://www.genecards.org/cgi-bin/carddisp.pl?gene=GABARAPL2
LRBA	LPS Responsive Beige-Like Anchor Protein	Protein Coding	P50851	48	GC04M150264	3.5379	https://www.genecards.org/cgi-bin/carddisp.pl?gene=LRBA
USP15	Ubiquitin Specific Peptidase 15	Protein Coding	Q9Y4E8	52	GC12P062260	3.52779	https://www.genecards.org/cgi-bin/carddisp.pl?gene=USP15
FIS1	Fission, Mitochondrial 1	Protein Coding	Q9Y3D6	45	GC07M101239	3.52684	https://www.genecards.org/cgi-bin/carddisp.pl?gene=FIS1
BNIP3	BCL2 Interacting Protein 3	Protein Coding	Q12983	47	GC10M131966	3.50564	https://www.genecards.org/cgi-bin/carddisp.pl?gene=BNIP3
CERS1	Ceramide Synthase 1	Protein Coding	P27544	50	GC19M018868	3.40388	https://www.genecards.org/cgi-bin/carddisp.pl?gene=CERS1
CSNK2B	Casein Kinase 2 Beta	Protein Coding	P67870	55	GC06P104101	3.40386	https://www.genecards.org/cgi-bin/carddisp.pl?gene=CSNK2B
RAB7A	RAB7A, Member RAS Oncogene Family	Protein Coding	P51149	56	GC03P136158	3.36732	https://www.genecards.org/cgi-bin/carddisp.pl?gene=RAB7A
RHOT1	Ras Homolog Family Member T1	Protein Coding	Q8IXI2	48	GC17P032142	3.35644	https://www.genecards.org/cgi-bin/carddisp.pl?gene=RHOT1
ATG12	Autophagy Related 12	Protein Coding	O94817	46	GC05M115828	3.30676	https://www.genecards.org/cgi-bin/carddisp.pl?gene=ATG12
TP53	Tumor Protein P53	Protein Coding	P04637	60	GC17M007661	3.25335	https://www.genecards.org/cgi-bin/carddisp.pl?gene=TP53
ARFIP2	ADP Ribosylation Factor Interacting Protein 2	Protein Coding	P53365	47	GC11M008393	3.22919	https://www.genecards.org/cgi-bin/carddisp.pl?gene=ARFIP2
FKBP8	FKBP Prolyl Isomerase 8	Protein Coding	Q14318	49	GC19M018503	3.20896	https://www.genecards.org/cgi-bin/carddisp.pl?gene=FKBP8
TRIM27	Tripartite Motif Containing 27	Protein Coding	P14373	47	GC06M028903	3.14201	https://www.genecards.org/cgi-bin/carddisp.pl?gene=TRIM27
SPATA33	Spermatogenesis Associated 33	Protein Coding	Q96N06	38	GC16P092033	3.00749	https://www.genecards.org/cgi-bin/carddisp.pl?gene=SPATA33
VDAC2	Voltage Dependent Anion Channel 2	Protein Coding	P45880	50	GC10P075210	2.92833	https://www.genecards.org/cgi-bin/carddisp.pl?gene=VDAC2
CHUK	Component Of Inhibitor Of Nuclear Factor Kappa B Kinase Complex	Protein Coding	O15111	57	GC10M100296	2.92725	https://www.genecards.org/cgi-bin/carddisp.pl?gene=CHUK
MAP1LC3B2	Microtubule Associated Protein 1 Light Chain 3 Beta 2	Protein Coding	A6NCE7	38	GC12P116549	2.92725	https://www.genecards.org/cgi-bin/carddisp.pl?gene=MAP1LC3B2
ATG9A	Autophagy Related 9A	Protein Coding	Q7Z3C6	47	GC02M219219	2.90915	https://www.genecards.org/cgi-bin/carddisp.pl?gene=ATG9A
CNOT4	CCR4-NOT Transcription Complex Subunit 4	Protein Coding	O95628	46	GC07M135361	2.88718	https://www.genecards.org/cgi-bin/carddisp.pl?gene=CNOT4
GABARAP	GABA Type A Receptor-Associated Protein	Protein Coding	O95166	49	GC17M007240	2.8795	https://www.genecards.org/cgi-bin/carddisp.pl?gene=GABARAP
MUL1	Mitochondrial E3 Ubiquitin Protein Ligase 1	Protein Coding	Q969V5	45	GC01M020499	2.85405	https://www.genecards.org/cgi-bin/carddisp.pl?gene=MUL1
OPA1	OPA1 Mitochondrial Dynamin Like GTPase	Protein Coding	O60313	51	GC03P193594	2.82327	https://www.genecards.org/cgi-bin/carddisp.pl?gene=OPA1
TBK1	TANK Binding Kinase 1	Protein Coding	Q9UHD2	56	GC12P064451	2.81119	https://www.genecards.org/cgi-bin/carddisp.pl?gene=TBK1
CALCOCO2	Calcium Binding And Coiled-Coil Domain 2	Protein Coding	Q13137	45	GC17P078578	2.81119	https://www.genecards.org/cgi-bin/carddisp.pl?gene=CALCOCO2
PELO	Pelota MRNA Surveillance And Ribosome Rescue Factor	Protein Coding	Q9BRX2	44	GC05P052787	2.79096	https://www.genecards.org/cgi-bin/carddisp.pl?gene=PELO
SRC	SRC Proto-Oncogene, Non-Receptor Tyrosine Kinase	Protein Coding	P12931	58	GC20P037344	2.71267	https://www.genecards.org/cgi-bin/carddisp.pl?gene=SRC
MTERF3	Mitochondrial Transcription Termination Factor 3	Protein Coding	Q96E29	41	GC08M096240	2.71267	https://www.genecards.org/cgi-bin/carddisp.pl?gene=MTERF3
TOMM5	Translocase Of Outer Mitochondrial Membrane 5	Protein Coding	Q8N4H5	40	GC09M037582	2.71267	https://www.genecards.org/cgi-bin/carddisp.pl?gene=TOMM5
TOMM6	Translocase Of Outer Mitochondrial Membrane 6	Protein Coding	Q96B49	35	GC06P041787	2.71267	https://www.genecards.org/cgi-bin/carddisp.pl?gene=TOMM6
CISD1	CDGSH Iron Sulfur Domain 1	Protein Coding	Q9NZ45	44	GC10P058269	2.70529	https://www.genecards.org/cgi-bin/carddisp.pl?gene=CISD1
MTX1	Metaxin 1	Protein Coding	Q13505	44	GC01P155208	2.52917	https://www.genecards.org/cgi-bin/carddisp.pl?gene=MTX1
PRKAA1	Protein Kinase AMP-Activated Catalytic Subunit Alpha 1	Protein Coding	Q13131	53	GC05M040759	2.52391	https://www.genecards.org/cgi-bin/carddisp.pl?gene=PRKAA1
ATG4A	Autophagy Related 4A Cysteine Peptidase	Protein Coding	Q8WYN0	48	GC0XP108091	2.51838	https://www.genecards.org/cgi-bin/carddisp.pl?gene=ATG4A
LRRK2	Leucine Rich Repeat Kinase 2	Protein Coding	Q5S007	56	GC12P040196	2.47886	https://www.genecards.org/cgi-bin/carddisp.pl?gene=LRRK2
ATAD3A	ATPase Family AAA Domain Containing 3A	Protein Coding	Q9NVI7	48	GC01P005276	2.47098	https://www.genecards.org/cgi-bin/carddisp.pl?gene=ATAD3A
MTARC2	Mitochondrial Amidoxime Reducing Component 2	Protein Coding	Q969Z3	41	GC01P220748	2.45855	https://www.genecards.org/cgi-bin/carddisp.pl?gene=MTARC2
PTRH2	Peptidyl-TRNA Hydrolase 2	Protein Coding	Q9Y3E5	50	GC17M059674	2.45024	https://www.genecards.org/cgi-bin/carddisp.pl?gene=PTRH2
HDAC6	Histone Deacetylase 6	Protein Coding	Q9UBN7	60	GC0XP048801	2.42301	https://www.genecards.org/cgi-bin/carddisp.pl?gene=HDAC6
SIRT1	Sirtuin 1	Protein Coding	Q96EB6	56	GC10P067884	2.40409	https://www.genecards.org/cgi-bin/carddisp.pl?gene=SIRT1
VCP	Valosin Containing Protein	Protein Coding	P55072	56	GC09M035056	2.39837	https://www.genecards.org/cgi-bin/carddisp.pl?gene=VCP
BCL2L13	BCL2 Like 13	Protein Coding	Q9BXK5	45	GC22P017628	2.39459	https://www.genecards.org/cgi-bin/carddisp.pl?gene=BCL2L13
SNCA	Synuclein Alpha	Protein Coding	P37840	58	GC04M089724	2.38713	https://www.genecards.org/cgi-bin/carddisp.pl?gene=SNCA
MAP2K1	Mitogen-Activated Protein Kinase Kinase 1	Protein Coding	Q02750	61	GC15P066386	2.37325	https://www.genecards.org/cgi-bin/carddisp.pl?gene=MAP2K1
MAP2K2	Mitogen-Activated Protein Kinase Kinase 2	Protein Coding	P36507	61	GC19M004090	2.34795	https://www.genecards.org/cgi-bin/carddisp.pl?gene=MAP2K2
WDR26	WD Repeat Domain 26	Protein Coding	Q9H7D7	49	GC01M224385	2.34785	https://www.genecards.org/cgi-bin/carddisp.pl?gene=WDR26
MON1A	MON1 Homolog A, Secretory Trafficking Associated	Protein Coding	Q86VX9	42	GC03M052477	2.3194	https://www.genecards.org/cgi-bin/carddisp.pl?gene=MON1A
SAMM50	SAMM50 Sorting And Assembly Machinery Component	Protein Coding	Q9Y512	45	GC22P043955	2.31267	https://www.genecards.org/cgi-bin/carddisp.pl?gene=SAMM50
MDH1	Malate Dehydrogenase 1	Protein Coding	P40925	53	GC02P063557	2.26998	https://www.genecards.org/cgi-bin/carddisp.pl?gene=MDH1
UBE2L3	Ubiquitin Conjugating Enzyme E2 L3	Protein Coding	P68036	52	GC22P021549	2.26548	https://www.genecards.org/cgi-bin/carddisp.pl?gene=UBE2L3
VDAC3	Voltage Dependent Anion Channel 3	Protein Coding	Q9Y277	50	GC08P042392	2.17351	https://www.genecards.org/cgi-bin/carddisp.pl?gene=VDAC3
HTRA2	HtrA Serine Peptidase 2	Protein Coding	O43464	53	GC02P074529	2.15854	https://www.genecards.org/cgi-bin/carddisp.pl?gene=HTRA2
IMMT	Inner Membrane Mitochondrial Protein	Protein Coding	Q16891	47	GC02M086144	2.13672	https://www.genecards.org/cgi-bin/carddisp.pl?gene=IMMT
OGT	O-Linked N-Acetylglucosamine (GlcNAc) Transferase	Protein Coding	O15294	52	GC0XP071561	2.12067	https://www.genecards.org/cgi-bin/carddisp.pl?gene=OGT
ATG14	Autophagy Related 14	Protein Coding	Q6ZNE5	42	GC14M055366	2.1087	https://www.genecards.org/cgi-bin/carddisp.pl?gene=ATG14
MAPK14	Mitogen-Activated Protein Kinase 14	Protein Coding	Q16539	57	GC06P104232	2.10471	https://www.genecards.org/cgi-bin/carddisp.pl?gene=MAPK14
BCL2L1	BCL2 Like 1	Protein Coding	Q07817	54	GC20M031664	2.10325	https://www.genecards.org/cgi-bin/carddisp.pl?gene=BCL2L1
BCAS3	BCAS3 Microtubule Associated Cell Migration Factor	Protein Coding	Q9H6U6	45	GC17P078824	2.09876	https://www.genecards.org/cgi-bin/carddisp.pl?gene=BCAS3
PHAF1	Phagosome Assembly Factor 1	Protein Coding	Q9BSU1	39	GC16P067110	2.09876	https://www.genecards.org/cgi-bin/carddisp.pl?gene=PHAF1
STK4	Serine/Threonine Kinase 4	Protein Coding	Q13043	56	GC20P044966	2.08406	https://www.genecards.org/cgi-bin/carddisp.pl?gene=STK4
TDRKH	Tudor And KH Domain Containing	Protein Coding	Q9Y2W6	45	GC01M155973	2.07946	https://www.genecards.org/cgi-bin/carddisp.pl?gene=TDRKH
GBA1	Glucosylceramidase Beta 1	Protein Coding	P04062	56	GC01M156443	2.07479	https://www.genecards.org/cgi-bin/carddisp.pl?gene=GBA1
FANCC	FA Complementation Group C	Protein Coding	Q00597	55	GC09M095099	2.06954	https://www.genecards.org/cgi-bin/carddisp.pl?gene=FANCC
LRPPRC	Leucine Rich Pentatricopeptide Repeat Containing	Protein Coding	P42704	49	GC02M043886	2.05326	https://www.genecards.org/cgi-bin/carddisp.pl?gene=LRPPRC
MFF	Mitochondrial Fission Factor	Protein Coding	Q9GZY8	46	GC02P227325	2.05058	https://www.genecards.org/cgi-bin/carddisp.pl?gene=MFF
WIPI1	WD Repeat Domain, Phosphoinositide Interacting 1	Protein Coding	Q5MNZ9	46	GC17M068420	2.04959	https://www.genecards.org/cgi-bin/carddisp.pl?gene=WIPI1
MAP1LC3C	Microtubule Associated Protein 1 Light Chain 3 Gamma	Protein Coding	Q9BXW4	36	GC01M241995	2.01511	https://www.genecards.org/cgi-bin/carddisp.pl?gene=MAP1LC3C
TUFM	Tu Translation Elongation Factor, Mitochondrial	Protein Coding	P49411	51	GC16M040701	2.01421	https://www.genecards.org/cgi-bin/carddisp.pl?gene=TUFM
PI4KB	Phosphatidylinositol 4-Kinase Beta	Protein Coding	Q9UBF8	52	GC01M151291	1.99541	https://www.genecards.org/cgi-bin/carddisp.pl?gene=PI4KB
PDK1	Pyruvate Dehydrogenase Kinase 1	Protein Coding	Q15118	53	GC02P172555	1.98912	https://www.genecards.org/cgi-bin/carddisp.pl?gene=PDK1
ATP1B1	ATPase Na+/K+ Transporting Subunit Beta 1	Protein Coding	P05026	55	GC01P169105	1.97662	https://www.genecards.org/cgi-bin/carddisp.pl?gene=ATP1B1
HSPA8	Heat Shock Protein Family A (Hsp70) Member 8	Protein Coding	P11142	56	GC11M123057	1.97357	https://www.genecards.org/cgi-bin/carddisp.pl?gene=HSPA8
CANX	Calnexin	Protein Coding	P27824	52	GC05P179678	1.94682	https://www.genecards.org/cgi-bin/carddisp.pl?gene=CANX
CHCHD3	Coiled-Coil-Helix-Coiled-Coil-Helix Domain Containing 3	Protein Coding	Q9NX63	44	GC07M132784	1.94225	https://www.genecards.org/cgi-bin/carddisp.pl?gene=CHCHD3
HK2	Hexokinase 2	Protein Coding	P52789	53	GC02P074833	1.94144	https://www.genecards.org/cgi-bin/carddisp.pl?gene=HK2
ATG4C	Autophagy Related 4C Cysteine Peptidase	Protein Coding	Q96DT6	48	GC01P062784	1.93288	https://www.genecards.org/cgi-bin/carddisp.pl?gene=ATG4C
NBR1	NBR1 Autophagy Cargo Receptor	Protein Coding	Q14596	45	GC17P043170	1.93022	https://www.genecards.org/cgi-bin/carddisp.pl?gene=NBR1
TRAP1	TNF Receptor Associated Protein 1	Protein Coding	Q12931	50	GC16M010658	1.92271	https://www.genecards.org/cgi-bin/carddisp.pl?gene=TRAP1
SPATA18	Spermatogenesis Associated 18	Protein Coding	Q8TC71	42	GC04P052051	1.91722	https://www.genecards.org/cgi-bin/carddisp.pl?gene=SPATA18
SESN2	Sestrin 2	Protein Coding	P58004	45	GC01P029561	1.89321	https://www.genecards.org/cgi-bin/carddisp.pl?gene=SESN2
MTX2	Metaxin 2	Protein Coding	O75431	48	GC02P176269	1.85266	https://www.genecards.org/cgi-bin/carddisp.pl?gene=MTX2
MRPS2	Mitochondrial Ribosomal Protein S2	Protein Coding	Q9Y399	45	GC09P135499	1.82944	https://www.genecards.org/cgi-bin/carddisp.pl?gene=MRPS2
BAG5	BAG Cochaperone 5	Protein Coding	Q9UL15	48	GC14M103556	1.82785	https://www.genecards.org/cgi-bin/carddisp.pl?gene=BAG5
CDC37	Cell Division Cycle 37, HSP90 Cochaperone	Protein Coding	Q16543	50	GC19M010391	1.82784	https://www.genecards.org/cgi-bin/carddisp.pl?gene=CDC37
PEX13	Peroxisomal Biogenesis Factor 13	Protein Coding	Q92968	47	GC02P061017	1.82176	https://www.genecards.org/cgi-bin/carddisp.pl?gene=PEX13
PTEN	Phosphatase And Tensin Homolog	Protein Coding	P60484	58	GC10P098516	1.81292	https://www.genecards.org/cgi-bin/carddisp.pl?gene=PTEN
HIF1A	Hypoxia Inducible Factor 1 Subunit Alpha	Protein Coding	Q16665	55	GC14P061695	1.81288	https://www.genecards.org/cgi-bin/carddisp.pl?gene=HIF1A
KRT15	Keratin 15	Protein Coding	P19012	45	GC17M041513	1.80228	https://www.genecards.org/cgi-bin/carddisp.pl?gene=KRT15
NLRP3	NLR Family Pyrin Domain Containing 3	Protein Coding	Q96P20	55	GC01P247415	1.80217	https://www.genecards.org/cgi-bin/carddisp.pl?gene=NLRP3
UBXN6	UBX Domain Protein 6	Protein Coding	Q9BZV1	44	GC19M004444	1.79677	https://www.genecards.org/cgi-bin/carddisp.pl?gene=UBXN6
TBC1D5	TBC1 Domain Family Member 5	Protein Coding	Q92609	44	GC03M017157	1.79491	https://www.genecards.org/cgi-bin/carddisp.pl?gene=TBC1D5
STX10	Syntaxin 10	Protein Coding	O60499	40	GC19M013144	1.79491	https://www.genecards.org/cgi-bin/carddisp.pl?gene=STX10
NIPSNAP1	Nipsnap Homolog 1	Protein Coding	Q9BPW8	45	GC22M029554	1.79218	https://www.genecards.org/cgi-bin/carddisp.pl?gene=NIPSNAP1
PI4K2A	Phosphatidylinositol 4-Kinase Type 2 Alpha	Protein Coding	Q9BTU6	49	GC10P097640	1.78791	https://www.genecards.org/cgi-bin/carddisp.pl?gene=PI4K2A
STOM	Stomatin	Protein Coding	P27105	47	GC09M121338	1.78791	https://www.genecards.org/cgi-bin/carddisp.pl?gene=STOM
MAPK1	Mitogen-Activated Protein Kinase 1	Protein Coding	P28482	60	GC22M021759	1.7484	https://www.genecards.org/cgi-bin/carddisp.pl?gene=MAPK1
MARCHF5	Membrane Associated Ring-CH-Type Finger 5	Protein Coding	Q9NX47	44	GC10P098585	1.73946	https://www.genecards.org/cgi-bin/carddisp.pl?gene=MARCHF5
ALB	Albumin	Protein Coding	P02768	56	GC04P073397	1.73853	https://www.genecards.org/cgi-bin/carddisp.pl?gene=ALB
HSPD1	Heat Shock Protein Family D (Hsp60) Member 1	Protein Coding	P10809	56	GC02M197486	1.72848	https://www.genecards.org/cgi-bin/carddisp.pl?gene=HSPD1
BCL2	BCL2 Apoptosis Regulator	Protein Coding	P10415	58	GC18M063123	1.71915	https://www.genecards.org/cgi-bin/carddisp.pl?gene=BCL2
PLSCR1	Phospholipid Scramblase 1	Protein Coding	O15162	49	GC03M146515	1.71409	https://www.genecards.org/cgi-bin/carddisp.pl?gene=PLSCR1
USP8	Ubiquitin Specific Peptidase 8	Protein Coding	P40818	53	GC15P050424	1.69703	https://www.genecards.org/cgi-bin/carddisp.pl?gene=USP8
UQCRC2	Ubiquinol-Cytochrome C Reductase Core Protein 2	Protein Coding	P22695	52	GC16P046640	1.69703	https://www.genecards.org/cgi-bin/carddisp.pl?gene=UQCRC2
MIEF1	Mitochondrial Elongation Factor 1	Protein Coding	Q9NQG6	41	GC22P052480	1.69199	https://www.genecards.org/cgi-bin/carddisp.pl?gene=MIEF1
EEF1A1	Eukaryotic Translation Elongation Factor 1 Alpha 1	Protein Coding	P68104	51	GC06M081489	1.68608	https://www.genecards.org/cgi-bin/carddisp.pl?gene=EEF1A1
RPL12	Ribosomal Protein L12	Protein Coding	P30050	48	GC09M127447	1.68608	https://www.genecards.org/cgi-bin/carddisp.pl?gene=RPL12
WIPI2	WD Repeat Domain, Phosphoinositide Interacting 2	Protein Coding	Q9Y4P8	48	GC07P005190	1.68184	https://www.genecards.org/cgi-bin/carddisp.pl?gene=WIPI2
RPS3	Ribosomal Protein S3	Protein Coding	P23396	50	GC11P079380	1.67487	https://www.genecards.org/cgi-bin/carddisp.pl?gene=RPS3
TBC1D15	TBC1 Domain Family Member 15	Protein Coding	Q8TC07	44	GC12P071839	1.67129	https://www.genecards.org/cgi-bin/carddisp.pl?gene=TBC1D15
PARL	Presenilin Associated Rhomboid Like	Protein Coding	Q9H300	47	GC03M183826	1.66622	https://www.genecards.org/cgi-bin/carddisp.pl?gene=PARL
ATP6V1A	ATPase H+ Transporting V1 Subunit A	Protein Coding	P38606	52	GC03P113747	1.66336	https://www.genecards.org/cgi-bin/carddisp.pl?gene=ATP6V1A
RPL18	Ribosomal Protein L18	Protein Coding	Q07020	51	GC19M048615	1.66336	https://www.genecards.org/cgi-bin/carddisp.pl?gene=RPL18
LDHA	Lactate Dehydrogenase A	Protein Coding	P00338	57	GC11P018394	1.65156	https://www.genecards.org/cgi-bin/carddisp.pl?gene=LDHA
YWHAZ	Tyrosine 3-Monooxygenase/Tryptophan 5-Monooxygenase Activation Protein Zeta	Protein Coding	P63104	53	GC08M100917	1.65156	https://www.genecards.org/cgi-bin/carddisp.pl?gene=YWHAZ
MTPAP	Mitochondrial Poly(A) Polymerase	Protein Coding	Q9NVV4	47	GC10M034421	1.65156	https://www.genecards.org/cgi-bin/carddisp.pl?gene=MTPAP
IRGM	Immunity Related GTPase M	Protein Coding	A1A4Y4	42	GC05P150846	1.64515	https://www.genecards.org/cgi-bin/carddisp.pl?gene=IRGM
GLS	Glutaminase	Protein Coding	O94925	56	GC02P190880	1.63942	https://www.genecards.org/cgi-bin/carddisp.pl?gene=GLS
VPS35	VPS35 Retromer Complex Component	Protein Coding	Q96QK1	49	GC16M047129	1.63942	https://www.genecards.org/cgi-bin/carddisp.pl?gene=VPS35
PIP4K2C	Phosphatidylinositol-5-Phosphate 4-Kinase Type 2 Gamma	Protein Coding	Q8TBX8	46	GC12P057591	1.63942	https://www.genecards.org/cgi-bin/carddisp.pl?gene=PIP4K2C
RPS5	Ribosomal Protein S5	Protein Coding	P46782	46	GC19P058386	1.63942	https://www.genecards.org/cgi-bin/carddisp.pl?gene=RPS5
ABCD3	ATP Binding Cassette Subfamily D Member 3	Protein Coding	P28288	51	GC01P094385	1.62691	https://www.genecards.org/cgi-bin/carddisp.pl?gene=ABCD3
CYP51A1	Cytochrome P450 Family 51 Subfamily A Member 1	Protein Coding	Q16850	49	GC07M092112	1.62691	https://www.genecards.org/cgi-bin/carddisp.pl?gene=CYP51A1
STT3B	STT3 Oligosaccharyltransferase Complex Catalytic Subunit B	Protein Coding	Q8TCJ2	49	GC03P031532	1.62691	https://www.genecards.org/cgi-bin/carddisp.pl?gene=STT3B
GDI2	GDP Dissociation Inhibitor 2	Protein Coding	P50395	46	GC10M005765	1.62691	https://www.genecards.org/cgi-bin/carddisp.pl?gene=GDI2
SNX2	Sorting Nexin 2	Protein Coding	O60749	46	GC05P122774	1.62691	https://www.genecards.org/cgi-bin/carddisp.pl?gene=SNX2
GABARAPL1	GABA Type A Receptor Associated Protein Like 1	Protein Coding	Q9H0R8	47	GC12P010212	1.61491	https://www.genecards.org/cgi-bin/carddisp.pl?gene=GABARAPL1
ALDH2	Aldehyde Dehydrogenase 2 Family Member	Protein Coding	P05091	57	GC12P111766	1.61401	https://www.genecards.org/cgi-bin/carddisp.pl?gene=ALDH2
MAVS	Mitochondrial Antiviral Signaling Protein	Protein Coding	Q7Z434	46	GC20P004927	1.61306	https://www.genecards.org/cgi-bin/carddisp.pl?gene=MAVS
NFE2L2	NFE2 Like BZIP Transcription Factor 2	Protein Coding	Q16236	58	GC02M177227	1.59815	https://www.genecards.org/cgi-bin/carddisp.pl?gene=NFE2L2
ATG16L1	Autophagy Related 16 Like 1	Protein Coding	Q676U5	49	GC02P233267	1.59815	https://www.genecards.org/cgi-bin/carddisp.pl?gene=ATG16L1
RETREG1	Reticulophagy Regulator 1	Protein Coding	Q9H6L5	44	GC05M016511	1.59396	https://www.genecards.org/cgi-bin/carddisp.pl?gene=RETREG1
HSP90AA1	Heat Shock Protein 90 Alpha Family Class A Member 1	Protein Coding	P07900	58	GC14M102080	1.58699	https://www.genecards.org/cgi-bin/carddisp.pl?gene=HSP90AA1
LMAN1	Lectin, Mannose Binding 1	Protein Coding	P49257	52	GC18M059327	1.58685	https://www.genecards.org/cgi-bin/carddisp.pl?gene=LMAN1
FOXO3	Forkhead Box O3	Protein Coding	O43524	54	GC06P108559	1.58301	https://www.genecards.org/cgi-bin/carddisp.pl?gene=FOXO3
EIF2S1	Eukaryotic Translation Initiation Factor 2 Subunit Alpha	Protein Coding	P05198	50	GC14P067359	1.57667	https://www.genecards.org/cgi-bin/carddisp.pl?gene=EIF2S1
ACIN1	Apoptotic Chromatin Condensation Inducer 1	Protein Coding	Q9UKV3	48	GC14M023058	1.57667	https://www.genecards.org/cgi-bin/carddisp.pl?gene=ACIN1
NUP93	Nucleoporin 93	Protein Coding	Q8N1F7	48	GC16P057304	1.57667	https://www.genecards.org/cgi-bin/carddisp.pl?gene=NUP93
CRNKL1	Crooked Neck Pre-MRNA Splicing Factor 1	Protein Coding	Q9BZJ0	45	GC20M020034	1.57667	https://www.genecards.org/cgi-bin/carddisp.pl?gene=CRNKL1
TUBB	Tubulin Beta Class I	Protein Coding	P07437	56	GC06P104078	1.57604	https://www.genecards.org/cgi-bin/carddisp.pl?gene=TUBB
HSPA9	Heat Shock Protein Family A (Hsp70) Member 9	Protein Coding	P38646	54	GC05M138554	1.57288	https://www.genecards.org/cgi-bin/carddisp.pl?gene=HSPA9
NIPSNAP2	Nipsnap Homolog 2	Protein Coding	O75323	45	GC07P059653	1.57191	https://www.genecards.org/cgi-bin/carddisp.pl?gene=NIPSNAP2
TSPO	Translocator Protein	Protein Coding	B1AH88	51	GC22P043151	1.56777	https://www.genecards.org/cgi-bin/carddisp.pl?gene=TSPO
HSP90AB1	Heat Shock Protein 90 Alpha Family Class B Member 1	Protein Coding	P08238	56	GC06P044246	1.56482	https://www.genecards.org/cgi-bin/carddisp.pl?gene=HSP90AB1
TSC2	TSC Complex Subunit 2	Protein Coding	P49815	57	GC16P045943	1.56168	https://www.genecards.org/cgi-bin/carddisp.pl?gene=TSC2
AKT1	AKT Serine/Threonine Kinase 1	Protein Coding	P31749	60	GC14M104769	1.56166	https://www.genecards.org/cgi-bin/carddisp.pl?gene=AKT1
STOML2	Stomatin Like 2	Protein Coding	Q9UJZ1	45	GC09M035099	1.56166	https://www.genecards.org/cgi-bin/carddisp.pl?gene=STOML2
PFKP	Phosphofructokinase, Platelet	Protein Coding	Q01813	52	GC10P003066	1.55043	https://www.genecards.org/cgi-bin/carddisp.pl?gene=PFKP
CHAF1B	Chromatin Assembly Factor 1 Subunit B	Protein Coding	Q13112	46	GC21P036385	1.55043	https://www.genecards.org/cgi-bin/carddisp.pl?gene=CHAF1B
FXR2	FMR1 Autosomal Homolog 2	Protein Coding	P51116	46	GC17M013523	1.55043	https://www.genecards.org/cgi-bin/carddisp.pl?gene=FXR2
RNF31	Ring Finger Protein 31	Protein Coding	Q96EP0	48	GC14P024146	1.55035	https://www.genecards.org/cgi-bin/carddisp.pl?gene=RNF31
BAG6	BAG Cochaperone 6	Protein Coding	P46379	45	GC06M031639	1.55016	https://www.genecards.org/cgi-bin/carddisp.pl?gene=BAG6
MAPK9	Mitogen-Activated Protein Kinase 9	Protein Coding	P45984	55	GC05M180273	1.54998	https://www.genecards.org/cgi-bin/carddisp.pl?gene=MAPK9
FBXW7	F-Box And WD Repeat Domain Containing 7	Protein Coding	Q969H0	52	GC04M152321	1.54372	https://www.genecards.org/cgi-bin/carddisp.pl?gene=FBXW7
TFRC	Transferrin Receptor	Protein Coding	P02786	57	GC03M196144	1.53835	https://www.genecards.org/cgi-bin/carddisp.pl?gene=TFRC
CLINT1	Clathrin Interactor 1	Protein Coding	Q14677	46	GC05M157785	1.53661	https://www.genecards.org/cgi-bin/carddisp.pl?gene=CLINT1
SRSF4	Serine And Arginine Rich Splicing Factor 4	Protein Coding	Q08170	46	GC01M029147	1.53661	https://www.genecards.org/cgi-bin/carddisp.pl?gene=SRSF4
PARP1	Poly(ADP-Ribose) Polymerase 1	Protein Coding	P09874	57	GC01M226360	1.52621	https://www.genecards.org/cgi-bin/carddisp.pl?gene=PARP1
UQCRC1	Ubiquinol-Cytochrome C Reductase Core Protein 1	Protein Coding	P31930	50	GC03M048598	1.52621	https://www.genecards.org/cgi-bin/carddisp.pl?gene=UQCRC1
MAP2K7	Mitogen-Activated Protein Kinase Kinase 7	Protein Coding	O14733	52	GC19P007903	1.514	https://www.genecards.org/cgi-bin/carddisp.pl?gene=MAP2K7
NAA10	N-Alpha-Acetyltransferase 10, NatA Catalytic Subunit	Protein Coding	P41227	52	GC0XM153929	1.514	https://www.genecards.org/cgi-bin/carddisp.pl?gene=NAA10
NAA16	N-Alpha-Acetyltransferase 16, NatA Auxiliary Subunit	Protein Coding	Q6N069	41	GC13P041311	1.514	https://www.genecards.org/cgi-bin/carddisp.pl?gene=NAA16
IDH2	Isocitrate Dehydrogenase (NADP(+)) 2	Protein Coding	P48735	59	GC15M090083	1.51371	https://www.genecards.org/cgi-bin/carddisp.pl?gene=IDH2
HK1	Hexokinase 1	Protein Coding	P19367	56	GC10P069269	1.51371	https://www.genecards.org/cgi-bin/carddisp.pl?gene=HK1
UBE2N	Ubiquitin Conjugating Enzyme E2 N	Protein Coding	P61088	54	GC12M093406	1.51371	https://www.genecards.org/cgi-bin/carddisp.pl?gene=UBE2N
NDUFV1	NADH:Ubiquinone Oxidoreductase Core Subunit V1	Protein Coding	P49821	52	GC11P073074	1.51371	https://www.genecards.org/cgi-bin/carddisp.pl?gene=NDUFV1
VAPA	VAMP Associated Protein A	Protein Coding	Q9P0L0	49	GC18P009904	1.51371	https://www.genecards.org/cgi-bin/carddisp.pl?gene=VAPA
UBXN1	UBX Domain Protein 1	Protein Coding	Q04323	42	GC11M109100	1.51371	https://www.genecards.org/cgi-bin/carddisp.pl?gene=UBXN1
ATM	ATM Serine/Threonine Kinase	Protein Coding	Q13315	60	GC11P108222	1.51182	https://www.genecards.org/cgi-bin/carddisp.pl?gene=ATM
ANXA5	Annexin A5	Protein Coding	P08758	53	GC04M121667	1.50987	https://www.genecards.org/cgi-bin/carddisp.pl?gene=ANXA5
LONP1	Lon Peptidase 1, Mitochondrial	Protein Coding	P36776	52	GC19M005691	1.50882	https://www.genecards.org/cgi-bin/carddisp.pl?gene=LONP1
SUCLA2	Succinate-CoA Ligase ADP-Forming Subunit Beta	Protein Coding	Q9P2R7	53	GC13M047745	1.50081	https://www.genecards.org/cgi-bin/carddisp.pl?gene=SUCLA2
MRPL37	Mitochondrial Ribosomal Protein L37	Protein Coding	Q9BZE1	44	GC01P054185	1.50081	https://www.genecards.org/cgi-bin/carddisp.pl?gene=MRPL37
OCIAD1	OCIA Domain Containing 1	Protein Coding	Q9NX40	42	GC04P048805	1.49659	https://www.genecards.org/cgi-bin/carddisp.pl?gene=OCIAD1
SIAH3	Siah E3 Ubiquitin Protein Ligase Family Member 3	Protein Coding	Q8IW03	37	GC13M045777	1.49659	https://www.genecards.org/cgi-bin/carddisp.pl?gene=SIAH3
TIMM44	Translocase Of Inner Mitochondrial Membrane 44	Protein Coding	O43615	46	GC19M007926	1.49497	https://www.genecards.org/cgi-bin/carddisp.pl?gene=TIMM44
BLOC1S1	Biogenesis Of Lysosomal Organelles Complex 1 Subunit 1	Protein Coding	P78537	43	GC12P057965	1.4882	https://www.genecards.org/cgi-bin/carddisp.pl?gene=BLOC1S1
PRPF8	Pre-MRNA Processing Factor 8	Protein Coding	Q6P2Q9	49	GC17M001650	1.48449	https://www.genecards.org/cgi-bin/carddisp.pl?gene=PRPF8
VIM	Vimentin	Protein Coding	P08670	58	GC10P017227	1.47379	https://www.genecards.org/cgi-bin/carddisp.pl?gene=VIM
DSP	Desmoplakin	Protein Coding	P15924	57	GC06P007541	1.47365	https://www.genecards.org/cgi-bin/carddisp.pl?gene=DSP
MIF	Macrophage Migration Inhibitory Factor	Protein Coding	P14174	54	GC22P023894	1.47365	https://www.genecards.org/cgi-bin/carddisp.pl?gene=MIF
STEAP3	STEAP3 Metalloreductase	Protein Coding	Q658P3	52	GC02P126050	1.47365	https://www.genecards.org/cgi-bin/carddisp.pl?gene=STEAP3
FADS2	Fatty Acid Desaturase 2	Protein Coding	O95864	50	GC11P061792	1.47365	https://www.genecards.org/cgi-bin/carddisp.pl?gene=FADS2
SLC25A24	Solute Carrier Family 25 Member 24	Protein Coding	Q6NUK1	49	GC01M108134	1.47365	https://www.genecards.org/cgi-bin/carddisp.pl?gene=SLC25A24
TOM1	Target Of Myb1 Membrane Trafficking Protein	Protein Coding	O60784	49	GC22P035299	1.47365	https://www.genecards.org/cgi-bin/carddisp.pl?gene=TOM1
MON2	MON2 Homolog, Regulator Of Endosome-To-Golgi Trafficking	Protein Coding	Q7Z3U7	41	GC12P062466	1.47365	https://www.genecards.org/cgi-bin/carddisp.pl?gene=MON2
GDAP1	Ganglioside Induced Differentiation Associated Protein 1	Protein Coding	Q8TB36	50	GC08P074315	1.47259	https://www.genecards.org/cgi-bin/carddisp.pl?gene=GDAP1
APP	Amyloid Beta Precursor Protein	Protein Coding	P05067	58	GC21M025880	1.46387	https://www.genecards.org/cgi-bin/carddisp.pl?gene=APP
NAXE	NAD(P)HX Epimerase	Protein Coding	Q8NCW5	48	GC01P156591	1.45928	https://www.genecards.org/cgi-bin/carddisp.pl?gene=NAXE
SCAMP3	Secretory Carrier Membrane Protein 3	Protein Coding	O14828	43	GC01M155255	1.45928	https://www.genecards.org/cgi-bin/carddisp.pl?gene=SCAMP3
SEC22B	SEC22 Homolog B, Vesicle Trafficking Protein	Protein Coding	O75396	41	GC01M120150	1.45928	https://www.genecards.org/cgi-bin/carddisp.pl?gene=SEC22B
ARMCX3	Armadillo Repeat Containing X-Linked 3	Protein Coding	Q9UH62	38	GC0XP101622	1.45928	https://www.genecards.org/cgi-bin/carddisp.pl?gene=ARMCX3
PRKCD	Protein Kinase C Delta	Protein Coding	Q05655	58	GC03P053156	1.45162	https://www.genecards.org/cgi-bin/carddisp.pl?gene=PRKCD
HSPA1A	Heat Shock Protein Family A (Hsp70) Member 1A	Protein Coding	P0DMV8	53	GC06P104117	1.45162	https://www.genecards.org/cgi-bin/carddisp.pl?gene=HSPA1A
HNRNPM	Heterogeneous Nuclear Ribonucleoprotein M	Protein Coding	P52272	46	GC19P008444	1.45162	https://www.genecards.org/cgi-bin/carddisp.pl?gene=HNRNPM
ATAD3B	ATPase Family AAA Domain Containing 3B	Protein Coding	Q5T9A4	43	GC01P005273	1.45162	https://www.genecards.org/cgi-bin/carddisp.pl?gene=ATAD3B
MAPK8	Mitogen-Activated Protein Kinase 8	Protein Coding	P45983	56	GC10P048306	1.44842	https://www.genecards.org/cgi-bin/carddisp.pl?gene=MAPK8
PRKAA2	Protein Kinase AMP-Activated Catalytic Subunit Alpha 2	Protein Coding	P54646	57	GC01P056645	1.44747	https://www.genecards.org/cgi-bin/carddisp.pl?gene=PRKAA2
GPD2	Glycerol-3-Phosphate Dehydrogenase 2	Protein Coding	P43304	53	GC02P156401	1.44431	https://www.genecards.org/cgi-bin/carddisp.pl?gene=GPD2
HSPA1L	Heat Shock Protein Family A (Hsp70) Member 1 Like	Protein Coding	P34931	51	GC06M031809	1.44431	https://www.genecards.org/cgi-bin/carddisp.pl?gene=HSPA1L
CCZ1B	CCZ1 Homolog B, Vacuolar Protein Trafficking And Biogenesis Associated	Protein Coding	P86790	36	GC07M006794	1.44431	https://www.genecards.org/cgi-bin/carddisp.pl?gene=CCZ1B
PKM	Pyruvate Kinase M1/2	Protein Coding	P14618	56	GC15M072199	1.44012	https://www.genecards.org/cgi-bin/carddisp.pl?gene=PKM
TUBB4B	Tubulin Beta 4B Class IVb	Protein Coding	P68371	52	GC09P137241	1.44012	https://www.genecards.org/cgi-bin/carddisp.pl?gene=TUBB4B
HNRNPU	Heterogeneous Nuclear Ribonucleoprotein U	Protein Coding	Q00839	49	GC01M244844	1.44012	https://www.genecards.org/cgi-bin/carddisp.pl?gene=HNRNPU
TUBB6	Tubulin Beta 6 Class V	Protein Coding	Q9BUF5	49	GC18P012307	1.44012	https://www.genecards.org/cgi-bin/carddisp.pl?gene=TUBB6
HNRNPH1	Heterogeneous Nuclear Ribonucleoprotein H1	Protein Coding	P31943	48	GC05M179614	1.44012	https://www.genecards.org/cgi-bin/carddisp.pl?gene=HNRNPH1
TIMM23	Translocase Of Inner Mitochondrial Membrane 23	Protein Coding	O14925	41	GC10P045972	1.43763	https://www.genecards.org/cgi-bin/carddisp.pl?gene=TIMM23
MAP2K3	Mitogen-Activated Protein Kinase Kinase 3	Protein Coding	P46734	56	GC17P076203	1.42863	https://www.genecards.org/cgi-bin/carddisp.pl?gene=MAP2K3
EMC1	ER Membrane Protein Complex Subunit 1	Protein Coding	Q8N766	45	GC01M019215	1.42863	https://www.genecards.org/cgi-bin/carddisp.pl?gene=EMC1
GAPDH	Glyceraldehyde-3-Phosphate Dehydrogenase	Protein Coding	P04406	57	GC12P028185	1.42831	https://www.genecards.org/cgi-bin/carddisp.pl?gene=GAPDH
HSP90B1	Heat Shock Protein 90 Beta Family Member 1	Protein Coding	P14625	54	GC12P103930	1.42831	https://www.genecards.org/cgi-bin/carddisp.pl?gene=HSP90B1
MYH9	Myosin Heavy Chain 9	Protein Coding	P35579	54	GC22M036281	1.42831	https://www.genecards.org/cgi-bin/carddisp.pl?gene=MYH9
FUS	FUS RNA Binding Protein	Protein Coding	P35637	51	GC16P031180	1.42831	https://www.genecards.org/cgi-bin/carddisp.pl?gene=FUS
CCT3	Chaperonin Containing TCP1 Subunit 3	Protein Coding	P49368	48	GC01M156308	1.42831	https://www.genecards.org/cgi-bin/carddisp.pl?gene=CCT3
RPL7	Ribosomal Protein L7	Protein Coding	P18124	48	GC08M073290	1.42831	https://www.genecards.org/cgi-bin/carddisp.pl?gene=RPL7
NPLOC4	NPL4 Homolog, Ubiquitin Recognition Factor	Protein Coding	Q8TAT6	46	GC17M081556	1.42831	https://www.genecards.org/cgi-bin/carddisp.pl?gene=NPLOC4
ARIH1	Ariadne RBR E3 Ubiquitin Protein Ligase 1	Protein Coding	Q9Y4X5	45	GC15P072474	1.42831	https://www.genecards.org/cgi-bin/carddisp.pl?gene=ARIH1
ACTB	Actin Beta	Protein Coding	P60709	56	GC07M005527	1.41617	https://www.genecards.org/cgi-bin/carddisp.pl?gene=ACTB
FASN	Fatty Acid Synthase	Protein Coding	P49327	56	GC17M082078	1.41617	https://www.genecards.org/cgi-bin/carddisp.pl?gene=FASN
YWHAE	Tyrosine 3-Monooxygenase/Tryptophan 5-Monooxygenase Activation Protein Epsilon	Protein Coding	P62258	56	GC17M013155	1.41617	https://www.genecards.org/cgi-bin/carddisp.pl?gene=YWHAE
RPL11	Ribosomal Protein L11	Protein Coding	P62913	55	GC01P023691	1.41617	https://www.genecards.org/cgi-bin/carddisp.pl?gene=RPL11
CFL1	Cofilin 1	Protein Coding	P23528	53	GC11M065823	1.41617	https://www.genecards.org/cgi-bin/carddisp.pl?gene=CFL1
MCM7	Minichromosome Maintenance Complex Component 7	Protein Coding	P33993	53	GC07M100092	1.41617	https://www.genecards.org/cgi-bin/carddisp.pl?gene=MCM7
SPTBN1	Spectrin Beta, Non-Erythrocytic 1	Protein Coding	Q01082	53	GC02P054456	1.41617	https://www.genecards.org/cgi-bin/carddisp.pl?gene=SPTBN1
TRIM25	Tripartite Motif Containing 25	Protein Coding	Q14258	51	GC17M056836	1.41617	https://www.genecards.org/cgi-bin/carddisp.pl?gene=TRIM25
EPRS1	Glutamyl-Prolyl-TRNA Synthetase 1	Protein Coding	P07814	50	GC01M219969	1.41617	https://www.genecards.org/cgi-bin/carddisp.pl?gene=EPRS1
PLEC	Plectin	Protein Coding	Q15149	50	GC08M146041	1.41617	https://www.genecards.org/cgi-bin/carddisp.pl?gene=PLEC
RPL21	Ribosomal Protein L21	Protein Coding	P46778	50	GC13P027251	1.41617	https://www.genecards.org/cgi-bin/carddisp.pl?gene=RPL21
RPS15A	Ribosomal Protein S15a	Protein Coding	P62244	50	GC16M018781	1.41617	https://www.genecards.org/cgi-bin/carddisp.pl?gene=RPS15A
HNRNPD	Heterogeneous Nuclear Ribonucleoprotein D	Protein Coding	Q14103	49	GC04M082352	1.41617	https://www.genecards.org/cgi-bin/carddisp.pl?gene=HNRNPD
CCT4	Chaperonin Containing TCP1 Subunit 4	Protein Coding	P50991	48	GC02M061868	1.41617	https://www.genecards.org/cgi-bin/carddisp.pl?gene=CCT4
RPL8	Ribosomal Protein L8	Protein Coding	P62917	48	GC08M146113	1.41617	https://www.genecards.org/cgi-bin/carddisp.pl?gene=RPL8
RPS2	Ribosomal Protein S2	Protein Coding	P15880	48	GC16M010439	1.41617	https://www.genecards.org/cgi-bin/carddisp.pl?gene=RPS2
TUBA1C	Tubulin Alpha 1c	Protein Coding	Q9BQE3	48	GC12P049188	1.41617	https://www.genecards.org/cgi-bin/carddisp.pl?gene=TUBA1C
RPLP0	Ribosomal Protein Lateral Stalk Subunit P0	Protein Coding	P05388	47	GC12M120196	1.41617	https://www.genecards.org/cgi-bin/carddisp.pl?gene=RPLP0
RPS3A	Ribosomal Protein S3A	Protein Coding	P61247	47	GC04P151099	1.41617	https://www.genecards.org/cgi-bin/carddisp.pl?gene=RPS3A
PDIA6	Protein Disulfide Isomerase Family A Member 6	Protein Coding	Q15084	45	GC02M010784	1.41617	https://www.genecards.org/cgi-bin/carddisp.pl?gene=PDIA6
RPS18	Ribosomal Protein S18	Protein Coding	P62269	45	GC06P104162	1.41617	https://www.genecards.org/cgi-bin/carddisp.pl?gene=RPS18
ROCK2	Rho Associated Coiled-Coil Containing Protein Kinase 2	Protein Coding	O75116	53	GC02M011377	1.41588	https://www.genecards.org/cgi-bin/carddisp.pl?gene=ROCK2
ESYT1	Extended Synaptotagmin 1	Protein Coding	Q9BSJ8	45	GC12P058101	1.41215	https://www.genecards.org/cgi-bin/carddisp.pl?gene=ESYT1
RMDN3	Regulator Of Microtubule Dynamics 3	Protein Coding	Q96TC7	41	GC15M040735	1.41215	https://www.genecards.org/cgi-bin/carddisp.pl?gene=RMDN3
RB1CC1	RB1 Inducible Coiled-Coil 1	Protein Coding	Q8TDY2	50	GC08M052622	1.40944	https://www.genecards.org/cgi-bin/carddisp.pl?gene=RB1CC1
ZFYVE16	Zinc Finger FYVE-Type Containing 16	Protein Coding	Q7Z3T8	46	GC05P080407	1.40473	https://www.genecards.org/cgi-bin/carddisp.pl?gene=ZFYVE16
BET1	Bet1 Golgi Vesicular Membrane Trafficking Protein	Protein Coding	O15155	45	GC07M093962	1.40473	https://www.genecards.org/cgi-bin/carddisp.pl?gene=BET1
EIF2AK2	Eukaryotic Translation Initiation Factor 2 Alpha Kinase 2	Protein Coding	P19525	57	GC02M037099	1.40367	https://www.genecards.org/cgi-bin/carddisp.pl?gene=EIF2AK2
PRKDC	Protein Kinase, DNA-Activated, Catalytic Subunit	Protein Coding	P78527	57	GC08M047773	1.40367	https://www.genecards.org/cgi-bin/carddisp.pl?gene=PRKDC
UBA1	Ubiquitin Like Modifier Activating Enzyme 1	Protein Coding	P22314	56	GC0XP047190	1.40367	https://www.genecards.org/cgi-bin/carddisp.pl?gene=UBA1
EEF2	Eukaryotic Translation Elongation Factor 2	Protein Coding	P13639	55	GC19M003976	1.40367	https://www.genecards.org/cgi-bin/carddisp.pl?gene=EEF2
SDHA	Succinate Dehydrogenase Complex Flavoprotein Subunit A	Protein Coding	P31040	55	GC05P000220	1.40367	https://www.genecards.org/cgi-bin/carddisp.pl?gene=SDHA
TARDBP	TAR DNA Binding Protein	Protein Coding	Q13148	54	GC01P011013	1.40367	https://www.genecards.org/cgi-bin/carddisp.pl?gene=TARDBP
TUBB4A	Tubulin Beta 4A Class IVa	Protein Coding	P04350	54	GC19M009479	1.40367	https://www.genecards.org/cgi-bin/carddisp.pl?gene=TUBB4A
CTPS1	CTP Synthase 1	Protein Coding	P17812	53	GC01P040979	1.40367	https://www.genecards.org/cgi-bin/carddisp.pl?gene=CTPS1
EIF4A1	Eukaryotic Translation Initiation Factor 4A1	Protein Coding	P60842	53	GC17P007572	1.40367	https://www.genecards.org/cgi-bin/carddisp.pl?gene=EIF4A1
GANAB	Glucosidase II Alpha Subunit	Protein Coding	Q14697	53	GC11M109095	1.40367	https://www.genecards.org/cgi-bin/carddisp.pl?gene=GANAB
TRAF6	TNF Receptor Associated Factor 6	Protein Coding	Q9Y4K3	53	GC11M036467	1.40367	https://www.genecards.org/cgi-bin/carddisp.pl?gene=TRAF6
RUVBL1	RuvB Like AAA ATPase 1	Protein Coding	Q9Y265	52	GC03M128064	1.40367	https://www.genecards.org/cgi-bin/carddisp.pl?gene=RUVBL1
PAICS	Phosphoribosylaminoimidazole Carboxylase And Phosphoribosylaminoimidazolesuccinocarboxamide Synthase	Protein Coding	P22234	50	GC04P056410	1.40367	https://www.genecards.org/cgi-bin/carddisp.pl?gene=PAICS
PFAS	Phosphoribosylformylglycinamidine Synthase	Protein Coding	O15067	50	GC17P008247	1.40367	https://www.genecards.org/cgi-bin/carddisp.pl?gene=PFAS
RAN	RAN, Member RAS Oncogene Family	Protein Coding	P62826	50	GC12P130874	1.40367	https://www.genecards.org/cgi-bin/carddisp.pl?gene=RAN
EIF4A3	Eukaryotic Translation Initiation Factor 4A3	Protein Coding	P38919	49	GC17M080135	1.40367	https://www.genecards.org/cgi-bin/carddisp.pl?gene=EIF4A3
CCT7	Chaperonin Containing TCP1 Subunit 7	Protein Coding	Q99832	48	GC02P073233	1.40367	https://www.genecards.org/cgi-bin/carddisp.pl?gene=CCT7
RPL4	Ribosomal Protein L4	Protein Coding	P36578	48	GC15M066498	1.40367	https://www.genecards.org/cgi-bin/carddisp.pl?gene=RPL4
RPS9	Ribosomal Protein S9	Protein Coding	P46781	48	GC19P088208	1.40367	https://www.genecards.org/cgi-bin/carddisp.pl?gene=RPS9
CSE1L	Chromosome Segregation 1 Like	Protein Coding	P55060	47	GC20P049046	1.40367	https://www.genecards.org/cgi-bin/carddisp.pl?gene=CSE1L
DAP3	Death Associated Protein 3	Protein Coding	P51398	47	GC01P155884	1.40367	https://www.genecards.org/cgi-bin/carddisp.pl?gene=DAP3
RPL9	Ribosomal Protein L9	Protein Coding	P32969	47	GC04M039452	1.40367	https://www.genecards.org/cgi-bin/carddisp.pl?gene=RPL9
EEF1G	Eukaryotic Translation Elongation Factor 1 Gamma	Protein Coding	P26641	46	GC11M109085	1.40367	https://www.genecards.org/cgi-bin/carddisp.pl?gene=EEF1G
MTCH2	Mitochondrial Carrier 2	Protein Coding	Q9Y6C9	46	GC11M047604	1.40367	https://www.genecards.org/cgi-bin/carddisp.pl?gene=MTCH2
RAB1B	RAB1B, Member RAS Oncogene Family	Protein Coding	Q9H0U4	46	GC11P072961	1.40367	https://www.genecards.org/cgi-bin/carddisp.pl?gene=RAB1B
SF3A1	Splicing Factor 3a Subunit 1	Protein Coding	Q15459	45	GC22M030331	1.40367	https://www.genecards.org/cgi-bin/carddisp.pl?gene=SF3A1
PHGDH	Phosphoglycerate Dehydrogenase	Protein Coding	O43175	57	GC01P119660	1.39077	https://www.genecards.org/cgi-bin/carddisp.pl?gene=PHGDH
JUP	Junction Plakoglobin	Protein Coding	P14923	56	GC17M041754	1.39077	https://www.genecards.org/cgi-bin/carddisp.pl?gene=JUP
TUBG1	Tubulin Gamma 1	Protein Coding	P23258	55	GC17P042609	1.39077	https://www.genecards.org/cgi-bin/carddisp.pl?gene=TUBG1
ENO1	Enolase 1	Protein Coding	P06733	54	GC01M008861	1.39077	https://www.genecards.org/cgi-bin/carddisp.pl?gene=ENO1
XPO1	Exportin 1	Protein Coding	O14980	54	GC02M061445	1.39077	https://www.genecards.org/cgi-bin/carddisp.pl?gene=XPO1
BCKDK	Branched Chain Keto Acid Dehydrogenase Kinase	Protein Coding	O14874	52	GC16P047814	1.39077	https://www.genecards.org/cgi-bin/carddisp.pl?gene=BCKDK
NUP155	Nucleoporin 155	Protein Coding	O75694	52	GC05M037288	1.39077	https://www.genecards.org/cgi-bin/carddisp.pl?gene=NUP155
SHMT2	Serine Hydroxymethyltransferase 2	Protein Coding	P34897	52	GC12P057229	1.39077	https://www.genecards.org/cgi-bin/carddisp.pl?gene=SHMT2
RPL15	Ribosomal Protein L15	Protein Coding	P61313	51	GC03P023916	1.39077	https://www.genecards.org/cgi-bin/carddisp.pl?gene=RPL15
EIF4A2	Eukaryotic Translation Initiation Factor 4A2	Protein Coding	Q14240	50	GC03P186783	1.39077	https://www.genecards.org/cgi-bin/carddisp.pl?gene=EIF4A2
SEC23A	SEC23 Homolog A, COPII Coat Complex Component	Protein Coding	Q15436	50	GC14M039031	1.39077	https://www.genecards.org/cgi-bin/carddisp.pl?gene=SEC23A
SMARCAD1	SWI/SNF-Related, Matrix-Associated Actin-Dependent Regulator Of Chromatin, Subfamily A, Containing DEAD/H Box 1	Protein Coding	Q9H4L7	50	GC04P094207	1.39077	https://www.genecards.org/cgi-bin/carddisp.pl?gene=SMARCAD1
TSG101	Tumor Susceptibility 101	Protein Coding	Q99816	50	GC11M018468	1.39077	https://www.genecards.org/cgi-bin/carddisp.pl?gene=TSG101
HS2ST1	Heparan Sulfate 2-O-Sulfotransferase 1	Protein Coding	Q7LGA3	49	GC01P086914	1.39077	https://www.genecards.org/cgi-bin/carddisp.pl?gene=HS2ST1
DDX39B	DExD-Box Helicase 39B	Protein Coding	Q13838	48	GC06M031530	1.39077	https://www.genecards.org/cgi-bin/carddisp.pl?gene=DDX39B
C9orf72	C9orf72-SMCR8 Complex Subunit	Protein Coding	Q96LT7	47	GC09M028870	1.39077	https://www.genecards.org/cgi-bin/carddisp.pl?gene=C9orf72
ABCB10	ATP Binding Cassette Subfamily B Member 10	Protein Coding	Q9NRK6	46	GC01M229516	1.39077	https://www.genecards.org/cgi-bin/carddisp.pl?gene=ABCB10
CORO1C	Coronin 1C	Protein Coding	Q9ULV4	46	GC12M108645	1.39077	https://www.genecards.org/cgi-bin/carddisp.pl?gene=CORO1C
RPL28	Ribosomal Protein L28	Protein Coding	P46779	46	GC19P083934	1.39077	https://www.genecards.org/cgi-bin/carddisp.pl?gene=RPL28
ACTBL2	Actin Beta Like 2	Protein Coding	Q562R1	42	GC05M057480	1.39077	https://www.genecards.org/cgi-bin/carddisp.pl?gene=ACTBL2
MCL1	MCL1 Apoptosis Regulator, BCL2 Family Member	Protein Coding	Q07820	54	GC01M155854	1.37943	https://www.genecards.org/cgi-bin/carddisp.pl?gene=MCL1
NR4A1	Nuclear Receptor Subfamily 4 Group A Member 1	Protein Coding	P22736	54	GC12P052022	1.37879	https://www.genecards.org/cgi-bin/carddisp.pl?gene=NR4A1
UCHL1	Ubiquitin C-Terminal Hydrolase L1	Protein Coding	P09936	60	GC04P041256	1.37743	https://www.genecards.org/cgi-bin/carddisp.pl?gene=UCHL1
MAP3K7	Mitogen-Activated Protein Kinase Kinase Kinase 7	Protein Coding	O43318	58	GC06M090513	1.37743	https://www.genecards.org/cgi-bin/carddisp.pl?gene=MAP3K7
GLUD1	Glutamate Dehydrogenase 1	Protein Coding	P00367	57	GC10M087050	1.37743	https://www.genecards.org/cgi-bin/carddisp.pl?gene=GLUD1
PCNA	Proliferating Cell Nuclear Antigen	Protein Coding	P12004	57	GC20M005114	1.37743	https://www.genecards.org/cgi-bin/carddisp.pl?gene=PCNA
NAMPT	Nicotinamide Phosphoribosyltransferase	Protein Coding	P43490	54	GC07M106248	1.37743	https://www.genecards.org/cgi-bin/carddisp.pl?gene=NAMPT
OAT	Ornithine Aminotransferase	Protein Coding	P04181	54	GC10M124397	1.37743	https://www.genecards.org/cgi-bin/carddisp.pl?gene=OAT
PGM1	Phosphoglucomutase 1	Protein Coding	P36871	54	GC01P063593	1.37743	https://www.genecards.org/cgi-bin/carddisp.pl?gene=PGM1
PRKCI	Protein Kinase C Iota	Protein Coding	P41743	54	GC03P170222	1.37743	https://www.genecards.org/cgi-bin/carddisp.pl?gene=PRKCI
ALDH18A1	Aldehyde Dehydrogenase 18 Family Member A1	Protein Coding	P54886	53	GC10M095605	1.37743	https://www.genecards.org/cgi-bin/carddisp.pl?gene=ALDH18A1
FDPS	Farnesyl Diphosphate Synthase	Protein Coding	P14324	53	GC01P155308	1.37743	https://www.genecards.org/cgi-bin/carddisp.pl?gene=FDPS
FEN1	Flap Structure-Specific Endonuclease 1	Protein Coding	P39748	53	GC11P061793	1.37743	https://www.genecards.org/cgi-bin/carddisp.pl?gene=FEN1
UMPS	Uridine Monophosphate Synthetase	Protein Coding	P11172	53	GC03P124730	1.37743	https://www.genecards.org/cgi-bin/carddisp.pl?gene=UMPS
WARS1	Tryptophanyl-TRNA Synthetase 1	Protein Coding	P23381	53	GC14M115333	1.37743	https://www.genecards.org/cgi-bin/carddisp.pl?gene=WARS1
YWHAH	Tyrosine 3-Monooxygenase/Tryptophan 5-Monooxygenase Activation Protein Eta	Protein Coding	Q04917	53	GC22P031944	1.37743	https://www.genecards.org/cgi-bin/carddisp.pl?gene=YWHAH
ACSL4	Acyl-CoA Synthetase Long Chain Family Member 4	Protein Coding	O60488	52	GC0XM109624	1.37743	https://www.genecards.org/cgi-bin/carddisp.pl?gene=ACSL4
COASY	Coenzyme A Synthase	Protein Coding	Q13057	52	GC17P042561	1.37743	https://www.genecards.org/cgi-bin/carddisp.pl?gene=COASY
IDH3A	Isocitrate Dehydrogenase (NAD(+)) 3 Catalytic Subunit Alpha	Protein Coding	P50213	52	GC15P078131	1.37743	https://www.genecards.org/cgi-bin/carddisp.pl?gene=IDH3A
IDH3B	Isocitrate Dehydrogenase (NAD(+)) 3 Non-Catalytic Subunit Beta	Protein Coding	O43837	52	GC20M002658	1.37743	https://www.genecards.org/cgi-bin/carddisp.pl?gene=IDH3B
PYCR1	Pyrroline-5-Carboxylate Reductase 1	Protein Coding	P32322	52	GC17M081932	1.37743	https://www.genecards.org/cgi-bin/carddisp.pl?gene=PYCR1
UGDH	UDP-Glucose 6-Dehydrogenase	Protein Coding	O60701	52	GC04M039502	1.37743	https://www.genecards.org/cgi-bin/carddisp.pl?gene=UGDH
GDI1	GDP Dissociation Inhibitor 1	Protein Coding	P31150	51	GC0XP154436	1.37743	https://www.genecards.org/cgi-bin/carddisp.pl?gene=GDI1
ILK	Integrin Linked Kinase	Protein Coding	Q13418	51	GC11P006604	1.37743	https://www.genecards.org/cgi-bin/carddisp.pl?gene=ILK
TUBB2B	Tubulin Beta 2B Class IIb	Protein Coding	Q9BVA1	51	GC06M003467	1.37743	https://www.genecards.org/cgi-bin/carddisp.pl?gene=TUBB2B
UBE2D3	Ubiquitin Conjugating Enzyme E2 D3	Protein Coding	P61077	51	GC04M102794	1.37743	https://www.genecards.org/cgi-bin/carddisp.pl?gene=UBE2D3
ACSF3	Acyl-CoA Synthetase Family Member 3	Protein Coding	Q4G176	50	GC16P089088	1.37743	https://www.genecards.org/cgi-bin/carddisp.pl?gene=ACSF3
ADSS2	Adenylosuccinate Synthase 2	Protein Coding	P30520	50	GC01M244410	1.37743	https://www.genecards.org/cgi-bin/carddisp.pl?gene=ADSS2
ATP5F1B	ATP Synthase F1 Subunit Beta	Protein Coding	P06576	50	GC12M057362	1.37743	https://www.genecards.org/cgi-bin/carddisp.pl?gene=ATP5F1B
EIF2B1	Eukaryotic Translation Initiation Factor 2B Subunit Alpha	Protein Coding	Q14232	50	GC12M123620	1.37743	https://www.genecards.org/cgi-bin/carddisp.pl?gene=EIF2B1
EIF3F	Eukaryotic Translation Initiation Factor 3 Subunit F	Protein Coding	O00303	50	GC11P007970	1.37743	https://www.genecards.org/cgi-bin/carddisp.pl?gene=EIF3F
SARS1	Seryl-TRNA Synthetase 1	Protein Coding	P49591	50	GC01P109238	1.37743	https://www.genecards.org/cgi-bin/carddisp.pl?gene=SARS1
SRP54	Signal Recognition Particle 54	Protein Coding	P61011	50	GC14P034981	1.37743	https://www.genecards.org/cgi-bin/carddisp.pl?gene=SRP54
DARS2	Aspartyl-TRNA Synthetase 2, Mitochondrial	Protein Coding	Q6PI48	49	GC01P173824	1.37743	https://www.genecards.org/cgi-bin/carddisp.pl?gene=DARS2
EPB41L3	Erythrocyte Membrane Protein Band 4.1 Like 3	Protein Coding	Q9Y2J2	49	GC18M005392	1.37743	https://www.genecards.org/cgi-bin/carddisp.pl?gene=EPB41L3
ERLIN2	ER Lipid Raft Associated 2	Protein Coding	O94905	49	GC08P037736	1.37743	https://www.genecards.org/cgi-bin/carddisp.pl?gene=ERLIN2
SERPINB6	Serpin Family B Member 6	Protein Coding	P35237	49	GC06M002948	1.37743	https://www.genecards.org/cgi-bin/carddisp.pl?gene=SERPINB6
GFPT2	Glutamine-Fructose-6-Phosphate Transaminase 2	Protein Coding	O94808	48	GC05M180300	1.37743	https://www.genecards.org/cgi-bin/carddisp.pl?gene=GFPT2
GMPPA	GDP-Mannose Pyrophosphorylase A	Protein Coding	Q96IJ6	48	GC02P219498	1.37743	https://www.genecards.org/cgi-bin/carddisp.pl?gene=GMPPA
LAP3	Leucine Aminopeptidase 3	Protein Coding	P28838	48	GC04P021509	1.37743	https://www.genecards.org/cgi-bin/carddisp.pl?gene=LAP3
NCAPD2	Non-SMC Condensin I Complex Subunit D2	Protein Coding	Q15021	48	GC12P006493	1.37743	https://www.genecards.org/cgi-bin/carddisp.pl?gene=NCAPD2
RFC3	Replication Factor C Subunit 3	Protein Coding	P40938	47	GC13P033818	1.37743	https://www.genecards.org/cgi-bin/carddisp.pl?gene=RFC3
CDK11A	Cyclin Dependent Kinase 11A	Protein Coding	Q9UQ88	46	GC01M001702	1.37743	https://www.genecards.org/cgi-bin/carddisp.pl?gene=CDK11A
SEC24A	SEC24 Homolog A, COPII Coat Complex Component	Protein Coding	O95486	46	GC05P134650	1.37743	https://www.genecards.org/cgi-bin/carddisp.pl?gene=SEC24A
ACTR1A	Actin Related Protein 1A	Protein Coding	P61163	45	GC10M102479	1.37743	https://www.genecards.org/cgi-bin/carddisp.pl?gene=ACTR1A
CAND1	Cullin Associated And Neddylation Dissociated 1	Protein Coding	Q86VP6	45	GC12P067270	1.37743	https://www.genecards.org/cgi-bin/carddisp.pl?gene=CAND1
ILF2	Interleukin Enhancer Binding Factor 2	Protein Coding	Q12905	45	GC01M153661	1.37743	https://www.genecards.org/cgi-bin/carddisp.pl?gene=ILF2
MRI1	Methylthioribose-1-Phosphate Isomerase 1	Protein Coding	Q9BV20	45	GC19P013764	1.37743	https://www.genecards.org/cgi-bin/carddisp.pl?gene=MRI1
RPL18A	Ribosomal Protein L18a	Protein Coding	Q02543	45	GC19P082834	1.37743	https://www.genecards.org/cgi-bin/carddisp.pl?gene=RPL18A
MRPS30	Mitochondrial Ribosomal Protein S30	Protein Coding	Q9NP92	44	GC05P044808	1.37743	https://www.genecards.org/cgi-bin/carddisp.pl?gene=MRPS30
SF3A2	Splicing Factor 3a Subunit 2	Protein Coding	Q15428	44	GC19P002236	1.37743	https://www.genecards.org/cgi-bin/carddisp.pl?gene=SF3A2
UTP18	UTP18 Small Subunit Processome Component	Protein Coding	Q9Y5J1	42	GC17P051260	1.37743	https://www.genecards.org/cgi-bin/carddisp.pl?gene=UTP18
ARIH2	Ariadne RBR E3 Ubiquitin Protein Ligase 2	Protein Coding	O95376	46	GC03P048918	1.37617	https://www.genecards.org/cgi-bin/carddisp.pl?gene=ARIH2
PPP3CA	Protein Phosphatase 3 Catalytic Subunit Alpha	Protein Coding	Q08209	58	GC04M101024	1.36361	https://www.genecards.org/cgi-bin/carddisp.pl?gene=PPP3CA
PTPN1	Protein Tyrosine Phosphatase Non-Receptor Type 1	Protein Coding	P18031	57	GC20P050510	1.36361	https://www.genecards.org/cgi-bin/carddisp.pl?gene=PTPN1
GSK3A	Glycogen Synthase Kinase 3 Alpha	Protein Coding	P49840	56	GC19M079626	1.36361	https://www.genecards.org/cgi-bin/carddisp.pl?gene=GSK3A
PGK1	Phosphoglycerate Kinase 1	Protein Coding	P00558	56	GC0XP078062	1.36361	https://www.genecards.org/cgi-bin/carddisp.pl?gene=PGK1
STIM1	Stromal Interaction Molecule 1	Protein Coding	Q13586	56	GC11P004268	1.36361	https://www.genecards.org/cgi-bin/carddisp.pl?gene=STIM1
GPHN	Gephyrin	Protein Coding	Q9NQX3	55	GC14P066507	1.36361	https://www.genecards.org/cgi-bin/carddisp.pl?gene=GPHN
PDHA1	Pyruvate Dehydrogenase E1 Subunit Alpha 1	Protein Coding	P08559	54	GC0XP019343	1.36361	https://www.genecards.org/cgi-bin/carddisp.pl?gene=PDHA1
SGPL1	Sphingosine-1-Phosphate Lyase 1	Protein Coding	O95470	54	GC10P070815	1.36361	https://www.genecards.org/cgi-bin/carddisp.pl?gene=SGPL1
GOT2	Glutamic-Oxaloacetic Transaminase 2	Protein Coding	P00505	53	GC16M058707	1.36361	https://www.genecards.org/cgi-bin/carddisp.pl?gene=GOT2
LBR	Lamin B Receptor	Protein Coding	Q14739	53	GC01M225401	1.36361	https://www.genecards.org/cgi-bin/carddisp.pl?gene=LBR
TMPO	Thymopoietin	Protein Coding	P42166	53	GC12P098515	1.36361	https://www.genecards.org/cgi-bin/carddisp.pl?gene=TMPO
ALDH3A2	Aldehyde Dehydrogenase 3 Family Member A2	Protein Coding	P51648	52	GC17P019648	1.36361	https://www.genecards.org/cgi-bin/carddisp.pl?gene=ALDH3A2
CTNND1	Catenin Delta 1	Protein Coding	O60716	52	GC11P058312	1.36361	https://www.genecards.org/cgi-bin/carddisp.pl?gene=CTNND1
FBXW11	F-Box And WD Repeat Domain Containing 11	Protein Coding	Q9UKB1	52	GC05M171861	1.36361	https://www.genecards.org/cgi-bin/carddisp.pl?gene=FBXW11
ATP6AP1	ATPase H+ Transporting Accessory Protein 1	Protein Coding	Q15904	51	GC0XP154428	1.36361	https://www.genecards.org/cgi-bin/carddisp.pl?gene=ATP6AP1
CKB	Creatine Kinase B	Protein Coding	P12277	51	GC14M103519	1.36361	https://www.genecards.org/cgi-bin/carddisp.pl?gene=CKB
FIG4	FIG4 Phosphoinositide 5-Phosphatase	Protein Coding	Q92562	51	GC06P111541	1.36361	https://www.genecards.org/cgi-bin/carddisp.pl?gene=FIG4
CNP	2',3'-Cyclic Nucleotide 3' Phosphodiesterase	Protein Coding	P09543	50	GC17P041966	1.36361	https://www.genecards.org/cgi-bin/carddisp.pl?gene=CNP
CORO1A	Coronin 1A	Protein Coding	P31146	50	GC16P047726	1.36361	https://www.genecards.org/cgi-bin/carddisp.pl?gene=CORO1A
GBF1	Golgi Brefeldin A Resistant Guanine Nucleotide Exchange Factor 1	Protein Coding	Q92538	50	GC10P102245	1.36361	https://www.genecards.org/cgi-bin/carddisp.pl?gene=GBF1
SLC33A1	Solute Carrier Family 33 Member 1	Protein Coding	O00400	50	GC03M155821	1.36361	https://www.genecards.org/cgi-bin/carddisp.pl?gene=SLC33A1
NPEPPS	Aminopeptidase Puromycin Sensitive	Protein Coding	P55786	49	GC17P047522	1.36361	https://www.genecards.org/cgi-bin/carddisp.pl?gene=NPEPPS
PIGK	Phosphatidylinositol Glycan Anchor Biosynthesis Class K	Protein Coding	Q92643	49	GC01M077088	1.36361	https://www.genecards.org/cgi-bin/carddisp.pl?gene=PIGK
AAAS	Aladin WD Repeat Nucleoporin	Protein Coding	Q9NRG9	48	GC12M053307	1.36361	https://www.genecards.org/cgi-bin/carddisp.pl?gene=AAAS
PIGT	Phosphatidylinositol Glycan Anchor Biosynthesis Class T	Protein Coding	Q969N2	48	GC20P045416	1.36361	https://www.genecards.org/cgi-bin/carddisp.pl?gene=PIGT
RRAGC	Ras Related GTP Binding C	Protein Coding	Q9HB90	48	GC01M038933	1.36361	https://www.genecards.org/cgi-bin/carddisp.pl?gene=RRAGC
UVRAG	UV Radiation Resistance Associated	Protein Coding	Q9P2Y5	48	GC11P075815	1.36361	https://www.genecards.org/cgi-bin/carddisp.pl?gene=UVRAG
KDELR1	KDEL Endoplasmic Reticulum Protein Retention Receptor 1	Protein Coding	P24390	47	GC19M048382	1.36361	https://www.genecards.org/cgi-bin/carddisp.pl?gene=KDELR1
SNX1	Sorting Nexin 1	Protein Coding	Q13596	47	GC15P064094	1.36361	https://www.genecards.org/cgi-bin/carddisp.pl?gene=SNX1
ACBD3	Acyl-CoA Binding Domain Containing 3	Protein Coding	Q9H3P7	46	GC01M226144	1.36361	https://www.genecards.org/cgi-bin/carddisp.pl?gene=ACBD3
OSBPL9	Oxysterol Binding Protein Like 9	Protein Coding	Q96SU4	46	GC01P051522	1.36361	https://www.genecards.org/cgi-bin/carddisp.pl?gene=OSBPL9
VPS45	Vacuolar Protein Sorting 45 Homolog	Protein Coding	Q9NRW7	46	GC01P154236	1.36361	https://www.genecards.org/cgi-bin/carddisp.pl?gene=VPS45
DCTN4	Dynactin Subunit 4	Protein Coding	Q9UJW0	45	GC05M150708	1.36361	https://www.genecards.org/cgi-bin/carddisp.pl?gene=DCTN4
PREB	Prolactin Regulatory Element Binding	Protein Coding	Q9HCU5	45	GC02M027130	1.36361	https://www.genecards.org/cgi-bin/carddisp.pl?gene=PREB
U2AF2	U2 Small Nuclear RNA Auxiliary Factor 2	Protein Coding	P26368	45	GC19P055654	1.36361	https://www.genecards.org/cgi-bin/carddisp.pl?gene=U2AF2
ZC3HAV1	Zinc Finger CCCH-Type Containing, Antiviral 1	Protein Coding	Q7Z2W4	45	GC07M139090	1.36361	https://www.genecards.org/cgi-bin/carddisp.pl?gene=ZC3HAV1
CCDC47	Coiled-Coil Domain Containing 47	Protein Coding	Q96A33	44	GC17M063745	1.36361	https://www.genecards.org/cgi-bin/carddisp.pl?gene=CCDC47
CDK5RAP3	CDK5 Regulatory Subunit Associated Protein 3	Protein Coding	Q96JB5	44	GC17P047967	1.36361	https://www.genecards.org/cgi-bin/carddisp.pl?gene=CDK5RAP3
ESYT2	Extended Synaptotagmin 2	Protein Coding	A0FGR8	44	GC07M158730	1.36361	https://www.genecards.org/cgi-bin/carddisp.pl?gene=ESYT2
FAF2	Fas Associated Factor Family Member 2	Protein Coding	Q96CS3	44	GC05P176447	1.36361	https://www.genecards.org/cgi-bin/carddisp.pl?gene=FAF2
OSBPL11	Oxysterol Binding Protein Like 11	Protein Coding	Q9BXB4	44	GC03M125529	1.36361	https://www.genecards.org/cgi-bin/carddisp.pl?gene=OSBPL11
SRPRA	SRP Receptor Subunit Alpha	Protein Coding	P08240	44	GC11M126255	1.36361	https://www.genecards.org/cgi-bin/carddisp.pl?gene=SRPRA
TBC1D22A	TBC1 Domain Family Member 22A	Protein Coding	Q8WUA7	42	GC22P046762	1.36361	https://www.genecards.org/cgi-bin/carddisp.pl?gene=TBC1D22A
SEH1L	SEH1 Like Nucleoporin	Protein Coding	Q96EE3	41	GC18P012947	1.36361	https://www.genecards.org/cgi-bin/carddisp.pl?gene=SEH1L
WDR41	WD Repeat Domain 41	Protein Coding	Q9HAD4	41	GC05M077425	1.36361	https://www.genecards.org/cgi-bin/carddisp.pl?gene=WDR41
SNX30	Sorting Nexin Family Member 30	Protein Coding	Q5VWJ9	40	GC09P112753	1.36361	https://www.genecards.org/cgi-bin/carddisp.pl?gene=SNX30
HTT	Huntingtin	Protein Coding	P42858	50	GC04P003041	1.36231	https://www.genecards.org/cgi-bin/carddisp.pl?gene=HTT
NDUFA10	NADH:Ubiquinone Oxidoreductase Subunit A10	Protein Coding	O95299	50	GC02M239893	1.35319	https://www.genecards.org/cgi-bin/carddisp.pl?gene=NDUFA10
TFEB	Transcription Factor EB	Protein Coding	P19484	49	GC06M081126	1.33937	https://www.genecards.org/cgi-bin/carddisp.pl?gene=TFEB
MAPK15	Mitogen-Activated Protein Kinase 15	Protein Coding	Q8TD08	46	GC08P143716	1.33937	https://www.genecards.org/cgi-bin/carddisp.pl?gene=MAPK15
TMEM11	Transmembrane Protein 11	Protein Coding	P17152	42	GC17M021197	1.33937	https://www.genecards.org/cgi-bin/carddisp.pl?gene=TMEM11
FAM20B	FAM20B Glycosaminoglycan Xylosylkinase	Protein Coding	O75063	45	GC01P179025	1.33426	https://www.genecards.org/cgi-bin/carddisp.pl?gene=FAM20B
SIRT3	Sirtuin 3	Protein Coding	Q9NTG7	54	GC11M000215	1.32501	https://www.genecards.org/cgi-bin/carddisp.pl?gene=SIRT3
MST1	Macrophage Stimulating 1	Protein Coding	P26927	53	GC03M049683	1.32501	https://www.genecards.org/cgi-bin/carddisp.pl?gene=MST1
MYLK	Myosin Light Chain Kinase	Protein Coding	Q15746	58	GC03M123610	1.31659	https://www.genecards.org/cgi-bin/carddisp.pl?gene=MYLK
MYH11	Myosin Heavy Chain 11	Protein Coding	P35749	53	GC16M016248	1.31659	https://www.genecards.org/cgi-bin/carddisp.pl?gene=MYH11
PRKD2	Protein Kinase D2	Protein Coding	Q9BZL6	53	GC19M046674	1.31659	https://www.genecards.org/cgi-bin/carddisp.pl?gene=PRKD2
SMURF1	SMAD Specific E3 Ubiquitin Protein Ligase 1	Protein Coding	Q9HCE7	51	GC07M099027	1.31659	https://www.genecards.org/cgi-bin/carddisp.pl?gene=SMURF1
PGK2	Phosphoglycerate Kinase 2	Protein Coding	P07205	48	GC06M049785	1.31659	https://www.genecards.org/cgi-bin/carddisp.pl?gene=PGK2
AKR1E2	Aldo-Keto Reductase Family 1 Member E2	Protein Coding	Q96JD6	45	GC10P004786	1.31659	https://www.genecards.org/cgi-bin/carddisp.pl?gene=AKR1E2
LMCD1	LIM And Cysteine Rich Domains 1	Protein Coding	Q9NZU5	45	GC03P008669	1.31659	https://www.genecards.org/cgi-bin/carddisp.pl?gene=LMCD1
MAP1A	Microtubule Associated Protein 1A	Protein Coding	P78559	45	GC15P053871	1.31659	https://www.genecards.org/cgi-bin/carddisp.pl?gene=MAP1A
TGFB1	Transforming Growth Factor Beta 1	Protein Coding	P01137	60	GC19M041301	1.31003	https://www.genecards.org/cgi-bin/carddisp.pl?gene=TGFB1
HDHD5	Haloacid Dehalogenase Like Hydrolase Domain Containing 5	Protein Coding	Q9BXW7	40	GC22M017255	1.31003	https://www.genecards.org/cgi-bin/carddisp.pl?gene=HDHD5
PIK3C3	Phosphatidylinositol 3-Kinase Catalytic Subunit Type 3	Protein Coding	Q8NEB9	56	GC18P041955	1.3064	https://www.genecards.org/cgi-bin/carddisp.pl?gene=PIK3C3
ATG2B	Autophagy Related 2B	Protein Coding	Q96BY7	42	GC14M115293	1.3064	https://www.genecards.org/cgi-bin/carddisp.pl?gene=ATG2B
RIPK1	Receptor Interacting Serine/Threonine Kinase 1	Protein Coding	Q13546	56	GC06P003520	1.29435	https://www.genecards.org/cgi-bin/carddisp.pl?gene=RIPK1
TFE3	Transcription Factor Binding To IGHM Enhancer 3	Protein Coding	P19532	51	GC0XM049028	1.29435	https://www.genecards.org/cgi-bin/carddisp.pl?gene=TFE3
ATP6V1G1	ATPase H+ Transporting V1 Subunit G1	Protein Coding	O75348	45	GC09P120920	1.29435	https://www.genecards.org/cgi-bin/carddisp.pl?gene=ATP6V1G1
AIFM1	Apoptosis Inducing Factor Mitochondria Associated 1	Protein Coding	O95831	57	GC0XM130129	1.29403	https://www.genecards.org/cgi-bin/carddisp.pl?gene=AIFM1
TCHP	Trichoplein Keratin Filament Binding	Protein Coding	Q9BT92	41	GC12P109882	1.28472	https://www.genecards.org/cgi-bin/carddisp.pl?gene=TCHP
NME4	NME/NM23 Nucleoside Diphosphate Kinase 4	Protein Coding	O00746	49	GC16P000396	1.27787	https://www.genecards.org/cgi-bin/carddisp.pl?gene=NME4
USP36	Ubiquitin Specific Peptidase 36	Protein Coding	Q9P275	43	GC17M078787	1.27787	https://www.genecards.org/cgi-bin/carddisp.pl?gene=USP36
PARK7	Parkinsonism Associated Deglycase	Protein Coding	Q99497	54	GC01P008210	1.26939	https://www.genecards.org/cgi-bin/carddisp.pl?gene=PARK7
TXN	Thioredoxin	Protein Coding	P10599	52	GC09M110243	1.26939	https://www.genecards.org/cgi-bin/carddisp.pl?gene=TXN
PLOD2	Procollagen-Lysine,2-Oxoglutarate 5-Dioxygenase 2	Protein Coding	O00469	52	GC03M146035	1.26414	https://www.genecards.org/cgi-bin/carddisp.pl?gene=PLOD2
NADSYN1	NAD Synthetase 1	Protein Coding	Q6IA69	50	GC11P073209	1.26414	https://www.genecards.org/cgi-bin/carddisp.pl?gene=NADSYN1
RFWD3	Ring Finger And WD Repeat Domain 3	Protein Coding	Q6PCD5	46	GC16M074621	1.26414	https://www.genecards.org/cgi-bin/carddisp.pl?gene=RFWD3
ACTRT1	Actin Related Protein T1	Protein Coding	Q8TDG2	39	GC0XM128050	1.26414	https://www.genecards.org/cgi-bin/carddisp.pl?gene=ACTRT1
KIAA0232	KIAA0232	Protein Coding	Q92628	39	GC04P006909	1.26414	https://www.genecards.org/cgi-bin/carddisp.pl?gene=KIAA0232
AMFR	Autocrine Motility Factor Receptor	Protein Coding	Q9UKV5	48	GC16M056361	1.26264	https://www.genecards.org/cgi-bin/carddisp.pl?gene=AMFR
MTOR	Mechanistic Target Of Rapamycin Kinase	Protein Coding	P42345	62	GC01M011106	1.26045	https://www.genecards.org/cgi-bin/carddisp.pl?gene=MTOR
CAV1	Caveolin 1	Protein Coding	Q03135	55	GC07P116524	1.26045	https://www.genecards.org/cgi-bin/carddisp.pl?gene=CAV1
ALDH7A1	Aldehyde Dehydrogenase 7 Family Member A1	Protein Coding	P49419	54	GC05M126541	1.26045	https://www.genecards.org/cgi-bin/carddisp.pl?gene=ALDH7A1
RAD23B	RAD23 Homolog B, Nucleotide Excision Repair Protein	Protein Coding	P54727	51	GC09P107283	1.26045	https://www.genecards.org/cgi-bin/carddisp.pl?gene=RAD23B
SHC1	SHC Adaptor Protein 1	Protein Coding	P29353	50	GC01M154962	1.26045	https://www.genecards.org/cgi-bin/carddisp.pl?gene=SHC1
STARD7	StAR Related Lipid Transfer Domain Containing 7	Protein Coding	Q9NQZ5	45	GC02M096184	1.26045	https://www.genecards.org/cgi-bin/carddisp.pl?gene=STARD7
CKAP4	Cytoskeleton Associated Protein 4	Protein Coding	Q07065	42	GC12M106237	1.26045	https://www.genecards.org/cgi-bin/carddisp.pl?gene=CKAP4
STX17	Syntaxin 17	Protein Coding	P56962	41	GC09P099906	1.26045	https://www.genecards.org/cgi-bin/carddisp.pl?gene=STX17
RMC1	Regulator Of MON1-CCZ1	Protein Coding	Q96DM3	39	GC18P023504	1.26045	https://www.genecards.org/cgi-bin/carddisp.pl?gene=RMC1
HNRNPA2B1	Heterogeneous Nuclear Ribonucleoprotein A2/B1	Protein Coding	P22626	53	GC07M026174	1.25649	https://www.genecards.org/cgi-bin/carddisp.pl?gene=HNRNPA2B1
PMPCB	Peptidase, Mitochondrial Processing Subunit Beta	Protein Coding	O75439	50	GC07P103297	1.25649	https://www.genecards.org/cgi-bin/carddisp.pl?gene=PMPCB
RHOT2	Ras Homolog Family Member T2	Protein Coding	Q8IXI1	46	GC16P021373	1.25649	https://www.genecards.org/cgi-bin/carddisp.pl?gene=RHOT2
C1QBP	Complement C1q Binding Protein	Protein Coding	Q07021	50	GC17M005432	1.24315	https://www.genecards.org/cgi-bin/carddisp.pl?gene=C1QBP
UBE2G2	Ubiquitin Conjugating Enzyme E2 G2	Protein Coding	P60604	47	GC21M044768	1.24189	https://www.genecards.org/cgi-bin/carddisp.pl?gene=UBE2G2
USP33	Ubiquitin Specific Peptidase 33	Protein Coding	Q8TEY7	45	GC01M077695	1.24189	https://www.genecards.org/cgi-bin/carddisp.pl?gene=USP33
RNF121	Ring Finger Protein 121	Protein Coding	Q9H920	39	GC11P073259	1.24189	https://www.genecards.org/cgi-bin/carddisp.pl?gene=RNF121
ANXA2	Annexin A2	Protein Coding	P07355	54	GC15M060347	1.22933	https://www.genecards.org/cgi-bin/carddisp.pl?gene=ANXA2
BIRC2	Baculoviral IAP Repeat Containing 2	Protein Coding	Q13490	54	GC11P102347	1.22933	https://www.genecards.org/cgi-bin/carddisp.pl?gene=BIRC2
TRAF2	TNF Receptor Associated Factor 2	Protein Coding	Q12933	52	GC09P136881	1.22933	https://www.genecards.org/cgi-bin/carddisp.pl?gene=TRAF2
IRF3	Interferon Regulatory Factor 3	Protein Coding	Q14653	51	GC19M049659	1.22933	https://www.genecards.org/cgi-bin/carddisp.pl?gene=IRF3
PMPCA	Peptidase, Mitochondrial Processing Subunit Alpha	Protein Coding	Q10713	50	GC09P136410	1.22933	https://www.genecards.org/cgi-bin/carddisp.pl?gene=PMPCA
SPTBN2	Spectrin Beta, Non-Erythrocytic 2	Protein Coding	O15020	49	GC11M109329	1.22933	https://www.genecards.org/cgi-bin/carddisp.pl?gene=SPTBN2
LMO7	LIM Domain 7	Protein Coding	Q8WWI1	46	GC13P075620	1.22933	https://www.genecards.org/cgi-bin/carddisp.pl?gene=LMO7
VPS29	VPS29 Retromer Complex Component	Protein Coding	Q9UBQ0	46	GC12M110491	1.22933	https://www.genecards.org/cgi-bin/carddisp.pl?gene=VPS29
DCD	Dermcidin	Protein Coding	P81605	44	GC12M054644	1.22933	https://www.genecards.org/cgi-bin/carddisp.pl?gene=DCD
EPHA2	EPH Receptor A2	Protein Coding	P29317	60	GC01M016124	1.22196	https://www.genecards.org/cgi-bin/carddisp.pl?gene=EPHA2
ITCH	Itchy E3 Ubiquitin Protein Ligase	Protein Coding	Q96J02	54	GC20P034363	1.22196	https://www.genecards.org/cgi-bin/carddisp.pl?gene=ITCH
SLC12A6	Solute Carrier Family 12 Member 6	Protein Coding	Q9UHW9	53	GC15M034229	1.22196	https://www.genecards.org/cgi-bin/carddisp.pl?gene=SLC12A6
EPS15	Epidermal Growth Factor Receptor Pathway Substrate 15	Protein Coding	P42566	52	GC01M051354	1.22196	https://www.genecards.org/cgi-bin/carddisp.pl?gene=EPS15
SLC12A4	Solute Carrier Family 12 Member 4	Protein Coding	Q9UP95	50	GC16M071424	1.22196	https://www.genecards.org/cgi-bin/carddisp.pl?gene=SLC12A4
ANO6	Anoctamin 6	Protein Coding	Q4KMQ2	49	GC12P045215	1.22196	https://www.genecards.org/cgi-bin/carddisp.pl?gene=ANO6
SAR1A	Secretion Associated Ras Related GTPase 1A	Protein Coding	Q9NR31	46	GC10M070147	1.22196	https://www.genecards.org/cgi-bin/carddisp.pl?gene=SAR1A
CHMP2A	Charged Multivesicular Body Protein 2A	Protein Coding	O43633	45	GC19M058551	1.22196	https://www.genecards.org/cgi-bin/carddisp.pl?gene=CHMP2A
LPCAT3	Lysophosphatidylcholine Acyltransferase 3	Protein Coding	Q6P1A2	45	GC12M006976	1.22196	https://www.genecards.org/cgi-bin/carddisp.pl?gene=LPCAT3
ARL6IP5	ADP Ribosylation Factor Like GTPase 6 Interacting Protein 5	Protein Coding	O75915	44	GC03P069084	1.22196	https://www.genecards.org/cgi-bin/carddisp.pl?gene=ARL6IP5
KHNYN	KH And NYN Domain Containing	Protein Coding	O15037	41	GC14P038468	1.22196	https://www.genecards.org/cgi-bin/carddisp.pl?gene=KHNYN
TBC1D17	TBC1 Domain Family Member 17	Protein Coding	Q9HA65	40	GC19P049877	1.22196	https://www.genecards.org/cgi-bin/carddisp.pl?gene=TBC1D17
PPARGC1A	PPARG Coactivator 1 Alpha	Protein Coding	Q9UBK2	54	GC04M023755	1.21947	https://www.genecards.org/cgi-bin/carddisp.pl?gene=PPARGC1A
TAX1BP1	Tax1 Binding Protein 1	Protein Coding	Q86VP1	47	GC07P027739	1.21947	https://www.genecards.org/cgi-bin/carddisp.pl?gene=TAX1BP1
CDKN2A	Cyclin Dependent Kinase Inhibitor 2A	Protein Coding	Q8N726	58	GC09M021967	1.21496	https://www.genecards.org/cgi-bin/carddisp.pl?gene=CDKN2A
CREB1	CAMP Responsive Element Binding Protein 1	Protein Coding	P16220	57	GC02P207529	1.21496	https://www.genecards.org/cgi-bin/carddisp.pl?gene=CREB1
PPIB	Peptidylprolyl Isomerase B	Protein Coding	P23284	57	GC15M064155	1.21496	https://www.genecards.org/cgi-bin/carddisp.pl?gene=PPIB
MAPK3	Mitogen-Activated Protein Kinase 3	Protein Coding	P27361	56	GC16M040839	1.21496	https://www.genecards.org/cgi-bin/carddisp.pl?gene=MAPK3
NME1	NME/NM23 Nucleoside Diphosphate Kinase 1	Protein Coding	P15531	52	GC17P078654	1.21496	https://www.genecards.org/cgi-bin/carddisp.pl?gene=NME1
USP14	Ubiquitin Specific Peptidase 14	Protein Coding	P54578	51	GC18P000158	1.21496	https://www.genecards.org/cgi-bin/carddisp.pl?gene=USP14
ACAA2	Acetyl-CoA Acyltransferase 2	Protein Coding	P42765	50	GC18M049782	1.21496	https://www.genecards.org/cgi-bin/carddisp.pl?gene=ACAA2
CLPB	ClpB Family Mitochondrial Disaggregase	Protein Coding	Q9H078	50	GC11M109482	1.21496	https://www.genecards.org/cgi-bin/carddisp.pl?gene=CLPB
HNRNPDL	Heterogeneous Nuclear Ribonucleoprotein D Like	Protein Coding	O14979	50	GC04M082422	1.21496	https://www.genecards.org/cgi-bin/carddisp.pl?gene=HNRNPDL
HSPA4	Heat Shock Protein Family A (Hsp70) Member 4	Protein Coding	P34932	49	GC05P133062	1.21496	https://www.genecards.org/cgi-bin/carddisp.pl?gene=HSPA4
DNAJC3	DnaJ Heat Shock Protein Family (Hsp40) Member C3	Protein Coding	Q13217	48	GC13P095677	1.21496	https://www.genecards.org/cgi-bin/carddisp.pl?gene=DNAJC3
IDH3G	Isocitrate Dehydrogenase (NAD(+)) 3 Non-Catalytic Subunit Gamma	Protein Coding	P51553	48	GC0XM153785	1.21496	https://www.genecards.org/cgi-bin/carddisp.pl?gene=IDH3G
PSMB2	Proteasome 20S Subunit Beta 2	Protein Coding	P49721	48	GC01M035599	1.21496	https://www.genecards.org/cgi-bin/carddisp.pl?gene=PSMB2
RAB10	RAB10, Member RAS Oncogene Family	Protein Coding	P61026	48	GC02P026033	1.21496	https://www.genecards.org/cgi-bin/carddisp.pl?gene=RAB10
DPYSL5	Dihydropyrimidinase Like 5	Protein Coding	Q9BPU6	47	GC02P026847	1.21496	https://www.genecards.org/cgi-bin/carddisp.pl?gene=DPYSL5
EDC3	Enhancer Of MRNA Decapping 3	Protein Coding	Q96F86	47	GC15M133394	1.21496	https://www.genecards.org/cgi-bin/carddisp.pl?gene=EDC3
EDC4	Enhancer Of MRNA Decapping 4	Protein Coding	Q6P2E9	45	GC16P067873	1.21496	https://www.genecards.org/cgi-bin/carddisp.pl?gene=EDC4
MON1B	MON1 Homolog B, Secretory Trafficking Associated	Protein Coding	Q7L1V2	42	GC16P077190	1.21496	https://www.genecards.org/cgi-bin/carddisp.pl?gene=MON1B
SAR1B	Secretion Associated Ras Related GTPase 1B	Protein Coding	Q9Y6B6	49	GC05M134601	1.20028	https://www.genecards.org/cgi-bin/carddisp.pl?gene=SAR1B
SH3GLB1	SH3 Domain Containing GRB2 Like, Endophilin B1	Protein Coding	Q9Y371	48	GC01P086704	1.20028	https://www.genecards.org/cgi-bin/carddisp.pl?gene=SH3GLB1
AKAP1	A-Kinase Anchoring Protein 1	Protein Coding	Q92667	47	GC17P057085	1.20028	https://www.genecards.org/cgi-bin/carddisp.pl?gene=AKAP1
REEP5	Receptor Accessory Protein 5	Protein Coding	Q00765	46	GC05M112876	1.20028	https://www.genecards.org/cgi-bin/carddisp.pl?gene=REEP5
SNX3	Sorting Nexin 3	Protein Coding	O60493	46	GC06M108211	1.20028	https://www.genecards.org/cgi-bin/carddisp.pl?gene=SNX3
YKT6	YKT6 V-SNARE Homolog	Protein Coding	O15498	46	GC07P044200	1.20028	https://www.genecards.org/cgi-bin/carddisp.pl?gene=YKT6
ATG2A	Autophagy Related 2A	Protein Coding	Q2TAZ0	45	GC11M109199	1.20028	https://www.genecards.org/cgi-bin/carddisp.pl?gene=ATG2A
SPG21	SPG21 Abhydrolase Domain Containing, Maspardin	Protein Coding	Q9NZD8	45	GC15M064963	1.20028	https://www.genecards.org/cgi-bin/carddisp.pl?gene=SPG21
EMC4	ER Membrane Protein Complex Subunit 4	Protein Coding	Q5J8M3	40	GC15P053570	1.20028	https://www.genecards.org/cgi-bin/carddisp.pl?gene=EMC4
CAT	Catalase	Protein Coding	P04040	58	GC11P034460	1.19998	https://www.genecards.org/cgi-bin/carddisp.pl?gene=CAT
CAPN1	Calpain 1	Protein Coding	P07384	57	GC11P072883	1.19998	https://www.genecards.org/cgi-bin/carddisp.pl?gene=CAPN1
SPTAN1	Spectrin Alpha, Non-Erythrocytic 1	Protein Coding	Q13813	55	GC09P128552	1.19998	https://www.genecards.org/cgi-bin/carddisp.pl?gene=SPTAN1
ADH5	Alcohol Dehydrogenase 5 (Class III), Chi Polypeptide	Protein Coding	P11766	53	GC04M099070	1.19998	https://www.genecards.org/cgi-bin/carddisp.pl?gene=ADH5
VCAM1	Vascular Cell Adhesion Molecule 1	Protein Coding	P19320	53	GC01P100719	1.19998	https://www.genecards.org/cgi-bin/carddisp.pl?gene=VCAM1
DSG2	Desmoglein 2	Protein Coding	Q14126	52	GC18P031498	1.19998	https://www.genecards.org/cgi-bin/carddisp.pl?gene=DSG2
B3GAT3	Beta-1,3-Glucuronyltransferase 3	Protein Coding	O94766	51	GC11M109094	1.19998	https://www.genecards.org/cgi-bin/carddisp.pl?gene=B3GAT3
VAPB	VAMP Associated Protein B And C	Protein Coding	O95292	51	GC20P058389	1.19998	https://www.genecards.org/cgi-bin/carddisp.pl?gene=VAPB
CDC34	Cell Division Cycle 34, Ubiqiutin Conjugating Enzyme	Protein Coding	P49427	50	GC19P005542	1.19998	https://www.genecards.org/cgi-bin/carddisp.pl?gene=CDC34
FBL	Fibrillarin	Protein Coding	P22087	49	GC19M039834	1.19998	https://www.genecards.org/cgi-bin/carddisp.pl?gene=FBL
RPS26	Ribosomal Protein S26	Protein Coding	P62854	49	GC12P058055	1.19998	https://www.genecards.org/cgi-bin/carddisp.pl?gene=RPS26
FAF1	Fas Associated Factor 1	Protein Coding	Q9UNN5	48	GC01M050439	1.19998	https://www.genecards.org/cgi-bin/carddisp.pl?gene=FAF1
SENP3	SUMO Specific Peptidase 3	Protein Coding	Q9H4L4	46	GC17P013020	1.19998	https://www.genecards.org/cgi-bin/carddisp.pl?gene=SENP3
CHMP5	Charged Multivesicular Body Protein 5	Protein Coding	Q9NZZ3	45	GC09P033257	1.19998	https://www.genecards.org/cgi-bin/carddisp.pl?gene=CHMP5
GLT8D1	Glycosyltransferase 8 Domain Containing 1	Protein Coding	Q68CQ7	45	GC03M052694	1.19998	https://www.genecards.org/cgi-bin/carddisp.pl?gene=GLT8D1
LYAR	Ly1 Antibody Reactive	Protein Coding	Q9NX58	45	GC04M004366	1.19998	https://www.genecards.org/cgi-bin/carddisp.pl?gene=LYAR
PNO1	Partner Of NOB1 Homolog	Protein Coding	Q9NRX1	45	GC02P068157	1.19998	https://www.genecards.org/cgi-bin/carddisp.pl?gene=PNO1
SEC61B	SEC61 Translocon Subunit Beta	Protein Coding	P60468	45	GC09P099222	1.19998	https://www.genecards.org/cgi-bin/carddisp.pl?gene=SEC61B
CYP20A1	Cytochrome P450 Family 20 Subfamily A Member 1	Protein Coding	Q6UW02	44	GC02P203238	1.19998	https://www.genecards.org/cgi-bin/carddisp.pl?gene=CYP20A1
SEC62	SEC62 Homolog, Preprotein Translocation Factor	Protein Coding	Q99442	44	GC03P169966	1.19998	https://www.genecards.org/cgi-bin/carddisp.pl?gene=SEC62
FADS3	Fatty Acid Desaturase 3	Protein Coding	Q9Y5Q0	43	GC11M061873	1.19998	https://www.genecards.org/cgi-bin/carddisp.pl?gene=FADS3
MTARC1	Mitochondrial Amidoxime Reducing Component 1	Protein Coding	Q5VT66	40	GC01P220788	1.19998	https://www.genecards.org/cgi-bin/carddisp.pl?gene=MTARC1
HPF1	Histone PARylation Factor 1	Protein Coding	Q9NWY4	38	GC04M169730	1.19998	https://www.genecards.org/cgi-bin/carddisp.pl?gene=HPF1
DHX38	DEAH-Box Helicase 38	Protein Coding	Q92620	50	GC16P073303	1.19855	https://www.genecards.org/cgi-bin/carddisp.pl?gene=DHX38
SCRN1	Secernin 1	Protein Coding	Q12765	45	GC07M030988	1.19855	https://www.genecards.org/cgi-bin/carddisp.pl?gene=SCRN1
CD55	CD55 Molecule (Cromer Blood Group)	Protein Coding	P08174	56	GC01P207321	1.18431	https://www.genecards.org/cgi-bin/carddisp.pl?gene=CD55
DHFR	Dihydrofolate Reductase	Protein Coding	P00374	55	GC05M080626	1.18431	https://www.genecards.org/cgi-bin/carddisp.pl?gene=DHFR
ABAT	4-Aminobutyrate Aminotransferase	Protein Coding	P80404	53	GC16P008674	1.18431	https://www.genecards.org/cgi-bin/carddisp.pl?gene=ABAT
EMD	Emerin	Protein Coding	P50402	52	GC0XP154379	1.18431	https://www.genecards.org/cgi-bin/carddisp.pl?gene=EMD
NDUFS7	NADH:Ubiquinone Oxidoreductase Core Subunit S7	Protein Coding	O75251	52	GC19P005631	1.18431	https://www.genecards.org/cgi-bin/carddisp.pl?gene=NDUFS7
RTN4	Reticulon 4	Protein Coding	Q9NQC3	52	GC02M054934	1.18431	https://www.genecards.org/cgi-bin/carddisp.pl?gene=RTN4
BLMH	Bleomycin Hydrolase	Protein Coding	Q13867	50	GC17M030248	1.18431	https://www.genecards.org/cgi-bin/carddisp.pl?gene=BLMH
BLVRA	Biliverdin Reductase A	Protein Coding	P53004	50	GC07P043758	1.18431	https://www.genecards.org/cgi-bin/carddisp.pl?gene=BLVRA
DCXR	Dicarbonyl And L-Xylulose Reductase	Protein Coding	Q7Z4W1	50	GC17M082036	1.18431	https://www.genecards.org/cgi-bin/carddisp.pl?gene=DCXR
DPM1	Dolichyl-Phosphate Mannosyltransferase Subunit 1, Catalytic	Protein Coding	O60762	50	GC20M050934	1.18431	https://www.genecards.org/cgi-bin/carddisp.pl?gene=DPM1
NDUFA9	NADH:Ubiquinone Oxidoreductase Subunit A9	Protein Coding	Q16795	50	GC12P004649	1.18431	https://www.genecards.org/cgi-bin/carddisp.pl?gene=NDUFA9
PGAM1	Phosphoglycerate Mutase 1	Protein Coding	P18669	50	GC10P097426	1.18431	https://www.genecards.org/cgi-bin/carddisp.pl?gene=PGAM1
RAP1B	RAP1B, Member Of RAS Oncogene Family	Protein Coding	P61224	50	GC12P068610	1.18431	https://www.genecards.org/cgi-bin/carddisp.pl?gene=RAP1B
EARS2	Glutamyl-TRNA Synthetase 2, Mitochondrial	Protein Coding	Q5JPH6	49	GC16M024315	1.18431	https://www.genecards.org/cgi-bin/carddisp.pl?gene=EARS2
MRPS16	Mitochondrial Ribosomal Protein S16	Protein Coding	Q9Y3D3	49	GC10M073248	1.18431	https://www.genecards.org/cgi-bin/carddisp.pl?gene=MRPS16
NDUFAF4	NADH:Ubiquinone Oxidoreductase Complex Assembly Factor 4	Protein Coding	Q9P032	49	GC06M096889	1.18431	https://www.genecards.org/cgi-bin/carddisp.pl?gene=NDUFAF4
PPM1G	Protein Phosphatase, Mg2+/Mn2+ Dependent 1G	Protein Coding	O15355	49	GC02M028496	1.18431	https://www.genecards.org/cgi-bin/carddisp.pl?gene=PPM1G
RPL35A	Ribosomal Protein L35a	Protein Coding	P18077	49	GC03P197949	1.18431	https://www.genecards.org/cgi-bin/carddisp.pl?gene=RPL35A
VPS37A	VPS37A Subunit Of ESCRT-I	Protein Coding	Q8NEZ2	49	GC08P017246	1.18431	https://www.genecards.org/cgi-bin/carddisp.pl?gene=VPS37A
ARPC4	Actin Related Protein 2/3 Complex Subunit 4	Protein Coding	P59998	48	GC03P009792	1.18431	https://www.genecards.org/cgi-bin/carddisp.pl?gene=ARPC4
MACROH2A1	MacroH2A.1 Histone	Protein Coding	O75367	48	GC05M135334	1.18431	https://www.genecards.org/cgi-bin/carddisp.pl?gene=MACROH2A1
MRPL44	Mitochondrial Ribosomal Protein L44	Protein Coding	Q9H9J2	48	GC02P223957	1.18431	https://www.genecards.org/cgi-bin/carddisp.pl?gene=MRPL44
PIP4K2B	Phosphatidylinositol-5-Phosphate 4-Kinase Type 2 Beta	Protein Coding	P78356	48	GC17M038765	1.18431	https://www.genecards.org/cgi-bin/carddisp.pl?gene=PIP4K2B
RPL13A	Ribosomal Protein L13a	Protein Coding	P40429	47	GC19P049487	1.18431	https://www.genecards.org/cgi-bin/carddisp.pl?gene=RPL13A
DHX29	DExH-Box Helicase 29	Protein Coding	Q7Z478	46	GC05M055256	1.18431	https://www.genecards.org/cgi-bin/carddisp.pl?gene=DHX29
L2HGDH	L-2-Hydroxyglutarate Dehydrogenase	Protein Coding	Q9H9P8	46	GC14M050237	1.18431	https://www.genecards.org/cgi-bin/carddisp.pl?gene=L2HGDH
NME6	NME/NM23 Nucleoside Diphosphate Kinase 6	Protein Coding	O75414	46	GC03M048292	1.18431	https://www.genecards.org/cgi-bin/carddisp.pl?gene=NME6
NUP205	Nucleoporin 205	Protein Coding	Q92621	46	GC07P135557	1.18431	https://www.genecards.org/cgi-bin/carddisp.pl?gene=NUP205
PLEKHA1	Pleckstrin Homology Domain Containing A1	Protein Coding	Q9HB21	46	GC10P122374	1.18431	https://www.genecards.org/cgi-bin/carddisp.pl?gene=PLEKHA1
TRAPPC12	Trafficking Protein Particle Complex Subunit 12	Protein Coding	Q8WVT3	46	GC02P003383	1.18431	https://www.genecards.org/cgi-bin/carddisp.pl?gene=TRAPPC12
MRPL4	Mitochondrial Ribosomal Protein L4	Protein Coding	Q9BYD3	45	GC19P010251	1.18431	https://www.genecards.org/cgi-bin/carddisp.pl?gene=MRPL4
POLR2H	RNA Polymerase II, I And III Subunit H	Protein Coding	P52434	45	GC03P184361	1.18431	https://www.genecards.org/cgi-bin/carddisp.pl?gene=POLR2H
PTPMT1	Protein Tyrosine Phosphatase Mitochondrial 1	Protein Coding	Q8WUK0	45	GC11P047571	1.18431	https://www.genecards.org/cgi-bin/carddisp.pl?gene=PTPMT1
UBAP2L	Ubiquitin Associated Protein 2 Like	Protein Coding	Q14157	45	GC01P155315	1.18431	https://www.genecards.org/cgi-bin/carddisp.pl?gene=UBAP2L
ANKRD13A	Ankyrin Repeat Domain 13A	Protein Coding	Q8IZ07	44	GC12P109999	1.18431	https://www.genecards.org/cgi-bin/carddisp.pl?gene=ANKRD13A
ARL8B	ADP Ribosylation Factor Like GTPase 8B	Protein Coding	Q9NVJ2	44	GC03P005122	1.18431	https://www.genecards.org/cgi-bin/carddisp.pl?gene=ARL8B
DERA	Deoxyribose-Phosphate Aldolase	Protein Coding	Q9Y315	44	GC12P015911	1.18431	https://www.genecards.org/cgi-bin/carddisp.pl?gene=DERA
RPL38	Ribosomal Protein L38	Protein Coding	P63173	44	GC17P079248	1.18431	https://www.genecards.org/cgi-bin/carddisp.pl?gene=RPL38
SHPK	Sedoheptulokinase	Protein Coding	Q9UHJ6	44	GC17M003608	1.18431	https://www.genecards.org/cgi-bin/carddisp.pl?gene=SHPK
MRPS34	Mitochondrial Ribosomal Protein S34	Protein Coding	P82930	43	GC16M001771	1.18431	https://www.genecards.org/cgi-bin/carddisp.pl?gene=MRPS34
RPS27L	Ribosomal Protein S27 Like	Protein Coding	Q71UM5	43	GC15M133142	1.18431	https://www.genecards.org/cgi-bin/carddisp.pl?gene=RPS27L
LRRC59	Leucine Rich Repeat Containing 59	Protein Coding	Q96AG4	42	GC17M050375	1.18431	https://www.genecards.org/cgi-bin/carddisp.pl?gene=LRRC59
MAGOHB	Mago Homolog B, Exon Junction Complex Subunit	Protein Coding	Q96A72	42	GC12M024912	1.18431	https://www.genecards.org/cgi-bin/carddisp.pl?gene=MAGOHB
WDR6	WD Repeat Domain 6	Protein Coding	Q9NNW5	42	GC03P049007	1.18431	https://www.genecards.org/cgi-bin/carddisp.pl?gene=WDR6
CFAP20	Cilia And Flagella Associated Protein 20	Protein Coding	Q9Y6A4	41	GC16M058113	1.18431	https://www.genecards.org/cgi-bin/carddisp.pl?gene=CFAP20
ARMCX2	Armadillo Repeat Containing X-Linked 2	Protein Coding	Q7L311	40	GC0XM101658	1.18431	https://www.genecards.org/cgi-bin/carddisp.pl?gene=ARMCX2
TNFAIP8L1	TNF Alpha Induced Protein 8 Like 1	Protein Coding	Q8WVP5	39	GC19P004639	1.18431	https://www.genecards.org/cgi-bin/carddisp.pl?gene=TNFAIP8L1
PSMG3	Proteasome Assembly Chaperone 3	Protein Coding	Q9BT73	38	GC07M001567	1.18431	https://www.genecards.org/cgi-bin/carddisp.pl?gene=PSMG3
SREBF2	Sterol Regulatory Element Binding Transcription Factor 2	Protein Coding	Q12772	50	GC22P041833	1.17631	https://www.genecards.org/cgi-bin/carddisp.pl?gene=SREBF2
FLOT2	Flotillin 2	Protein Coding	Q14254	46	GC17M059916	1.17631	https://www.genecards.org/cgi-bin/carddisp.pl?gene=FLOT2
TCP1	T-Complex 1	Protein Coding	P17987	49	GC06M159778	1.17445	https://www.genecards.org/cgi-bin/carddisp.pl?gene=TCP1
NFKB1	Nuclear Factor Kappa B Subunit 1	Protein Coding	P19838	60	GC04P102501	1.16783	https://www.genecards.org/cgi-bin/carddisp.pl?gene=NFKB1
PRKACA	Protein Kinase CAMP-Activated Catalytic Subunit Alpha	Protein Coding	P17612	59	GC19M015540	1.16783	https://www.genecards.org/cgi-bin/carddisp.pl?gene=PRKACA
SMAD2	SMAD Family Member 2	Protein Coding	Q15796	59	GC18M047809	1.16783	https://www.genecards.org/cgi-bin/carddisp.pl?gene=SMAD2
HSPB1	Heat Shock Protein Family B (Small) Member 1	Protein Coding	P04792	58	GC07P076302	1.16783	https://www.genecards.org/cgi-bin/carddisp.pl?gene=HSPB1
KEAP1	Kelch Like ECH Associated Protein 1	Protein Coding	Q14145	56	GC19M010486	1.16783	https://www.genecards.org/cgi-bin/carddisp.pl?gene=KEAP1
SLC12A2	Solute Carrier Family 12 Member 2	Protein Coding	P55011	56	GC05P128083	1.16783	https://www.genecards.org/cgi-bin/carddisp.pl?gene=SLC12A2
GFAP	Glial Fibrillary Acidic Protein	Protein Coding	P14136	55	GC17M061018	1.16783	https://www.genecards.org/cgi-bin/carddisp.pl?gene=GFAP
GLUL	Glutamate-Ammonia Ligase	Protein Coding	P15104	55	GC01M182378	1.16783	https://www.genecards.org/cgi-bin/carddisp.pl?gene=GLUL
SREBF1	Sterol Regulatory Element Binding Transcription Factor 1	Protein Coding	P36956	55	GC17M017810	1.16783	https://www.genecards.org/cgi-bin/carddisp.pl?gene=SREBF1
ATP7B	ATPase Copper Transporting Beta	Protein Coding	P35670	54	GC13M051930	1.16783	https://www.genecards.org/cgi-bin/carddisp.pl?gene=ATP7B
SIRT2	Sirtuin 2	Protein Coding	Q8IXJ6	54	GC19M038878	1.16783	https://www.genecards.org/cgi-bin/carddisp.pl?gene=SIRT2
PCK2	Phosphoenolpyruvate Carboxykinase 2, Mitochondrial	Protein Coding	Q16822	53	GC14P024094	1.16783	https://www.genecards.org/cgi-bin/carddisp.pl?gene=PCK2
BCAT2	Branched Chain Amino Acid Transaminase 2	Protein Coding	O15382	52	GC19M048795	1.16783	https://www.genecards.org/cgi-bin/carddisp.pl?gene=BCAT2
ITPR2	Inositol 1,4,5-Trisphosphate Receptor Type 2	Protein Coding	Q14571	52	GC12M026336	1.16783	https://www.genecards.org/cgi-bin/carddisp.pl?gene=ITPR2
NDUFS1	NADH:Ubiquinone Oxidoreductase Core Subunit S1	Protein Coding	P28331	52	GC02M206114	1.16783	https://www.genecards.org/cgi-bin/carddisp.pl?gene=NDUFS1
PIK3R4	Phosphoinositide-3-Kinase Regulatory Subunit 4	Protein Coding	Q99570	52	GC03M130678	1.16783	https://www.genecards.org/cgi-bin/carddisp.pl?gene=PIK3R4
PRKD3	Protein Kinase D3	Protein Coding	O94806	52	GC02M037251	1.16783	https://www.genecards.org/cgi-bin/carddisp.pl?gene=PRKD3
TUBA8	Tubulin Alpha 8	Protein Coding	Q9NY65	52	GC22P018110	1.16783	https://www.genecards.org/cgi-bin/carddisp.pl?gene=TUBA8
WWOX	WW Domain Containing Oxidoreductase	Protein Coding	Q9NZC7	52	GC16P078099	1.16783	https://www.genecards.org/cgi-bin/carddisp.pl?gene=WWOX
MADD	MAP Kinase Activating Death Domain	Protein Coding	Q8WXG6	51	GC11P047290	1.16783	https://www.genecards.org/cgi-bin/carddisp.pl?gene=MADD
SEC63	SEC63 Homolog, Protein Translocation Regulator	Protein Coding	Q9UGP8	51	GC06M107867	1.16783	https://www.genecards.org/cgi-bin/carddisp.pl?gene=SEC63
APBB1	Amyloid Beta Precursor Protein Binding Family B Member 1	Protein Coding	O00213	50	GC11M008387	1.16783	https://www.genecards.org/cgi-bin/carddisp.pl?gene=APBB1
DISC1	DISC1 Scaffold Protein	Protein Coding	Q9NRI5	50	GC01P231626	1.16783	https://www.genecards.org/cgi-bin/carddisp.pl?gene=DISC1
HLA-C	Major Histocompatibility Complex, Class I, C	Protein Coding	P10321	50	GC06M080880	1.16783	https://www.genecards.org/cgi-bin/carddisp.pl?gene=HLA-C
SOAT1	Sterol O-Acyltransferase 1	Protein Coding	P35610	50	GC01P179262	1.16783	https://www.genecards.org/cgi-bin/carddisp.pl?gene=SOAT1
TRIP11	Thyroid Hormone Receptor Interactor 11	Protein Coding	Q15643	50	GC14M091965	1.16783	https://www.genecards.org/cgi-bin/carddisp.pl?gene=TRIP11
CALU	Calumenin	Protein Coding	O43852	49	GC07P128739	1.16783	https://www.genecards.org/cgi-bin/carddisp.pl?gene=CALU
DIAPH2	Diaphanous Related Formin 2	Protein Coding	O60879	49	GC0XP096684	1.16783	https://www.genecards.org/cgi-bin/carddisp.pl?gene=DIAPH2
PPFIBP1	PPFIA Binding Protein 1	Protein Coding	Q86W92	49	GC12P027523	1.16783	https://www.genecards.org/cgi-bin/carddisp.pl?gene=PPFIBP1
RPTOR	Regulatory Associated Protein Of MTOR Complex 1	Protein Coding	Q8N122	49	GC17P080544	1.16783	https://www.genecards.org/cgi-bin/carddisp.pl?gene=RPTOR
TMEM43	Transmembrane Protein 43	Protein Coding	Q9BTV4	49	GC03P014729	1.16783	https://www.genecards.org/cgi-bin/carddisp.pl?gene=TMEM43
CISD2	CDGSH Iron Sulfur Domain 2	Protein Coding	Q8N5K1	48	GC04P102868	1.16783	https://www.genecards.org/cgi-bin/carddisp.pl?gene=CISD2
GOPC	Golgi Associated PDZ And Coiled-Coil Motif Containing	Protein Coding	Q9HD26	48	GC06M117560	1.16783	https://www.genecards.org/cgi-bin/carddisp.pl?gene=GOPC
RALGAPA1	Ral GTPase Activating Protein Catalytic Subunit Alpha 1	Protein Coding	Q6GYQ0	48	GC14M035538	1.16783	https://www.genecards.org/cgi-bin/carddisp.pl?gene=RALGAPA1
RTN3	Reticulon 3	Protein Coding	O95197	48	GC11P063898	1.16783	https://www.genecards.org/cgi-bin/carddisp.pl?gene=RTN3
SEC24B	SEC24 Homolog B, COPII Coat Complex Component	Protein Coding	O95487	48	GC04P109433	1.16783	https://www.genecards.org/cgi-bin/carddisp.pl?gene=SEC24B
VAMP7	Vesicle Associated Membrane Protein 7	Protein Coding	P51809	48	GC0XP155881	1.16783	https://www.genecards.org/cgi-bin/carddisp.pl?gene=VAMP7
VPS41	VPS41 Subunit Of HOPS Complex	Protein Coding	P49754	48	GC07M039301	1.16783	https://www.genecards.org/cgi-bin/carddisp.pl?gene=VPS41
MBOAT7	Membrane Bound O-Acyltransferase Domain Containing 7	Protein Coding	Q96N66	47	GC19M054173	1.16783	https://www.genecards.org/cgi-bin/carddisp.pl?gene=MBOAT7
AKAP11	A-Kinase Anchoring Protein 11	Protein Coding	Q9UKA4	46	GC13P042272	1.16783	https://www.genecards.org/cgi-bin/carddisp.pl?gene=AKAP11
FYCO1	FYVE And Coiled-Coil Domain Autophagy Adaptor 1	Protein Coding	Q9BQS8	46	GC03M045917	1.16783	https://www.genecards.org/cgi-bin/carddisp.pl?gene=FYCO1
TOR1AIP1	Torsin 1A Interacting Protein 1	Protein Coding	Q5JTV8	46	GC01P179882	1.16783	https://www.genecards.org/cgi-bin/carddisp.pl?gene=TOR1AIP1
COG6	Component Of Oligomeric Golgi Complex 6	Protein Coding	Q9Y2V7	45	GC13P039655	1.16783	https://www.genecards.org/cgi-bin/carddisp.pl?gene=COG6
GOLGA5	Golgin A5	Protein Coding	Q8TBA6	45	GC14P092794	1.16783	https://www.genecards.org/cgi-bin/carddisp.pl?gene=GOLGA5
RRAGA	Ras Related GTP Binding A	Protein Coding	Q7L523	45	GC09P019049	1.16783	https://www.genecards.org/cgi-bin/carddisp.pl?gene=RRAGA
SNX17	Sorting Nexin 17	Protein Coding	Q15036	45	GC02P027370	1.16783	https://www.genecards.org/cgi-bin/carddisp.pl?gene=SNX17
UBE2Z	Ubiquitin Conjugating Enzyme E2 Z	Protein Coding	Q9H832	45	GC17P048908	1.16783	https://www.genecards.org/cgi-bin/carddisp.pl?gene=UBE2Z
VIPAS39	VPS33B Interacting Protein, Apical-Basolateral Polarity Regulator, Spe-39 Homolog	Protein Coding	Q9H9C1	45	GC14M077426	1.16783	https://www.genecards.org/cgi-bin/carddisp.pl?gene=VIPAS39
VPS26A	VPS26 Retromer Complex Component A	Protein Coding	O75436	45	GC10P069123	1.16783	https://www.genecards.org/cgi-bin/carddisp.pl?gene=VPS26A
ZDHHC13	Zinc Finger DHHC-Type Palmitoyltransferase 13	Protein Coding	Q8IUH4	45	GC11P019095	1.16783	https://www.genecards.org/cgi-bin/carddisp.pl?gene=ZDHHC13
GOLGA4	Golgin A4	Protein Coding	Q13439	44	GC03P037243	1.16783	https://www.genecards.org/cgi-bin/carddisp.pl?gene=GOLGA4
MEGF8	Multiple EGF Like Domains 8	Protein Coding	Q7Z7M0	44	GC19P042325	1.16783	https://www.genecards.org/cgi-bin/carddisp.pl?gene=MEGF8
RABGAP1	RAB GTPase Activating Protein 1	Protein Coding	Q9Y3P9	44	GC09P122944	1.16783	https://www.genecards.org/cgi-bin/carddisp.pl?gene=RABGAP1
SRPRB	SRP Receptor Subunit Beta	Protein Coding	Q9Y5M8	44	GC03P133784	1.16783	https://www.genecards.org/cgi-bin/carddisp.pl?gene=SRPRB
ACTR10	Actin Related Protein 10	Protein Coding	Q9NZ32	43	GC14P058200	1.16783	https://www.genecards.org/cgi-bin/carddisp.pl?gene=ACTR10
FNIP2	Folliculin Interacting Protein 2	Protein Coding	Q9P278	43	GC04P158769	1.16783	https://www.genecards.org/cgi-bin/carddisp.pl?gene=FNIP2
LRCH4	Leucine Rich Repeats And Calponin Homology Domain Containing 4	Protein Coding	O75427	43	GC07M100574	1.16783	https://www.genecards.org/cgi-bin/carddisp.pl?gene=LRCH4
SEC16A	SEC16 Homolog A, Endoplasmic Reticulum Export Factor	Protein Coding	O15027	43	GC09M136440	1.16783	https://www.genecards.org/cgi-bin/carddisp.pl?gene=SEC16A
ATP5IF1	ATP Synthase Inhibitory Factor Subunit 1	Protein Coding	Q9UII2	42	GC01P029558	1.16783	https://www.genecards.org/cgi-bin/carddisp.pl?gene=ATP5IF1
AUP1	AUP1 Lipid Droplet Regulating VLDL Assembly Factor	Protein Coding	Q9Y679	42	GC02M074526	1.16783	https://www.genecards.org/cgi-bin/carddisp.pl?gene=AUP1
BLTP3A	Bridge-Like Lipid Transfer Protein Family Member 3A	Protein Coding	Q6BDS2	42	GC06P104983	1.16783	https://www.genecards.org/cgi-bin/carddisp.pl?gene=BLTP3A
FKBP15	FKBP Prolyl Isomerase Family Member 15	Protein Coding	Q5T1M5	42	GC09M113161	1.16783	https://www.genecards.org/cgi-bin/carddisp.pl?gene=FKBP15
GCC1	GRIP And Coiled-Coil Domain Containing 1	Protein Coding	Q96CN9	42	GC07M127580	1.16783	https://www.genecards.org/cgi-bin/carddisp.pl?gene=GCC1
GOLGB1	Golgin B1	Protein Coding	Q14789	42	GC03M121663	1.16783	https://www.genecards.org/cgi-bin/carddisp.pl?gene=GOLGB1
HS1BP3	HCLS1 Binding Protein 3	Protein Coding	Q53T59	42	GC02M020560	1.16783	https://www.genecards.org/cgi-bin/carddisp.pl?gene=HS1BP3
NDC1	NDC1 Transmembrane Nucleoporin	Protein Coding	Q9BTX1	42	GC01M053765	1.16783	https://www.genecards.org/cgi-bin/carddisp.pl?gene=NDC1
ST7	Suppression Of Tumorigenicity 7	Protein Coding	Q9NRC1	42	GC07P117116	1.16783	https://www.genecards.org/cgi-bin/carddisp.pl?gene=ST7
VPS26B	VPS26 Retromer Complex Component B	Protein Coding	Q4G0F5	42	GC11P134224	1.16783	https://www.genecards.org/cgi-bin/carddisp.pl?gene=VPS26B
WASHC4	WASH Complex Subunit 4	Protein Coding	Q2M389	42	GC12P105108	1.16783	https://www.genecards.org/cgi-bin/carddisp.pl?gene=WASHC4
DEF8	Differentially Expressed In FDCP 8 Homolog	Protein Coding	Q6ZN54	41	GC16P092046	1.16783	https://www.genecards.org/cgi-bin/carddisp.pl?gene=DEF8
SNAP47	Synaptosome Associated Protein 47	Protein Coding	Q5SQN1	41	GC01P227730	1.16783	https://www.genecards.org/cgi-bin/carddisp.pl?gene=SNAP47
VPS26C	VPS26 Endosomal Protein Sorting Factor C	Protein Coding	O14972	41	GC21M037225	1.16783	https://www.genecards.org/cgi-bin/carddisp.pl?gene=VPS26C
EXD2	Exonuclease 3'-5' Domain Containing 2	Protein Coding	Q9NVH0	40	GC14P069191	1.16783	https://www.genecards.org/cgi-bin/carddisp.pl?gene=EXD2
SNX4	Sorting Nexin 4	Protein Coding	O95219	40	GC03M125446	1.16783	https://www.genecards.org/cgi-bin/carddisp.pl?gene=SNX4
FTMT	Ferritin Mitochondrial	Protein Coding	Q8N4E7	44	GC05P121851	1.15134	https://www.genecards.org/cgi-bin/carddisp.pl?gene=FTMT
HMGB1	High Mobility Group Box 1	Protein Coding	P09429	55	GC13M030456	1.1504	https://www.genecards.org/cgi-bin/carddisp.pl?gene=HMGB1
APAF1	Apoptotic Peptidase Activating Factor 1	Protein Coding	O14727	54	GC12P098645	1.1504	https://www.genecards.org/cgi-bin/carddisp.pl?gene=APAF1
CPT1A	Carnitine Palmitoyltransferase 1A	Protein Coding	P50416	54	GC11M068754	1.1504	https://www.genecards.org/cgi-bin/carddisp.pl?gene=CPT1A
SLC3A2	Solute Carrier Family 3 Member 2	Protein Coding	P08195	49	GC11P062856	1.1504	https://www.genecards.org/cgi-bin/carddisp.pl?gene=SLC3A2
CYB5R1	Cytochrome B5 Reductase 1	Protein Coding	Q9UHQ9	48	GC01M202964	1.1504	https://www.genecards.org/cgi-bin/carddisp.pl?gene=CYB5R1
PSMD8	Proteasome 26S Subunit, Non-ATPase 8	Protein Coding	P48556	47	GC19P038374	1.1504	https://www.genecards.org/cgi-bin/carddisp.pl?gene=PSMD8
EIF3C	Eukaryotic Translation Initiation Factor 3 Subunit C	Protein Coding	Q99613	46	GC16P046906	1.1504	https://www.genecards.org/cgi-bin/carddisp.pl?gene=EIF3C
TMX3	Thioredoxin Related Transmembrane Protein 3	Protein Coding	Q96JJ7	46	GC18M068673	1.1504	https://www.genecards.org/cgi-bin/carddisp.pl?gene=TMX3
CLUH	Clustered Mitochondria Homolog	Protein Coding	O75153	43	GC17M002689	1.1504	https://www.genecards.org/cgi-bin/carddisp.pl?gene=CLUH
SPCS2	Signal Peptidase Complex Subunit 2	Protein Coding	Q15005	41	GC11P079378	1.1504	https://www.genecards.org/cgi-bin/carddisp.pl?gene=SPCS2
TEX10	Testis Expressed 10	Protein Coding	Q9NXF1	41	GC09M100302	1.1504	https://www.genecards.org/cgi-bin/carddisp.pl?gene=TEX10
MYO6	Myosin VI	Protein Coding	Q9UM54	51	GC06P075749	1.15001	https://www.genecards.org/cgi-bin/carddisp.pl?gene=MYO6
NKAP	NFKB Activating Protein	Protein Coding	Q8N5F7	46	GC0XM120236	1.1491	https://www.genecards.org/cgi-bin/carddisp.pl?gene=NKAP
PAK2	P21 (RAC1) Activated Kinase 2	Protein Coding	Q13177	56	GC03P196739	1.13185	https://www.genecards.org/cgi-bin/carddisp.pl?gene=PAK2
GRN	Granulin Precursor	Protein Coding	P28799	54	GC17P044345	1.13185	https://www.genecards.org/cgi-bin/carddisp.pl?gene=GRN
IGF2R	Insulin Like Growth Factor 2 Receptor	Protein Coding	P11717	53	GC06P159969	1.13185	https://www.genecards.org/cgi-bin/carddisp.pl?gene=IGF2R
TALDO1	Transaldolase 1	Protein Coding	P37837	53	GC11P002866	1.13185	https://www.genecards.org/cgi-bin/carddisp.pl?gene=TALDO1
EWSR1	EWS RNA Binding Protein 1	Protein Coding	Q01844	52	GC22P052150	1.13185	https://www.genecards.org/cgi-bin/carddisp.pl?gene=EWSR1
SAE1	SUMO1 Activating Enzyme Subunit 1	Protein Coding	Q9UBE0	50	GC19P083543	1.13185	https://www.genecards.org/cgi-bin/carddisp.pl?gene=SAE1
TAB1	TGF-Beta Activated Kinase 1 (MAP3K7) Binding Protein 1	Protein Coding	Q15750	50	GC22P052475	1.13185	https://www.genecards.org/cgi-bin/carddisp.pl?gene=TAB1
AARS2	Alanyl-TRNA Synthetase 2, Mitochondrial	Protein Coding	Q5JTZ9	49	GC06M081192	1.13185	https://www.genecards.org/cgi-bin/carddisp.pl?gene=AARS2
PUM2	Pumilio RNA Binding Family Member 2	Protein Coding	Q8TB72	48	GC02M020383	1.13185	https://www.genecards.org/cgi-bin/carddisp.pl?gene=PUM2
RCN1	Reticulocalbin 1	Protein Coding	Q15293	48	GC11P032090	1.13185	https://www.genecards.org/cgi-bin/carddisp.pl?gene=RCN1
THOP1	Thimet Oligopeptidase 1	Protein Coding	P52888	48	GC19P002785	1.13185	https://www.genecards.org/cgi-bin/carddisp.pl?gene=THOP1
PITRM1	Pitrilysin Metallopeptidase 1	Protein Coding	Q5JRX3	47	GC10M003138	1.13185	https://www.genecards.org/cgi-bin/carddisp.pl?gene=PITRM1
NIBAN2	Niban Apoptosis Regulator 2	Protein Coding	Q96TA1	44	GC09M127614	1.13185	https://www.genecards.org/cgi-bin/carddisp.pl?gene=NIBAN2
VPS16	VPS16 Core Subunit Of CORVET And HOPS Complexes	Protein Coding	Q9H269	43	GC20P002840	1.13185	https://www.genecards.org/cgi-bin/carddisp.pl?gene=VPS16
KPNA5	Karyopherin Subunit Alpha 5	Protein Coding	O15131	42	GC06P116681	1.13185	https://www.genecards.org/cgi-bin/carddisp.pl?gene=KPNA5
NEPRO	Nucleolus And Neural Progenitor Protein	Protein Coding	Q6NW34	42	GC03M113009	1.13185	https://www.genecards.org/cgi-bin/carddisp.pl?gene=NEPRO
CWC22	CWC22 Spliceosome Associated Protein Homolog	Protein Coding	Q9HCG8	41	GC02M179944	1.13185	https://www.genecards.org/cgi-bin/carddisp.pl?gene=CWC22
FASTKD5	FAST Kinase Domains 5	Protein Coding	Q7L8L6	38	GC20M003776	1.13185	https://www.genecards.org/cgi-bin/carddisp.pl?gene=FASTKD5
SIAH1	Siah E3 Ubiquitin Protein Ligase 1	Protein Coding	Q8IUQ4	53	GC16M048357	1.11936	https://www.genecards.org/cgi-bin/carddisp.pl?gene=SIAH1
NRF1	Nuclear Respiratory Factor 1	Protein Coding	Q16656	50	GC07P129611	1.11936	https://www.genecards.org/cgi-bin/carddisp.pl?gene=NRF1
RCAN1	Regulator Of Calcineurin 1	Protein Coding	P53805	49	GC21M034513	1.11936	https://www.genecards.org/cgi-bin/carddisp.pl?gene=RCAN1
MT-ND6	Mitochondrially Encoded NADH:Ubiquinone Oxidoreductase Core Subunit 6	Protein Coding	P03923	37	GCMTM014151	1.11682	https://www.genecards.org/cgi-bin/carddisp.pl?gene=MT-ND6
POR	Cytochrome P450 Oxidoreductase	Protein Coding	P16435	56	GC07P075899	1.11192	https://www.genecards.org/cgi-bin/carddisp.pl?gene=POR
SCD	Stearoyl-CoA Desaturase	Protein Coding	O00767	56	GC10P100347	1.11192	https://www.genecards.org/cgi-bin/carddisp.pl?gene=SCD
DGKE	Diacylglycerol Kinase Epsilon	Protein Coding	P52429	53	GC17P056834	1.11192	https://www.genecards.org/cgi-bin/carddisp.pl?gene=DGKE
POLR3A	RNA Polymerase III Subunit A	Protein Coding	O14802	52	GC10M078866	1.11192	https://www.genecards.org/cgi-bin/carddisp.pl?gene=POLR3A
KIF1A	Kinesin Family Member 1A	Protein Coding	Q12756	50	GC02M240713	1.11192	https://www.genecards.org/cgi-bin/carddisp.pl?gene=KIF1A
U2AF1	U2 Small Nuclear RNA Auxiliary Factor 1	Protein Coding	Q01081	49	GC21M043092	1.11192	https://www.genecards.org/cgi-bin/carddisp.pl?gene=U2AF1
VAC14	VAC14 Component Of PIKFYVE Complex	Protein Coding	Q08AM6	49	GC16M071943	1.11192	https://www.genecards.org/cgi-bin/carddisp.pl?gene=VAC14
YME1L1	YME1 Like 1 ATPase	Protein Coding	Q96TA2	49	GC10M027110	1.11192	https://www.genecards.org/cgi-bin/carddisp.pl?gene=YME1L1
ACTL6A	Actin Like 6A	Protein Coding	O96019	48	GC03P179562	1.11192	https://www.genecards.org/cgi-bin/carddisp.pl?gene=ACTL6A
PIGS	Phosphatidylinositol Glycan Anchor Biosynthesis Class S	Protein Coding	Q96S52	47	GC17M028553	1.11192	https://www.genecards.org/cgi-bin/carddisp.pl?gene=PIGS
CDKAL1	CDK5 Regulatory Subunit Associated Protein 1 Like 1	Protein Coding	Q5VV42	46	GC06P020534	1.11192	https://www.genecards.org/cgi-bin/carddisp.pl?gene=CDKAL1
DDX54	DEAD-Box Helicase 54	Protein Coding	Q8TDD1	46	GC12M113157	1.11192	https://www.genecards.org/cgi-bin/carddisp.pl?gene=DDX54
GORASP2	Golgi Reassembly Stacking Protein 2	Protein Coding	Q9H8Y8	46	GC02P170928	1.11192	https://www.genecards.org/cgi-bin/carddisp.pl?gene=GORASP2
SUN1	Sad1 And UNC84 Domain Containing 1	Protein Coding	O94901	46	GC07P000815	1.11192	https://www.genecards.org/cgi-bin/carddisp.pl?gene=SUN1
SYNE2	Spectrin Repeat Containing Nuclear Envelope Protein 2	Protein Coding	Q8WXH0	46	GC14P063761	1.11192	https://www.genecards.org/cgi-bin/carddisp.pl?gene=SYNE2
MIOS	Meiosis Regulator For Oocyte Development	Protein Coding	Q9NXC5	45	GC07P007678	1.11192	https://www.genecards.org/cgi-bin/carddisp.pl?gene=MIOS
OSBPL8	Oxysterol Binding Protein Like 8	Protein Coding	Q9BZF1	44	GC12M076354	1.11192	https://www.genecards.org/cgi-bin/carddisp.pl?gene=OSBPL8
DHX57	DExH-Box Helicase 57	Protein Coding	Q6P158	42	GC02M038797	1.11192	https://www.genecards.org/cgi-bin/carddisp.pl?gene=DHX57
TOR1AIP2	Torsin 1A Interacting Protein 2	Protein Coding	Q9H496	42	GC01M184710	1.11192	https://www.genecards.org/cgi-bin/carddisp.pl?gene=TOR1AIP2
CCT2	Chaperonin Containing TCP1 Subunit 2	Protein Coding	P78371	49	GC12P069585	1.11176	https://www.genecards.org/cgi-bin/carddisp.pl?gene=CCT2
ZFYVE1	Zinc Finger FYVE-Type Containing 1	Protein Coding	Q9HBF4	43	GC14M072969	1.10973	https://www.genecards.org/cgi-bin/carddisp.pl?gene=ZFYVE1
PRDX6	Peroxiredoxin 6	Protein Coding	P30041	53	GC01P173477	1.09439	https://www.genecards.org/cgi-bin/carddisp.pl?gene=PRDX6
BCS1L	BCS1 Homolog, Ubiquinol-Cytochrome C Reductase Complex Chaperone	Protein Coding	Q9Y276	51	GC02P218658	1.09024	https://www.genecards.org/cgi-bin/carddisp.pl?gene=BCS1L
HRAS	HRas Proto-Oncogene, GTPase	Protein Coding	P01112	59	GC11M007933	1.0669	https://www.genecards.org/cgi-bin/carddisp.pl?gene=HRAS
KRAS	KRAS Proto-Oncogene, GTPase	Protein Coding	P01116	60	GC12M025583	1.06627	https://www.genecards.org/cgi-bin/carddisp.pl?gene=KRAS
WDR46	WD Repeat Domain 46	Protein Coding	O15213	44	GC06M033279	1.06627	https://www.genecards.org/cgi-bin/carddisp.pl?gene=WDR46
USP35	Ubiquitin Specific Peptidase 35	Protein Coding	Q9P2H5	41	GC11P078188	1.05433	https://www.genecards.org/cgi-bin/carddisp.pl?gene=USP35
BAX	BCL2 Associated X, Apoptosis Regulator	Protein Coding	Q07812	57	GC19P048954	1.04696	https://www.genecards.org/cgi-bin/carddisp.pl?gene=BAX
IGF1	Insulin Like Growth Factor 1	Protein Coding	P05019	55	GC12M102395	1.04696	https://www.genecards.org/cgi-bin/carddisp.pl?gene=IGF1
TRIM5	Tripartite Motif Containing 5	Protein Coding	Q9C035	48	GC11M008346	1.04696	https://www.genecards.org/cgi-bin/carddisp.pl?gene=TRIM5
HDAC3	Histone Deacetylase 3	Protein Coding	O15379	56	GC05M141620	1.04017	https://www.genecards.org/cgi-bin/carddisp.pl?gene=HDAC3
ATP5F1A	ATP Synthase F1 Subunit Alpha	Protein Coding	P25705	53	GC18M046081	1.02836	https://www.genecards.org/cgi-bin/carddisp.pl?gene=ATP5F1A
OSBPL5	Oxysterol Binding Protein Like 5	Protein Coding	Q9H0X9	46	GC11M008073	1.02529	https://www.genecards.org/cgi-bin/carddisp.pl?gene=OSBPL5
RDH13	Retinol Dehydrogenase 13	Protein Coding	Q8NBN7	46	GC19M055039	1.02529	https://www.genecards.org/cgi-bin/carddisp.pl?gene=RDH13
XIAP	X-Linked Inhibitor Of Apoptosis	Protein Coding	P98170	58	GC0XP123859	1.02499	https://www.genecards.org/cgi-bin/carddisp.pl?gene=XIAP
PDK2	Pyruvate Dehydrogenase Kinase 2	Protein Coding	Q15119	48	GC17P078613	1.02499	https://www.genecards.org/cgi-bin/carddisp.pl?gene=PDK2
LMNA	Lamin A/C	Protein Coding	P02545	57	GC01P156082	1.01622	https://www.genecards.org/cgi-bin/carddisp.pl?gene=LMNA
SLC25A3	Solute Carrier Family 25 Member 3	Protein Coding	Q00325	51	GC12P098593	1.01622	https://www.genecards.org/cgi-bin/carddisp.pl?gene=SLC25A3
STK38	Serine/Threonine Kinase 38	Protein Coding	Q15208	49	GC06M036493	1.00931	https://www.genecards.org/cgi-bin/carddisp.pl?gene=STK38
MRPS7	Mitochondrial Ribosomal Protein S7	Protein Coding	Q9Y2R9	46	GC17P079406	1.00931	https://www.genecards.org/cgi-bin/carddisp.pl?gene=MRPS7
HSPA5	Heat Shock Protein Family A (Hsp70) Member 5	Protein Coding	P11021	56	GC09M125234	1.00372	https://www.genecards.org/cgi-bin/carddisp.pl?gene=HSPA5
DDX5	DEAD-Box Helicase 5	Protein Coding	P17844	52	GC17M064498	1.00372	https://www.genecards.org/cgi-bin/carddisp.pl?gene=DDX5
HNRNPK	Heterogeneous Nuclear Ribonucleoprotein K	Protein Coding	P61978	52	GC09M102850	1.00372	https://www.genecards.org/cgi-bin/carddisp.pl?gene=HNRNPK
MATR3	Matrin 3	Protein Coding	P43243	49	GC05P139274	1.00372	https://www.genecards.org/cgi-bin/carddisp.pl?gene=MATR3
RPS16	Ribosomal Protein S16	Protein Coding	P62249	48	GC19M039433	1.00372	https://www.genecards.org/cgi-bin/carddisp.pl?gene=RPS16
DDX17	DEAD-Box Helicase 17	Protein Coding	Q92841	46	GC22M038483	1.00372	https://www.genecards.org/cgi-bin/carddisp.pl?gene=DDX17
HNRNPA3	Heterogeneous Nuclear Ribonucleoprotein A3	Protein Coding	P51991	45	GC02P177212	1.00372	https://www.genecards.org/cgi-bin/carddisp.pl?gene=HNRNPA3
BAK1	BCL2 Antagonist/Killer 1	Protein Coding	Q16611	52	GC06M033572	1.00131	https://www.genecards.org/cgi-bin/carddisp.pl?gene=BAK1
SCO2	Synthesis Of Cytochrome C Oxidase 2	Protein Coding	O43819	51	GC22M050523	1.00131	https://www.genecards.org/cgi-bin/carddisp.pl?gene=SCO2
HCCS	Holocytochrome C Synthase	Protein Coding	P53701	49	GC0XP011111	1.00131	https://www.genecards.org/cgi-bin/carddisp.pl?gene=HCCS
HSPA6	Heat Shock Protein Family A (Hsp70) Member 6	Protein Coding	P17066	50	GC01P161524	0.992831	https://www.genecards.org/cgi-bin/carddisp.pl?gene=HSPA6
UBE2D2	Ubiquitin Conjugating Enzyme E2 D2	Protein Coding	P62837	49	GC05P139526	0.992831	https://www.genecards.org/cgi-bin/carddisp.pl?gene=UBE2D2
TUG1	Taurine Up-Regulated 1	Protein Coding	A0A6I8PU40	26	GC22P030969	0.992831	https://www.genecards.org/cgi-bin/carddisp.pl?gene=TUG1
CALR	Calreticulin	Protein Coding	P27797	58	GC19P012938	0.990821	https://www.genecards.org/cgi-bin/carddisp.pl?gene=CALR
DDX3X	DEAD-Box Helicase 3 X-Linked	Protein Coding	O00571	55	GC0XP041333	0.990821	https://www.genecards.org/cgi-bin/carddisp.pl?gene=DDX3X
IMPDH2	Inosine Monophosphate Dehydrogenase 2	Protein Coding	P12268	55	GC03M052402	0.990821	https://www.genecards.org/cgi-bin/carddisp.pl?gene=IMPDH2
HNRNPA1	Heterogeneous Nuclear Ribonucleoprotein A1	Protein Coding	P09651	54	GC12P054280	0.990821	https://www.genecards.org/cgi-bin/carddisp.pl?gene=HNRNPA1
LMNB1	Lamin B1	Protein Coding	P20700	53	GC05P126776	0.990821	https://www.genecards.org/cgi-bin/carddisp.pl?gene=LMNB1
XRCC6	X-Ray Repair Cross Complementing 6	Protein Coding	P12956	52	GC22P052578	0.990821	https://www.genecards.org/cgi-bin/carddisp.pl?gene=XRCC6
PSMC1	Proteasome 26S Subunit, ATPase 1	Protein Coding	P62191	50	GC14P090256	0.990821	https://www.genecards.org/cgi-bin/carddisp.pl?gene=PSMC1
PSMD4	Proteasome 26S Subunit Ubiquitin Receptor, Non-ATPase 4	Protein Coding	P55036	50	GC01P154485	0.990821	https://www.genecards.org/cgi-bin/carddisp.pl?gene=PSMD4
RPN1	Ribophorin I	Protein Coding	P04843	50	GC03M128619	0.990821	https://www.genecards.org/cgi-bin/carddisp.pl?gene=RPN1
RPS6	Ribosomal Protein S6	Protein Coding	P62753	50	GC09M019375	0.990821	https://www.genecards.org/cgi-bin/carddisp.pl?gene=RPS6
SFPQ	Splicing Factor Proline And Glutamine Rich	Protein Coding	P23246	50	GC01M035176	0.990821	https://www.genecards.org/cgi-bin/carddisp.pl?gene=SFPQ
DHX9	DExH-Box Helicase 9	Protein Coding	Q08211	49	GC01P182839	0.990821	https://www.genecards.org/cgi-bin/carddisp.pl?gene=DHX9
PABPC1	Poly(A) Binding Protein Cytoplasmic 1	Protein Coding	P11940	49	GC08M100685	0.990821	https://www.genecards.org/cgi-bin/carddisp.pl?gene=PABPC1
PSMD3	Proteasome 26S Subunit, Non-ATPase 3	Protein Coding	O43242	49	GC17P039980	0.990821	https://www.genecards.org/cgi-bin/carddisp.pl?gene=PSMD3
RPL13	Ribosomal Protein L13	Protein Coding	P26373	49	GC16P092027	0.990821	https://www.genecards.org/cgi-bin/carddisp.pl?gene=RPL13
RPS14	Ribosomal Protein S14	Protein Coding	P62263	49	GC05M150443	0.990821	https://www.genecards.org/cgi-bin/carddisp.pl?gene=RPS14
SNRNP200	Small Nuclear Ribonucleoprotein U5 Subunit 200	Protein Coding	O75643	49	GC02M099640	0.990821	https://www.genecards.org/cgi-bin/carddisp.pl?gene=SNRNP200
HNRNPC	Heterogeneous Nuclear Ribonucleoprotein C	Protein Coding	P07910	48	GC14M025239	0.990821	https://www.genecards.org/cgi-bin/carddisp.pl?gene=HNRNPC
HNRNPR	Heterogeneous Nuclear Ribonucleoprotein R	Protein Coding	O43390	48	GC01M023303	0.990821	https://www.genecards.org/cgi-bin/carddisp.pl?gene=HNRNPR
HNRNPF	Heterogeneous Nuclear Ribonucleoprotein F	Protein Coding	P52597	47	GC10M043385	0.990821	https://www.genecards.org/cgi-bin/carddisp.pl?gene=HNRNPF
IGF2BP1	Insulin Like Growth Factor 2 MRNA Binding Protein 1	Protein Coding	Q9NZI8	47	GC17P078588	0.990821	https://www.genecards.org/cgi-bin/carddisp.pl?gene=IGF2BP1
PSMD1	Proteasome 26S Subunit, Non-ATPase 1	Protein Coding	Q99460	47	GC02P231056	0.990821	https://www.genecards.org/cgi-bin/carddisp.pl?gene=PSMD1
RPL22	Ribosomal Protein L22	Protein Coding	P35268	47	GC01M010016	0.990821	https://www.genecards.org/cgi-bin/carddisp.pl?gene=RPL22
PTCD3	Pentatricopeptide Repeat Domain 3	Protein Coding	Q96EY7	46	GC02P086106	0.990821	https://www.genecards.org/cgi-bin/carddisp.pl?gene=PTCD3
RPS8	Ribosomal Protein S8	Protein Coding	P62241	45	GC01P044775	0.990821	https://www.genecards.org/cgi-bin/carddisp.pl?gene=RPS8
SYNCRIP	Synaptotagmin Binding Cytoplasmic RNA Interacting Protein	Protein Coding	O60506	45	GC06M085607	0.990821	https://www.genecards.org/cgi-bin/carddisp.pl?gene=SYNCRIP
CAD	Carbamoyl-Phosphate Synthetase 2, Aspartate Transcarbamylase, And Dihydroorotase	Protein Coding	P27708	56	GC02P027217	0.977483	https://www.genecards.org/cgi-bin/carddisp.pl?gene=CAD
PPP2R1A	Protein Phosphatase 2 Scaffold Subunit Aalpha	Protein Coding	P30153	55	GC19P083787	0.977483	https://www.genecards.org/cgi-bin/carddisp.pl?gene=PPP2R1A
MCM2	Minichromosome Maintenance Complex Component 2	Protein Coding	P49736	54	GC03P127598	0.977483	https://www.genecards.org/cgi-bin/carddisp.pl?gene=MCM2
ACTN4	Actinin Alpha 4	Protein Coding	O43707	53	GC19P038647	0.977483	https://www.genecards.org/cgi-bin/carddisp.pl?gene=ACTN4
CLTC	Clathrin Heavy Chain	Protein Coding	Q00610	53	GC17P059619	0.977483	https://www.genecards.org/cgi-bin/carddisp.pl?gene=CLTC
HSD17B10	Hydroxysteroid 17-Beta Dehydrogenase 10	Protein Coding	Q99714	53	GC0XM053431	0.977483	https://www.genecards.org/cgi-bin/carddisp.pl?gene=HSD17B10
RPSA	Ribosomal Protein SA	Protein Coding	P08865	53	GC03P039406	0.977483	https://www.genecards.org/cgi-bin/carddisp.pl?gene=RPSA
SLC25A13	Solute Carrier Family 25 Member 13	Protein Coding	Q9UJS0	53	GC07M096120	0.977483	https://www.genecards.org/cgi-bin/carddisp.pl?gene=SLC25A13
DYNC1H1	Dynein Cytoplasmic 1 Heavy Chain 1	Protein Coding	Q14204	52	GC14P112072	0.977483	https://www.genecards.org/cgi-bin/carddisp.pl?gene=DYNC1H1
MCM5	Minichromosome Maintenance Complex Component 5	Protein Coding	P33992	52	GC22P035400	0.977483	https://www.genecards.org/cgi-bin/carddisp.pl?gene=MCM5
MTHFD1	Methylenetetrahydrofolate Dehydrogenase, Cyclohydrolase And Formyltetrahydrofolate Synthetase 1	Protein Coding	P11586	52	GC14P064388	0.977483	https://www.genecards.org/cgi-bin/carddisp.pl?gene=MTHFD1
SLC25A1	Solute Carrier Family 25 Member 1	Protein Coding	P53007	52	GC22M019569	0.977483	https://www.genecards.org/cgi-bin/carddisp.pl?gene=SLC25A1
RBBP4	RB Binding Protein 4, Chromatin Remodeling Factor	Protein Coding	Q09028	51	GC01P032651	0.977483	https://www.genecards.org/cgi-bin/carddisp.pl?gene=RBBP4
RUVBL2	RuvB Like AAA ATPase 2	Protein Coding	Q9Y230	51	GC19P048993	0.977483	https://www.genecards.org/cgi-bin/carddisp.pl?gene=RUVBL2
NCL	Nucleolin	Protein Coding	P19338	50	GC02M231453	0.977483	https://www.genecards.org/cgi-bin/carddisp.pl?gene=NCL
RACK1	Receptor For Activated C Kinase 1	Protein Coding	P63244	50	GC05M182224	0.977483	https://www.genecards.org/cgi-bin/carddisp.pl?gene=RACK1
RPL10	Ribosomal Protein L10	Protein Coding	P27635	50	GC0XP154389	0.977483	https://www.genecards.org/cgi-bin/carddisp.pl?gene=RPL10
RPS20	Ribosomal Protein S20	Protein Coding	P60866	50	GC08M056067	0.977483	https://www.genecards.org/cgi-bin/carddisp.pl?gene=RPS20
BAG3	BAG Cochaperone 3	Protein Coding	O95817	49	GC10P119651	0.977483	https://www.genecards.org/cgi-bin/carddisp.pl?gene=BAG3
PSMD2	Proteasome 26S Subunit Ubiquitin Receptor, Non-ATPase 2	Protein Coding	Q13200	49	GC03P184298	0.977483	https://www.genecards.org/cgi-bin/carddisp.pl?gene=PSMD2
DNAJA1	DnaJ Heat Shock Protein Family (Hsp40) Member A1	Protein Coding	P31689	48	GC09P033025	0.977483	https://www.genecards.org/cgi-bin/carddisp.pl?gene=DNAJA1
HDLBP	High Density Lipoprotein Binding Protein	Protein Coding	Q00341	48	GC02M241227	0.977483	https://www.genecards.org/cgi-bin/carddisp.pl?gene=HDLBP
RPL7A	Ribosomal Protein L7a	Protein Coding	P62424	48	GC09P133348	0.977483	https://www.genecards.org/cgi-bin/carddisp.pl?gene=RPL7A
BAG2	BAG Cochaperone 2	Protein Coding	O95816	47	GC06P057172	0.977483	https://www.genecards.org/cgi-bin/carddisp.pl?gene=BAG2
CCT6A	Chaperonin Containing TCP1 Subunit 6A	Protein Coding	P40227	46	GC07P056051	0.977483	https://www.genecards.org/cgi-bin/carddisp.pl?gene=CCT6A
HNRNPH2	Heterogeneous Nuclear Ribonucleoprotein H2	Protein Coding	P55795	46	GC0XP101408	0.977483	https://www.genecards.org/cgi-bin/carddisp.pl?gene=HNRNPH2
RBM14	RNA Binding Motif Protein 14	Protein Coding	Q96PK6	46	GC11P073005	0.977483	https://www.genecards.org/cgi-bin/carddisp.pl?gene=RBM14
RPL14	Ribosomal Protein L14	Protein Coding	P50914	46	GC03P040458	0.977483	https://www.genecards.org/cgi-bin/carddisp.pl?gene=RPL14
RBM39	RNA Binding Motif Protein 39	Protein Coding	Q14498	45	GC20M035703	0.977483	https://www.genecards.org/cgi-bin/carddisp.pl?gene=RBM39
RPL17	Ribosomal Protein L17	Protein Coding	P18621	45	GC18M049488	0.977483	https://www.genecards.org/cgi-bin/carddisp.pl?gene=RPL17
RPL6	Ribosomal Protein L6	Protein Coding	Q02878	45	GC12M112320	0.977483	https://www.genecards.org/cgi-bin/carddisp.pl?gene=RPL6
RPS25	Ribosomal Protein S25	Protein Coding	P62851	44	GC11M119015	0.977483	https://www.genecards.org/cgi-bin/carddisp.pl?gene=RPS25
FLT3	Fms Related Receptor Tyrosine Kinase 3	Protein Coding	P36888	60	GC13M028003	0.975406	https://www.genecards.org/cgi-bin/carddisp.pl?gene=FLT3
CYC1	Cytochrome C1	Protein Coding	P08574	52	GC08P144095	0.975406	https://www.genecards.org/cgi-bin/carddisp.pl?gene=CYC1
GAK	Cyclin G Associated Kinase	Protein Coding	O14976	50	GC04M000849	0.975406	https://www.genecards.org/cgi-bin/carddisp.pl?gene=GAK
LGALS1	Galectin 1	Protein Coding	P09382	49	GC22P037675	0.975406	https://www.genecards.org/cgi-bin/carddisp.pl?gene=LGALS1
TRNT1	TRNA Nucleotidyl Transferase 1	Protein Coding	Q96Q11	49	GC03P003126	0.975406	https://www.genecards.org/cgi-bin/carddisp.pl?gene=TRNT1
DNAJA3	DnaJ Heat Shock Protein Family (Hsp40) Member A3	Protein Coding	Q96EY1	48	GC16P004425	0.975406	https://www.genecards.org/cgi-bin/carddisp.pl?gene=DNAJA3
MRPL3	Mitochondrial Ribosomal Protein L3	Protein Coding	P09001	48	GC03M131462	0.975406	https://www.genecards.org/cgi-bin/carddisp.pl?gene=MRPL3
BBC3	BCL2 Binding Component 3	Protein Coding	Q96PG8	46	GC19M047220	0.975406	https://www.genecards.org/cgi-bin/carddisp.pl?gene=BBC3
ERAL1	Era Like 12S Mitochondrial RRNA Chaperone 1	Protein Coding	O75616	46	GC17P076368	0.975406	https://www.genecards.org/cgi-bin/carddisp.pl?gene=ERAL1
PRCC	Proline Rich Mitotic Checkpoint Control Factor	Protein Coding	Q92733	46	GC01P156750	0.975406	https://www.genecards.org/cgi-bin/carddisp.pl?gene=PRCC
MCU	Mitochondrial Calcium Uniporter	Protein Coding	Q8NE86	45	GC10P072692	0.975406	https://www.genecards.org/cgi-bin/carddisp.pl?gene=MCU
HGH1	HGH1 Homolog	Protein Coding	Q9BTY7	35	GC08P144137	0.975406	https://www.genecards.org/cgi-bin/carddisp.pl?gene=HGH1
WFS1	Wolframin ER Transmembrane Glycoprotein	Protein Coding	O76024	52	GC04P006269	0.974099	https://www.genecards.org/cgi-bin/carddisp.pl?gene=WFS1
WDR45	WD Repeat Domain 45	Protein Coding	Q9Y484	47	GC0XM049074	0.974099	https://www.genecards.org/cgi-bin/carddisp.pl?gene=WDR45
BST2	Bone Marrow Stromal Cell Antigen 2	Protein Coding	Q10589	45	GC19M017403	0.974099	https://www.genecards.org/cgi-bin/carddisp.pl?gene=BST2
GOSR1	Golgi SNAP Receptor Complex Member 1	Protein Coding	O95249	44	GC17P030477	0.974099	https://www.genecards.org/cgi-bin/carddisp.pl?gene=GOSR1
BAG4	BAG Cochaperone 4	Protein Coding	O95429	45	GC08P038176	0.973185	https://www.genecards.org/cgi-bin/carddisp.pl?gene=BAG4
MT-ND5	Mitochondrially Encoded NADH:Ubiquinone Oxidoreductase Core Subunit 5	Protein Coding	P03915	39	GCMTP012339	0.973185	https://www.genecards.org/cgi-bin/carddisp.pl?gene=MT-ND5
ATP2A2	ATPase Sarcoplasmic/Endoplasmic Reticulum Ca2+ Transporting 2	Protein Coding	P16615	58	GC12P110280	0.96366	https://www.genecards.org/cgi-bin/carddisp.pl?gene=ATP2A2
AHCY	Adenosylhomocysteinase	Protein Coding	P23526	56	GC20M035232	0.96366	https://www.genecards.org/cgi-bin/carddisp.pl?gene=AHCY
IRAK1	Interleukin 1 Receptor Associated Kinase 1	Protein Coding	P51617	56	GC0XM154010	0.96366	https://www.genecards.org/cgi-bin/carddisp.pl?gene=IRAK1
P4HB	Prolyl 4-Hydroxylase Subunit Beta	Protein Coding	P07237	56	GC17M081843	0.96366	https://www.genecards.org/cgi-bin/carddisp.pl?gene=P4HB
ACACA	Acetyl-CoA Carboxylase Alpha	Protein Coding	Q13085	55	GC17M037084	0.96366	https://www.genecards.org/cgi-bin/carddisp.pl?gene=ACACA
ALDOA	Aldolase, Fructose-Bisphosphate A	Protein Coding	P04075	55	GC16P030064	0.96366	https://www.genecards.org/cgi-bin/carddisp.pl?gene=ALDOA
YWHAG	Tyrosine 3-Monooxygenase/Tryptophan 5-Monooxygenase Activation Protein Gamma	Protein Coding	P61981	55	GC07M077900	0.96366	https://www.genecards.org/cgi-bin/carddisp.pl?gene=YWHAG
FLNB	Filamin B	Protein Coding	O75369	54	GC03P058008	0.96366	https://www.genecards.org/cgi-bin/carddisp.pl?gene=FLNB
GPI	Glucose-6-Phosphate Isomerase	Protein Coding	P06744	54	GC19P034359	0.96366	https://www.genecards.org/cgi-bin/carddisp.pl?gene=GPI
LDHB	Lactate Dehydrogenase B	Protein Coding	P07195	54	GC12M021635	0.96366	https://www.genecards.org/cgi-bin/carddisp.pl?gene=LDHB
MCM4	Minichromosome Maintenance Complex Component 4	Protein Coding	P33991	54	GC08P047965	0.96366	https://www.genecards.org/cgi-bin/carddisp.pl?gene=MCM4
MRE11	MRE11 Homolog, Double Strand Break Repair Nuclease	Protein Coding	P49959	54	GC11M109894	0.96366	https://www.genecards.org/cgi-bin/carddisp.pl?gene=MRE11
RPL5	Ribosomal Protein L5	Protein Coding	P46777	54	GC01P092832	0.96366	https://www.genecards.org/cgi-bin/carddisp.pl?gene=RPL5
SMC1A	Structural Maintenance Of Chromosomes 1A	Protein Coding	Q14683	54	GC0XM053374	0.96366	https://www.genecards.org/cgi-bin/carddisp.pl?gene=SMC1A
ACLY	ATP Citrate Lyase	Protein Coding	P53396	53	GC17M041866	0.96366	https://www.genecards.org/cgi-bin/carddisp.pl?gene=ACLY
ASNS	Asparagine Synthetase (Glutamine-Hydrolyzing)	Protein Coding	P08243	53	GC07M097854	0.96366	https://www.genecards.org/cgi-bin/carddisp.pl?gene=ASNS
HADHA	Hydroxyacyl-CoA Dehydrogenase Trifunctional Multienzyme Complex Subunit Alpha	Protein Coding	P40939	53	GC02M026190	0.96366	https://www.genecards.org/cgi-bin/carddisp.pl?gene=HADHA
HADHB	Hydroxyacyl-CoA Dehydrogenase Trifunctional Multienzyme Complex Subunit Beta	Protein Coding	P55084	53	GC02P026243	0.96366	https://www.genecards.org/cgi-bin/carddisp.pl?gene=HADHB
PRMT5	Protein Arginine Methyltransferase 5	Protein Coding	O14744	53	GC14M022920	0.96366	https://www.genecards.org/cgi-bin/carddisp.pl?gene=PRMT5
PSAT1	Phosphoserine Aminotransferase 1	Protein Coding	Q9Y617	53	GC09P078297	0.96366	https://www.genecards.org/cgi-bin/carddisp.pl?gene=PSAT1
RANBP2	RAN Binding Protein 2	Protein Coding	P49792	53	GC02P108719	0.96366	https://www.genecards.org/cgi-bin/carddisp.pl?gene=RANBP2
AFG3L2	AFG3 Like Matrix AAA Peptidase Subunit 2	Protein Coding	Q9Y4W6	52	GC18M012328	0.96366	https://www.genecards.org/cgi-bin/carddisp.pl?gene=AFG3L2
ATIC	5-Aminoimidazole-4-Carboxamide Ribonucleotide Formyltransferase/IMP Cyclohydrolase	Protein Coding	P31939	52	GC02P215311	0.96366	https://www.genecards.org/cgi-bin/carddisp.pl?gene=ATIC
CCT5	Chaperonin Containing TCP1 Subunit 5	Protein Coding	P48643	52	GC05P010236	0.96366	https://www.genecards.org/cgi-bin/carddisp.pl?gene=CCT5
CHD4	Chromodomain Helicase DNA Binding Protein 4	Protein Coding	Q14839	52	GC12M006570	0.96366	https://www.genecards.org/cgi-bin/carddisp.pl?gene=CHD4
DDX6	DEAD-Box Helicase 6	Protein Coding	P26196	52	GC11M118748	0.96366	https://www.genecards.org/cgi-bin/carddisp.pl?gene=DDX6
FKBP4	FKBP Prolyl Isomerase 4	Protein Coding	Q02790	52	GC12P002799	0.96366	https://www.genecards.org/cgi-bin/carddisp.pl?gene=FKBP4
FLNC	Filamin C	Protein Coding	Q14315	52	GC07P128830	0.96366	https://www.genecards.org/cgi-bin/carddisp.pl?gene=FLNC
GARS1	Glycyl-TRNA Synthetase 1	Protein Coding	P41250	52	GC07P030580	0.96366	https://www.genecards.org/cgi-bin/carddisp.pl?gene=GARS1
GMPS	Guanine Monophosphate Synthase	Protein Coding	P49915	52	GC03P155870	0.96366	https://www.genecards.org/cgi-bin/carddisp.pl?gene=GMPS
HYOU1	Hypoxia Up-Regulated 1	Protein Coding	Q9Y4L1	52	GC11M119400	0.96366	https://www.genecards.org/cgi-bin/carddisp.pl?gene=HYOU1
IARS1	Isoleucyl-TRNA Synthetase 1	Protein Coding	P41252	52	GC09M103044	0.96366	https://www.genecards.org/cgi-bin/carddisp.pl?gene=IARS1
KARS1	Lysyl-TRNA Synthetase 1	Protein Coding	Q15046	52	GC16M075891	0.96366	https://www.genecards.org/cgi-bin/carddisp.pl?gene=KARS1
LARS1	Leucyl-TRNA Synthetase 1	Protein Coding	Q9P2J5	52	GC05M146114	0.96366	https://www.genecards.org/cgi-bin/carddisp.pl?gene=LARS1
MCM3	Minichromosome Maintenance Complex Component 3	Protein Coding	P25205	52	GC06M052264	0.96366	https://www.genecards.org/cgi-bin/carddisp.pl?gene=MCM3
NONO	Non-POU Domain Containing Octamer Binding	Protein Coding	Q15233	52	GC0XP071255	0.96366	https://www.genecards.org/cgi-bin/carddisp.pl?gene=NONO
SF3B1	Splicing Factor 3b Subunit 1	Protein Coding	O75533	52	GC02M197453	0.96366	https://www.genecards.org/cgi-bin/carddisp.pl?gene=SF3B1
STIP1	Stress Induced Phosphoprotein 1	Protein Coding	P31948	52	GC11P064575	0.96366	https://www.genecards.org/cgi-bin/carddisp.pl?gene=STIP1
TRIM28	Tripartite Motif Containing 28	Protein Coding	Q13263	52	GC19P058544	0.96366	https://www.genecards.org/cgi-bin/carddisp.pl?gene=TRIM28
AGPS	Alkylglycerone Phosphate Synthase	Protein Coding	O00116	51	GC02P177392	0.96366	https://www.genecards.org/cgi-bin/carddisp.pl?gene=AGPS
FARSB	Phenylalanyl-TRNA Synthetase Subunit Beta	Protein Coding	Q9NSD9	51	GC02M222570	0.96366	https://www.genecards.org/cgi-bin/carddisp.pl?gene=FARSB
IGF2BP2	Insulin Like Growth Factor 2 MRNA Binding Protein 2	Protein Coding	Q9Y6M1	51	GC03M185643	0.96366	https://www.genecards.org/cgi-bin/carddisp.pl?gene=IGF2BP2
RARS1	Arginyl-TRNA Synthetase 1	Protein Coding	P54136	51	GC05P168487	0.96366	https://www.genecards.org/cgi-bin/carddisp.pl?gene=RARS1
CTTN	Cortactin	Protein Coding	Q14247	50	GC11P070398	0.96366	https://www.genecards.org/cgi-bin/carddisp.pl?gene=CTTN
EIF3A	Eukaryotic Translation Initiation Factor 3 Subunit A	Protein Coding	Q14152	50	GC10M119034	0.96366	https://www.genecards.org/cgi-bin/carddisp.pl?gene=EIF3A
FXR1	FMR1 Autosomal Homolog 1	Protein Coding	P51114	50	GC03P180868	0.96366	https://www.genecards.org/cgi-bin/carddisp.pl?gene=FXR1
GART	Phosphoribosylglycinamide Formyltransferase, Phosphoribosylglycinamide Synthetase, Phosphoribosylaminoimidazole Synthetase	Protein Coding	P22102	50	GC21M033503	0.96366	https://www.genecards.org/cgi-bin/carddisp.pl?gene=GART
IQGAP1	IQ Motif Containing GTPase Activating Protein 1	Protein Coding	P46940	50	GC15P090388	0.96366	https://www.genecards.org/cgi-bin/carddisp.pl?gene=IQGAP1
MCCC2	Methylcrotonyl-CoA Carboxylase Subunit 2	Protein Coding	Q9HCC0	50	GC05P074535	0.96366	https://www.genecards.org/cgi-bin/carddisp.pl?gene=MCCC2
MCM6	Minichromosome Maintenance Complex Component 6	Protein Coding	Q14566	50	GC02M135839	0.96366	https://www.genecards.org/cgi-bin/carddisp.pl?gene=MCM6
NDUFS2	NADH:Ubiquinone Oxidoreductase Core Subunit S2	Protein Coding	O75306	50	GC01P161197	0.96366	https://www.genecards.org/cgi-bin/carddisp.pl?gene=NDUFS2
PDCD6IP	Programmed Cell Death 6 Interacting Protein	Protein Coding	Q8WUM4	50	GC03P033798	0.96366	https://www.genecards.org/cgi-bin/carddisp.pl?gene=PDCD6IP
VARS1	Valyl-TRNA Synthetase 1	Protein Coding	P26640	50	GC06M080937	0.96366	https://www.genecards.org/cgi-bin/carddisp.pl?gene=VARS1
ARCN1	Archain 1	Protein Coding	P48444	49	GC11P118572	0.96366	https://www.genecards.org/cgi-bin/carddisp.pl?gene=ARCN1
EFTUD2	Elongation Factor Tu GTP Binding Domain Containing 2	Protein Coding	Q15029	49	GC17M061013	0.96366	https://www.genecards.org/cgi-bin/carddisp.pl?gene=EFTUD2
LMNB2	Lamin B2	Protein Coding	Q03252	49	GC19M009208	0.96366	https://www.genecards.org/cgi-bin/carddisp.pl?gene=LMNB2
MTA2	Metastasis Associated 1 Family Member 2	Protein Coding	O94776	49	GC11M109091	0.96366	https://www.genecards.org/cgi-bin/carddisp.pl?gene=MTA2
RBBP7	RB Binding Protein 7, Chromatin Remodeling Factor	Protein Coding	Q16576	49	GC0XM016839	0.96366	https://www.genecards.org/cgi-bin/carddisp.pl?gene=RBBP7
RBMX	RNA Binding Motif Protein X-Linked	Protein Coding	P38159	49	GC0XM136848	0.96366	https://www.genecards.org/cgi-bin/carddisp.pl?gene=RBMX
RPN2	Ribophorin II	Protein Coding	P04844	49	GC20P037178	0.96366	https://www.genecards.org/cgi-bin/carddisp.pl?gene=RPN2
SRSF1	Serine And Arginine Rich Splicing Factor 1	Protein Coding	Q07955	49	GC17M061461	0.96366	https://www.genecards.org/cgi-bin/carddisp.pl?gene=SRSF1
SSB	Small RNA Binding Exonuclease Protection Factor La	Protein Coding	P05455	49	GC02P169791	0.96366	https://www.genecards.org/cgi-bin/carddisp.pl?gene=SSB
TLN1	Talin 1	Protein Coding	Q9Y490	49	GC09M035696	0.96366	https://www.genecards.org/cgi-bin/carddisp.pl?gene=TLN1
ACSL3	Acyl-CoA Synthetase Long Chain Family Member 3	Protein Coding	O95573	48	GC02P222860	0.96366	https://www.genecards.org/cgi-bin/carddisp.pl?gene=ACSL3
DIS3	DIS3 Homolog, Exosome Endoribonuclease And 3'-5' Exoribonuclease	Protein Coding	Q9Y2L1	48	GC13M072752	0.96366	https://www.genecards.org/cgi-bin/carddisp.pl?gene=DIS3
DYNC1I2	Dynein Cytoplasmic 1 Intermediate Chain 2	Protein Coding	Q13409	48	GC02P171687	0.96366	https://www.genecards.org/cgi-bin/carddisp.pl?gene=DYNC1I2
ELAVL1	ELAV Like RNA Binding Protein 1	Protein Coding	Q15717	48	GC19M007958	0.96366	https://www.genecards.org/cgi-bin/carddisp.pl?gene=ELAVL1
GSPT1	G1 To S Phase Transition 1	Protein Coding	P15170	48	GC16M011868	0.96366	https://www.genecards.org/cgi-bin/carddisp.pl?gene=GSPT1
IARS2	Isoleucyl-TRNA Synthetase 2, Mitochondrial	Protein Coding	Q9NSE4	48	GC01P220094	0.96366	https://www.genecards.org/cgi-bin/carddisp.pl?gene=IARS2
IGF2BP3	Insulin Like Growth Factor 2 MRNA Binding Protein 3	Protein Coding	O00425	48	GC07M023449	0.96366	https://www.genecards.org/cgi-bin/carddisp.pl?gene=IGF2BP3
PA2G4	Proliferation-Associated 2G4	Protein Coding	Q9UQ80	48	GC12P058096	0.96366	https://www.genecards.org/cgi-bin/carddisp.pl?gene=PA2G4
PABPC4	Poly(A) Binding Protein Cytoplasmic 4	Protein Coding	Q13310	48	GC01M039560	0.96366	https://www.genecards.org/cgi-bin/carddisp.pl?gene=PABPC4
PRPF4B	Pre-MRNA Processing Factor 4B	Protein Coding	Q13523	48	GC06P004021	0.96366	https://www.genecards.org/cgi-bin/carddisp.pl?gene=PRPF4B
PRPF6	Pre-MRNA Processing Factor 6	Protein Coding	O94906	48	GC20P063981	0.96366	https://www.genecards.org/cgi-bin/carddisp.pl?gene=PRPF6
PSMC5	Proteasome 26S Subunit, ATPase 5	Protein Coding	P62195	48	GC17P063827	0.96366	https://www.genecards.org/cgi-bin/carddisp.pl?gene=PSMC5
RNPEP	Arginyl Aminopeptidase	Protein Coding	Q9H4A4	48	GC01P201982	0.96366	https://www.genecards.org/cgi-bin/carddisp.pl?gene=RNPEP
RPL19	Ribosomal Protein L19	Protein Coding	P84098	48	GC17P039200	0.96366	https://www.genecards.org/cgi-bin/carddisp.pl?gene=RPL19
SF3B2	Splicing Factor 3b Subunit 2	Protein Coding	Q13435	48	GC11P066050	0.96366	https://www.genecards.org/cgi-bin/carddisp.pl?gene=SF3B2
SRP72	Signal Recognition Particle 72	Protein Coding	O76094	48	GC04P056466	0.96366	https://www.genecards.org/cgi-bin/carddisp.pl?gene=SRP72
AGK	Acylglycerol Kinase	Protein Coding	Q53H12	47	GC07P141551	0.96366	https://www.genecards.org/cgi-bin/carddisp.pl?gene=AGK
CCT8	Chaperonin Containing TCP1 Subunit 8	Protein Coding	P50990	47	GC21M029055	0.96366	https://www.genecards.org/cgi-bin/carddisp.pl?gene=CCT8
DHX15	DEAH-Box Helicase 15	Protein Coding	O43143	47	GC04M024519	0.96366	https://www.genecards.org/cgi-bin/carddisp.pl?gene=DHX15
HNRNPL	Heterogeneous Nuclear Ribonucleoprotein L	Protein Coding	P14866	47	GC19M038836	0.96366	https://www.genecards.org/cgi-bin/carddisp.pl?gene=HNRNPL
KHDRBS1	KH RNA Binding Domain Containing, Signal Transduction Associated 1	Protein Coding	Q07666	47	GC01P032013	0.96366	https://www.genecards.org/cgi-bin/carddisp.pl?gene=KHDRBS1
MOV10	Mov10 RISC Complex RNA Helicase	Protein Coding	Q9HCE1	47	GC01P112673	0.96366	https://www.genecards.org/cgi-bin/carddisp.pl?gene=MOV10
SEPTIN9	Septin 9	Protein Coding	Q9UHD8	47	GC17P080069	0.96366	https://www.genecards.org/cgi-bin/carddisp.pl?gene=SEPTIN9
SND1	Staphylococcal Nuclease And Tudor Domain Containing 1	Protein Coding	Q7KZF4	47	GC07P127652	0.96366	https://www.genecards.org/cgi-bin/carddisp.pl?gene=SND1
YBX1	Y-Box Binding Protein 1	Protein Coding	P67809	47	GC01P042682	0.96366	https://www.genecards.org/cgi-bin/carddisp.pl?gene=YBX1
DNAJC7	DnaJ Heat Shock Protein Family (Hsp40) Member C7	Protein Coding	Q99615	46	GC17M060838	0.96366	https://www.genecards.org/cgi-bin/carddisp.pl?gene=DNAJC7
EIF5B	Eukaryotic Translation Initiation Factor 5B	Protein Coding	O60841	46	GC02P099337	0.96366	https://www.genecards.org/cgi-bin/carddisp.pl?gene=EIF5B
MAGED2	MAGE Family Member D2	Protein Coding	Q9UNF1	46	GC0XP054807	0.96366	https://www.genecards.org/cgi-bin/carddisp.pl?gene=MAGED2
RPL24	Ribosomal Protein L24	Protein Coding	P83731	46	GC03M101681	0.96366	https://www.genecards.org/cgi-bin/carddisp.pl?gene=RPL24
RPL27A	Ribosomal Protein L27a	Protein Coding	P46776	46	GC11P008682	0.96366	https://www.genecards.org/cgi-bin/carddisp.pl?gene=RPL27A
RPL29	Ribosomal Protein L29	Protein Coding	P47914	46	GC03M052584	0.96366	https://www.genecards.org/cgi-bin/carddisp.pl?gene=RPL29
UFSP2	UFM1 Specific Peptidase 2	Protein Coding	Q9NUQ7	46	GC04M185399	0.96366	https://www.genecards.org/cgi-bin/carddisp.pl?gene=UFSP2
DDX21	DExD-Box Helicase 21	Protein Coding	Q9NR30	45	GC10P068956	0.96366	https://www.genecards.org/cgi-bin/carddisp.pl?gene=DDX21
DDX47	DEAD-Box Helicase 47	Protein Coding	Q9H0S4	45	GC12P028533	0.96366	https://www.genecards.org/cgi-bin/carddisp.pl?gene=DDX47
EIF3B	Eukaryotic Translation Initiation Factor 3 Subunit B	Protein Coding	P55884	45	GC07P002354	0.96366	https://www.genecards.org/cgi-bin/carddisp.pl?gene=EIF3B
EIF3L	Eukaryotic Translation Initiation Factor 3 Subunit L	Protein Coding	Q9Y262	45	GC22P037848	0.96366	https://www.genecards.org/cgi-bin/carddisp.pl?gene=EIF3L
ILF3	Interleukin Enhancer Binding Factor 3	Protein Coding	Q12906	45	GC19P011111	0.96366	https://www.genecards.org/cgi-bin/carddisp.pl?gene=ILF3
NOP2	NOP2 Nucleolar Protein	Protein Coding	P46087	45	GC12M006556	0.96366	https://www.genecards.org/cgi-bin/carddisp.pl?gene=NOP2
PRPF19	Pre-MRNA Processing Factor 19	Protein Coding	Q9UMS4	45	GC11M060890	0.96366	https://www.genecards.org/cgi-bin/carddisp.pl?gene=PRPF19
SFXN1	Sideroflexin 1	Protein Coding	Q9H9B4	45	GC05P175477	0.96366	https://www.genecards.org/cgi-bin/carddisp.pl?gene=SFXN1
SRP68	Signal Recognition Particle 68	Protein Coding	Q9UHB9	45	GC17M076038	0.96366	https://www.genecards.org/cgi-bin/carddisp.pl?gene=SRP68
ST13	ST13 Hsp70 Interacting Protein	Protein Coding	P50502	45	GC22M068203	0.96366	https://www.genecards.org/cgi-bin/carddisp.pl?gene=ST13
FUBP3	Far Upstream Element Binding Protein 3	Protein Coding	Q96I24	44	GC09P130594	0.96366	https://www.genecards.org/cgi-bin/carddisp.pl?gene=FUBP3
PGS1	Phosphatidylglycerophosphate Synthase 1	Protein Coding	Q32NB8	44	GC17P078378	0.96366	https://www.genecards.org/cgi-bin/carddisp.pl?gene=PGS1
RBM25	RNA Binding Motif Protein 25	Protein Coding	P49756	44	GC14P073058	0.96366	https://www.genecards.org/cgi-bin/carddisp.pl?gene=RBM25
SRRM2	Serine/Arginine Repetitive Matrix 2	Protein Coding	Q9UQ35	44	GC16P045969	0.96366	https://www.genecards.org/cgi-bin/carddisp.pl?gene=SRRM2
UFL1	UFM1 Specific Ligase 1	Protein Coding	O94874	44	GC06P096521	0.96366	https://www.genecards.org/cgi-bin/carddisp.pl?gene=UFL1
WRNIP1	WRN Helicase Interacting Protein 1	Protein Coding	Q96S55	44	GC06P002770	0.96366	https://www.genecards.org/cgi-bin/carddisp.pl?gene=WRNIP1
MRPS27	Mitochondrial Ribosomal Protein S27	Protein Coding	Q92552	43	GC05M075706	0.96366	https://www.genecards.org/cgi-bin/carddisp.pl?gene=MRPS27
U2SURP	U2 SnRNP Associated SURP Domain Containing	Protein Coding	O15042	43	GC03P142964	0.96366	https://www.genecards.org/cgi-bin/carddisp.pl?gene=U2SURP
ZNF326	Zinc Finger Protein 326	Protein Coding	Q5BKZ1	43	GC01P089995	0.96366	https://www.genecards.org/cgi-bin/carddisp.pl?gene=ZNF326
HSDL2	Hydroxysteroid Dehydrogenase Like 2	Protein Coding	Q6YN16	41	GC09P112381	0.96366	https://www.genecards.org/cgi-bin/carddisp.pl?gene=HSDL2
ZC3H15	Zinc Finger CCCH-Type Containing 15	Protein Coding	Q8WU90	40	GC02P186486	0.96366	https://www.genecards.org/cgi-bin/carddisp.pl?gene=ZC3H15
EPPK1	Epiplakin 1	Protein Coding	P58107	39	GC08M143857	0.96366	https://www.genecards.org/cgi-bin/carddisp.pl?gene=EPPK1
RACGAP1	Rac GTPase Activating Protein 1	Protein Coding	Q9H0H5	53	GC12M050470	0.956853	https://www.genecards.org/cgi-bin/carddisp.pl?gene=RACGAP1
MSRB2	Methionine Sulfoxide Reductase B2	Protein Coding	Q9Y3D2	46	GC10P023095	0.956853	https://www.genecards.org/cgi-bin/carddisp.pl?gene=MSRB2
RPS6KA3	Ribosomal Protein S6 Kinase A3	Protein Coding	P51812	60	GC0XM020149	0.949294	https://www.genecards.org/cgi-bin/carddisp.pl?gene=RPS6KA3
PRKACB	Protein Kinase CAMP-Activated Catalytic Subunit Beta	Protein Coding	P22694	56	GC01P084078	0.949294	https://www.genecards.org/cgi-bin/carddisp.pl?gene=PRKACB
PRMT1	Protein Arginine Methyltransferase 1	Protein Coding	Q99873	56	GC19P049675	0.949294	https://www.genecards.org/cgi-bin/carddisp.pl?gene=PRMT1
EIF4G1	Eukaryotic Translation Initiation Factor 4 Gamma 1	Protein Coding	Q04637	54	GC03P184314	0.949294	https://www.genecards.org/cgi-bin/carddisp.pl?gene=EIF4G1
PAFAH1B1	Platelet Activating Factor Acetylhydrolase 1b Regulatory Subunit 1	Protein Coding	P43034	54	GC17P002593	0.949294	https://www.genecards.org/cgi-bin/carddisp.pl?gene=PAFAH1B1
ACO2	Aconitase 2	Protein Coding	Q99798	53	GC22P052570	0.949294	https://www.genecards.org/cgi-bin/carddisp.pl?gene=ACO2
RFC1	Replication Factor C Subunit 1	Protein Coding	P35251	53	GC04M039291	0.949294	https://www.genecards.org/cgi-bin/carddisp.pl?gene=RFC1
TUBB2A	Tubulin Beta 2A Class IIa	Protein Coding	Q13885	53	GC06M003153	0.949294	https://www.genecards.org/cgi-bin/carddisp.pl?gene=TUBB2A
CDC20	Cell Division Cycle 20	Protein Coding	Q12834	52	GC01P043358	0.949294	https://www.genecards.org/cgi-bin/carddisp.pl?gene=CDC20
ACTC1	Actin Alpha Cardiac Muscle 1	Protein Coding	P68032	51	GC15M034790	0.949294	https://www.genecards.org/cgi-bin/carddisp.pl?gene=ACTC1
SHMT1	Serine Hydroxymethyltransferase 1	Protein Coding	P34896	51	GC17M059680	0.949294	https://www.genecards.org/cgi-bin/carddisp.pl?gene=SHMT1
HGS	Hepatocyte Growth Factor-Regulated Tyrosine Kinase Substrate	Protein Coding	O14964	50	GC17P081683	0.949294	https://www.genecards.org/cgi-bin/carddisp.pl?gene=HGS
KPNB1	Karyopherin Subunit Beta 1	Protein Coding	Q14974	50	GC17P047649	0.949294	https://www.genecards.org/cgi-bin/carddisp.pl?gene=KPNB1
NOP56	NOP56 Ribonucleoprotein	Protein Coding	O00567	50	GC20P004878	0.949294	https://www.genecards.org/cgi-bin/carddisp.pl?gene=NOP56
PRPF31	Pre-MRNA Processing Factor 31	Protein Coding	Q8WWY3	50	GC19P083892	0.949294	https://www.genecards.org/cgi-bin/carddisp.pl?gene=PRPF31
PSMC3	Proteasome 26S Subunit, ATPase 3	Protein Coding	P17980	50	GC11M108879	0.949294	https://www.genecards.org/cgi-bin/carddisp.pl?gene=PSMC3
PSMD14	Proteasome 26S Subunit, Non-ATPase 14	Protein Coding	O00487	50	GC02P161308	0.949294	https://www.genecards.org/cgi-bin/carddisp.pl?gene=PSMD14
SAMHD1	SAM And HD Domain Containing Deoxynucleoside Triphosphate Triphosphohydrolase 1	Protein Coding	Q9Y3Z3	50	GC20M036890	0.949294	https://www.genecards.org/cgi-bin/carddisp.pl?gene=SAMHD1
TECR	Trans-2,3-Enoyl-CoA Reductase	Protein Coding	Q9NZ01	50	GC19P014517	0.949294	https://www.genecards.org/cgi-bin/carddisp.pl?gene=TECR
TUBA1B	Tubulin Alpha 1b	Protein Coding	P68363	50	GC12M049127	0.949294	https://www.genecards.org/cgi-bin/carddisp.pl?gene=TUBA1B
FARSA	Phenylalanyl-TRNA Synthetase Subunit Alpha	Protein Coding	Q9Y285	49	GC19M012922	0.949294	https://www.genecards.org/cgi-bin/carddisp.pl?gene=FARSA
GNL3	G Protein Nucleolar 3	Protein Coding	Q9BVP2	49	GC03P052681	0.949294	https://www.genecards.org/cgi-bin/carddisp.pl?gene=GNL3
PCBP1	Poly(RC) Binding Protein 1	Protein Coding	Q15365	49	GC02P070087	0.949294	https://www.genecards.org/cgi-bin/carddisp.pl?gene=PCBP1
PSMD12	Proteasome 26S Subunit, Non-ATPase 12	Protein Coding	O00232	49	GC17M067337	0.949294	https://www.genecards.org/cgi-bin/carddisp.pl?gene=PSMD12
PUF60	Poly(U) Binding Splicing Factor 60	Protein Coding	Q9UHX1	49	GC08M143816	0.949294	https://www.genecards.org/cgi-bin/carddisp.pl?gene=PUF60
RPS12	Ribosomal Protein S12	Protein Coding	P25398	49	GC06P132814	0.949294	https://www.genecards.org/cgi-bin/carddisp.pl?gene=RPS12
SMARCD1	SWI/SNF Related, Matrix Associated, Actin Dependent Regulator Of Chromatin, Subfamily D, Member 1	Protein Coding	Q96GM5	49	GC12P050085	0.949294	https://www.genecards.org/cgi-bin/carddisp.pl?gene=SMARCD1
LGALS3BP	Galectin 3 Binding Protein	Protein Coding	Q08380	48	GC17M078971	0.949294	https://www.genecards.org/cgi-bin/carddisp.pl?gene=LGALS3BP
PCBP2	Poly(RC) Binding Protein 2	Protein Coding	Q15366	48	GC12P053452	0.949294	https://www.genecards.org/cgi-bin/carddisp.pl?gene=PCBP2
PSMC4	Proteasome 26S Subunit, ATPase 4	Protein Coding	P43686	48	GC19P083265	0.949294	https://www.genecards.org/cgi-bin/carddisp.pl?gene=PSMC4
RPL10A	Ribosomal Protein L10a	Protein Coding	P62906	48	GC06P104223	0.949294	https://www.genecards.org/cgi-bin/carddisp.pl?gene=RPL10A
CTNNBL1	Catenin Beta Like 1	Protein Coding	Q8WYA6	47	GC20P037693	0.949294	https://www.genecards.org/cgi-bin/carddisp.pl?gene=CTNNBL1
WDR77	WD Repeat Domain 77	Protein Coding	Q9BQA1	47	GC01M111439	0.949294	https://www.genecards.org/cgi-bin/carddisp.pl?gene=WDR77
MYBBP1A	MYB Binding Protein 1a	Protein Coding	Q9BQG0	46	GC17M004538	0.949294	https://www.genecards.org/cgi-bin/carddisp.pl?gene=MYBBP1A
NAT10	N-Acetyltransferase 10	Protein Coding	Q9H0A0	46	GC11P034105	0.949294	https://www.genecards.org/cgi-bin/carddisp.pl?gene=NAT10
PSMC6	Proteasome 26S Subunit, ATPase 6	Protein Coding	P62333	46	GC14P052707	0.949294	https://www.genecards.org/cgi-bin/carddisp.pl?gene=PSMC6
PSMD11	Proteasome 26S Subunit, Non-ATPase 11	Protein Coding	O00231	46	GC17P032444	0.949294	https://www.genecards.org/cgi-bin/carddisp.pl?gene=PSMD11
PSMD13	Proteasome 26S Subunit, Non-ATPase 13	Protein Coding	Q9UNM6	46	GC11P000236	0.949294	https://www.genecards.org/cgi-bin/carddisp.pl?gene=PSMD13
PSMD6	Proteasome 26S Subunit, Non-ATPase 6	Protein Coding	Q15008	46	GC03M063973	0.949294	https://www.genecards.org/cgi-bin/carddisp.pl?gene=PSMD6
RAB35	RAB35, Member RAS Oncogene Family	Protein Coding	Q15286	46	GC12M120096	0.949294	https://www.genecards.org/cgi-bin/carddisp.pl?gene=RAB35
RPS11	Ribosomal Protein S11	Protein Coding	P62280	46	GC19P049496	0.949294	https://www.genecards.org/cgi-bin/carddisp.pl?gene=RPS11
ABCF2	ATP Binding Cassette Subfamily F Member 2	Protein Coding	Q9UG63	45	GC07M151211	0.949294	https://www.genecards.org/cgi-bin/carddisp.pl?gene=ABCF2
DNAJA2	DnaJ Heat Shock Protein Family (Hsp40) Member A2	Protein Coding	O60884	45	GC16M046955	0.949294	https://www.genecards.org/cgi-bin/carddisp.pl?gene=DNAJA2
HNRNPAB	Heterogeneous Nuclear Ribonucleoprotein A/B	Protein Coding	Q99729	45	GC05P178204	0.949294	https://www.genecards.org/cgi-bin/carddisp.pl?gene=HNRNPAB
NOP58	NOP58 Ribonucleoprotein	Protein Coding	Q9Y2X3	45	GC02P202265	0.949294	https://www.genecards.org/cgi-bin/carddisp.pl?gene=NOP58
GNL2	G Protein Nucleolar 2	Protein Coding	Q13823	44	GC01M037566	0.949294	https://www.genecards.org/cgi-bin/carddisp.pl?gene=GNL2
PDE12	Phosphodiesterase 12	Protein Coding	Q6L8Q7	44	GC03P057556	0.949294	https://www.genecards.org/cgi-bin/carddisp.pl?gene=PDE12
BRIX1	Biogenesis Of Ribosomes BRX1	Protein Coding	Q8TDN6	43	GC05P034916	0.949294	https://www.genecards.org/cgi-bin/carddisp.pl?gene=BRIX1
ABCF3	ATP Binding Cassette Subfamily F Member 3	Protein Coding	Q9NUQ8	42	GC03P184186	0.949294	https://www.genecards.org/cgi-bin/carddisp.pl?gene=ABCF3
WDR18	WD Repeat Domain 18	Protein Coding	Q9BV38	42	GC19P005594	0.949294	https://www.genecards.org/cgi-bin/carddisp.pl?gene=WDR18
XRN1	5'-3' Exoribonuclease 1	Protein Coding	Q8IZH2	42	GC03M142306	0.949294	https://www.genecards.org/cgi-bin/carddisp.pl?gene=XRN1
RIGI	RNA Sensor RIG-I	Protein Coding	O95786	54	GC09M032480	0.941819	https://www.genecards.org/cgi-bin/carddisp.pl?gene=RIGI
DUSP1	Dual Specificity Phosphatase 1	Protein Coding	P28562	52	GC05M172768	0.941819	https://www.genecards.org/cgi-bin/carddisp.pl?gene=DUSP1
IAPP	Islet Amyloid Polypeptide	Protein Coding	P10997	46	GC12P021354	0.941819	https://www.genecards.org/cgi-bin/carddisp.pl?gene=IAPP
ADAM17	ADAM Metallopeptidase Domain 17	Protein Coding	P78536	57	GC02M009488	0.93692	https://www.genecards.org/cgi-bin/carddisp.pl?gene=ADAM17
MUC1	Mucin 1, Cell Surface Associated	Protein Coding	P15941	55	GC01M155185	0.93692	https://www.genecards.org/cgi-bin/carddisp.pl?gene=MUC1
NBN	Nibrin	Protein Coding	O60934	55	GC08M089933	0.93692	https://www.genecards.org/cgi-bin/carddisp.pl?gene=NBN
IKBKG	Inhibitor Of Nuclear Factor Kappa B Kinase Regulatory Subunit Gamma	Protein Coding	Q9Y6K9	54	GC0XP154541	0.93692	https://www.genecards.org/cgi-bin/carddisp.pl?gene=IKBKG
CD81	CD81 Molecule	Protein Coding	P60033	53	GC11P002963	0.93692	https://www.genecards.org/cgi-bin/carddisp.pl?gene=CD81
A2M	Alpha-2-Macroglobulin	Protein Coding	P01023	52	GC12M009067	0.93692	https://www.genecards.org/cgi-bin/carddisp.pl?gene=A2M
LAMP2	Lysosomal Associated Membrane Protein 2	Protein Coding	P13473	51	GC0XM120426	0.93692	https://www.genecards.org/cgi-bin/carddisp.pl?gene=LAMP2
CLPP	Caseinolytic Mitochondrial Matrix Peptidase Proteolytic Subunit	Protein Coding	Q16740	50	GC19P007215	0.93692	https://www.genecards.org/cgi-bin/carddisp.pl?gene=CLPP
SPHK2	Sphingosine Kinase 2	Protein Coding	Q9NRA0	50	GC19P048619	0.93692	https://www.genecards.org/cgi-bin/carddisp.pl?gene=SPHK2
IL24	Interleukin 24	Protein Coding	Q13007	48	GC01P206897	0.93692	https://www.genecards.org/cgi-bin/carddisp.pl?gene=IL24
CHDH	Choline Dehydrogenase	Protein Coding	Q8NE62	46	GC03M053812	0.93692	https://www.genecards.org/cgi-bin/carddisp.pl?gene=CHDH
DBN1	Drebrin 1	Protein Coding	Q16643	46	GC05M177456	0.93692	https://www.genecards.org/cgi-bin/carddisp.pl?gene=DBN1
NEXN	Nexilin F-Actin Binding Protein	Protein Coding	Q0ZGT2	46	GC01P077914	0.93692	https://www.genecards.org/cgi-bin/carddisp.pl?gene=NEXN
A1BG	Alpha-1-B Glycoprotein	Protein Coding	P04217	45	GC19M058345	0.93692	https://www.genecards.org/cgi-bin/carddisp.pl?gene=A1BG
IL25	Interleukin 25	Protein Coding	Q9H293	45	GC14P038449	0.93692	https://www.genecards.org/cgi-bin/carddisp.pl?gene=IL25
SPECC1	Sperm Antigen With Calponin Homology And Coiled-Coil Domains 1	Protein Coding	Q5M775	42	GC17P076162	0.93692	https://www.genecards.org/cgi-bin/carddisp.pl?gene=SPECC1
GADD45GIP1	GADD45G Interacting Protein 1	Protein Coding	Q8TAE8	41	GC19M012953	0.93692	https://www.genecards.org/cgi-bin/carddisp.pl?gene=GADD45GIP1
CHEK2	Checkpoint Kinase 2	Protein Coding	O96017	61	GC22M028687	0.934316	https://www.genecards.org/cgi-bin/carddisp.pl?gene=CHEK2
PTPN11	Protein Tyrosine Phosphatase Non-Receptor Type 11	Protein Coding	Q06124	61	GC12P112418	0.934316	https://www.genecards.org/cgi-bin/carddisp.pl?gene=PTPN11
STAT3	Signal Transducer And Activator Of Transcription 3	Protein Coding	P40763	61	GC17M042313	0.934316	https://www.genecards.org/cgi-bin/carddisp.pl?gene=STAT3
EP300	E1A Binding Protein P300	Protein Coding	Q09472	60	GC22P052546	0.934316	https://www.genecards.org/cgi-bin/carddisp.pl?gene=EP300
IDH1	Isocitrate Dehydrogenase (NADP(+)) 1	Protein Coding	O75874	60	GC02M208236	0.934316	https://www.genecards.org/cgi-bin/carddisp.pl?gene=IDH1
SMAD3	SMAD Family Member 3	Protein Coding	P84022	60	GC15P067063	0.934316	https://www.genecards.org/cgi-bin/carddisp.pl?gene=SMAD3
DNMT1	DNA Methyltransferase 1	Protein Coding	P26358	59	GC19M010133	0.934316	https://www.genecards.org/cgi-bin/carddisp.pl?gene=DNMT1
HDAC2	Histone Deacetylase 2	Protein Coding	Q92769	59	GC06M113933	0.934316	https://www.genecards.org/cgi-bin/carddisp.pl?gene=HDAC2
CBL	Cbl Proto-Oncogene	Protein Coding	P22681	58	GC11P119206	0.934316	https://www.genecards.org/cgi-bin/carddisp.pl?gene=CBL
PRKAR1A	Protein Kinase CAMP-Dependent Type I Regulatory Subunit Alpha	Protein Coding	P10644	58	GC17P079119	0.934316	https://www.genecards.org/cgi-bin/carddisp.pl?gene=PRKAR1A
RELA	RELA Proto-Oncogene, NF-KB Subunit	Protein Coding	Q04206	58	GC11M065653	0.934316	https://www.genecards.org/cgi-bin/carddisp.pl?gene=RELA
G6PD	Glucose-6-Phosphate Dehydrogenase	Protein Coding	P11413	57	GC0XM154578	0.934316	https://www.genecards.org/cgi-bin/carddisp.pl?gene=G6PD
GNAS	GNAS Complex Locus	Protein Coding	P84996	57	GC20P058839	0.934316	https://www.genecards.org/cgi-bin/carddisp.pl?gene=GNAS
GSTP1	Glutathione S-Transferase Pi 1	Protein Coding	P09211	57	GC11P067583	0.934316	https://www.genecards.org/cgi-bin/carddisp.pl?gene=GSTP1
HDAC1	Histone Deacetylase 1	Protein Coding	Q13547	57	GC01P032292	0.934316	https://www.genecards.org/cgi-bin/carddisp.pl?gene=HDAC1
RPS6KA1	Ribosomal Protein S6 Kinase A1	Protein Coding	Q15418	57	GC01P029441	0.934316	https://www.genecards.org/cgi-bin/carddisp.pl?gene=RPS6KA1
ACAT1	Acetyl-CoA Acetyltransferase 1	Protein Coding	P24752	56	GC11P108121	0.934316	https://www.genecards.org/cgi-bin/carddisp.pl?gene=ACAT1
ACTN1	Actinin Alpha 1	Protein Coding	P12814	56	GC14M068874	0.934316	https://www.genecards.org/cgi-bin/carddisp.pl?gene=ACTN1
ASS1	Argininosuccinate Synthase 1	Protein Coding	P00966	56	GC09P130444	0.934316	https://www.genecards.org/cgi-bin/carddisp.pl?gene=ASS1
CAMK2D	Calcium/Calmodulin Dependent Protein Kinase II Delta	Protein Coding	Q13557	56	GC04M113418	0.934316	https://www.genecards.org/cgi-bin/carddisp.pl?gene=CAMK2D
DLD	Dihydrolipoamide Dehydrogenase	Protein Coding	P09622	56	GC07P107890	0.934316	https://www.genecards.org/cgi-bin/carddisp.pl?gene=DLD
DNM2	Dynamin 2	Protein Coding	P50570	56	GC19P010718	0.934316	https://www.genecards.org/cgi-bin/carddisp.pl?gene=DNM2
GYS1	Glycogen Synthase 1	Protein Coding	P13807	56	GC19M079858	0.934316	https://www.genecards.org/cgi-bin/carddisp.pl?gene=GYS1
KIF11	Kinesin Family Member 11	Protein Coding	P52732	56	GC10P092574	0.934316	https://www.genecards.org/cgi-bin/carddisp.pl?gene=KIF11
PFKM	Phosphofructokinase, Muscle	Protein Coding	P08237	56	GC12P048105	0.934316	https://www.genecards.org/cgi-bin/carddisp.pl?gene=PFKM
PMS2	PMS1 Homolog 2, Mismatch Repair System Component	Protein Coding	P54278	56	GC07M005973	0.934316	https://www.genecards.org/cgi-bin/carddisp.pl?gene=PMS2
RRM1	Ribonucleotide Reductase Catalytic Subunit M1	Protein Coding	P23921	56	GC11P004118	0.934316	https://www.genecards.org/cgi-bin/carddisp.pl?gene=RRM1
STXBP1	Syntaxin Binding Protein 1	Protein Coding	P61764	56	GC09P127605	0.934316	https://www.genecards.org/cgi-bin/carddisp.pl?gene=STXBP1
TOP1	DNA Topoisomerase I	Protein Coding	P11387	56	GC20P041028	0.934316	https://www.genecards.org/cgi-bin/carddisp.pl?gene=TOP1
TUBA1A	Tubulin Alpha 1a	Protein Coding	Q71U36	56	GC12M049184	0.934316	https://www.genecards.org/cgi-bin/carddisp.pl?gene=TUBA1A
CDK1	Cyclin Dependent Kinase 1	Protein Coding	P06493	55	GC10P060772	0.934316	https://www.genecards.org/cgi-bin/carddisp.pl?gene=CDK1
CUL3	Cullin 3	Protein Coding	Q13618	55	GC02M224470	0.934316	https://www.genecards.org/cgi-bin/carddisp.pl?gene=CUL3
GALK1	Galactokinase 1	Protein Coding	P51570	55	GC17M075751	0.934316	https://www.genecards.org/cgi-bin/carddisp.pl?gene=GALK1
HPRT1	Hypoxanthine Phosphoribosyltransferase 1	Protein Coding	P00492	55	GC0XP134460	0.934316	https://www.genecards.org/cgi-bin/carddisp.pl?gene=HPRT1
PKN1	Protein Kinase N1	Protein Coding	Q16512	55	GC19P014433	0.934316	https://www.genecards.org/cgi-bin/carddisp.pl?gene=PKN1
USP9X	Ubiquitin Specific Peptidase 9 X-Linked	Protein Coding	Q93008	55	GC0XP041085	0.934316	https://www.genecards.org/cgi-bin/carddisp.pl?gene=USP9X
ADSL	Adenylosuccinate Lyase	Protein Coding	P30566	54	GC22P040346	0.934316	https://www.genecards.org/cgi-bin/carddisp.pl?gene=ADSL
ALDH5A1	Aldehyde Dehydrogenase 5 Family Member A1	Protein Coding	P51649	54	GC06P024494	0.934316	https://www.genecards.org/cgi-bin/carddisp.pl?gene=ALDH5A1
ATP6V1B2	ATPase H+ Transporting V1 Subunit B2	Protein Coding	P21281	54	GC08P020197	0.934316	https://www.genecards.org/cgi-bin/carddisp.pl?gene=ATP6V1B2
BUB3	BUB3 Mitotic Checkpoint Protein	Protein Coding	O43684	54	GC10P123154	0.934316	https://www.genecards.org/cgi-bin/carddisp.pl?gene=BUB3
CAPN2	Calpain 2	Protein Coding	P17655	54	GC01P223701	0.934316	https://www.genecards.org/cgi-bin/carddisp.pl?gene=CAPN2
CARM1	Coactivator Associated Arginine Methyltransferase 1	Protein Coding	Q86X55	54	GC19P010871	0.934316	https://www.genecards.org/cgi-bin/carddisp.pl?gene=CARM1
CDK8	Cyclin Dependent Kinase 8	Protein Coding	P49336	54	GC13P026254	0.934316	https://www.genecards.org/cgi-bin/carddisp.pl?gene=CDK8
CSK	C-Terminal Src Kinase	Protein Coding	P41240	54	GC15P074782	0.934316	https://www.genecards.org/cgi-bin/carddisp.pl?gene=CSK
CTBP1	C-Terminal Binding Protein 1	Protein Coding	Q13363	54	GC04M001211	0.934316	https://www.genecards.org/cgi-bin/carddisp.pl?gene=CTBP1
F13A1	Coagulation Factor XIII A Chain	Protein Coding	P00488	54	GC06M006144	0.934316	https://www.genecards.org/cgi-bin/carddisp.pl?gene=F13A1
FECH	Ferrochelatase	Protein Coding	P22830	54	GC18M057544	0.934316	https://www.genecards.org/cgi-bin/carddisp.pl?gene=FECH
GNA11	G Protein Subunit Alpha 11	Protein Coding	P29992	54	GC19P003094	0.934316	https://www.genecards.org/cgi-bin/carddisp.pl?gene=GNA11
MAP4K4	Mitogen-Activated Protein Kinase Kinase Kinase Kinase 4	Protein Coding	O95819	54	GC02P101696	0.934316	https://www.genecards.org/cgi-bin/carddisp.pl?gene=MAP4K4
PC	Pyruvate Carboxylase	Protein Coding	P11498	54	GC11M066848	0.934316	https://www.genecards.org/cgi-bin/carddisp.pl?gene=PC
PDP1	Pyruvate Dehydrogenase Phosphatase Catalytic Subunit 1	Protein Coding	Q9P0J1	54	GC08P093857	0.934316	https://www.genecards.org/cgi-bin/carddisp.pl?gene=PDP1
PGD	Phosphogluconate Dehydrogenase	Protein Coding	P52209	54	GC01P010398	0.934316	https://www.genecards.org/cgi-bin/carddisp.pl?gene=PGD
PLCG1	Phospholipase C Gamma 1	Protein Coding	P19174	54	GC20P041136	0.934316	https://www.genecards.org/cgi-bin/carddisp.pl?gene=PLCG1
PRPS1	Phosphoribosyl Pyrophosphate Synthetase 1	Protein Coding	P60891	54	GC0XP107628	0.934316	https://www.genecards.org/cgi-bin/carddisp.pl?gene=PRPS1
RPA1	Replication Protein A1	Protein Coding	P27694	54	GC17P001829	0.934316	https://www.genecards.org/cgi-bin/carddisp.pl?gene=RPA1
SLC16A1	Solute Carrier Family 16 Member 1	Protein Coding	P53985	54	GC01M113047	0.934316	https://www.genecards.org/cgi-bin/carddisp.pl?gene=SLC16A1
SLC2A3	Solute Carrier Family 2 Member 3	Protein Coding	P11169	54	GC12M007919	0.934316	https://www.genecards.org/cgi-bin/carddisp.pl?gene=SLC2A3
SORD	Sorbitol Dehydrogenase	Protein Coding	Q00796	54	GC15P045023	0.934316	https://www.genecards.org/cgi-bin/carddisp.pl?gene=SORD
SPTLC2	Serine Palmitoyltransferase Long Chain Base Subunit 2	Protein Coding	O15270	54	GC14M077505	0.934316	https://www.genecards.org/cgi-bin/carddisp.pl?gene=SPTLC2
YES1	YES Proto-Oncogene 1, Src Family Tyrosine Kinase	Protein Coding	P07947	54	GC18M000721	0.934316	https://www.genecards.org/cgi-bin/carddisp.pl?gene=YES1
YWHAB	Tyrosine 3-Monooxygenase/Tryptophan 5-Monooxygenase Activation Protein Beta	Protein Coding	P31946	54	GC20P044885	0.934316	https://www.genecards.org/cgi-bin/carddisp.pl?gene=YWHAB
ACOX1	Acyl-CoA Oxidase 1	Protein Coding	Q15067	53	GC17M075941	0.934316	https://www.genecards.org/cgi-bin/carddisp.pl?gene=ACOX1
ANXA1	Annexin A1	Protein Coding	P04083	53	GC09P073151	0.934316	https://www.genecards.org/cgi-bin/carddisp.pl?gene=ANXA1
AP2M1	Adaptor Related Protein Complex 2 Subunit Mu 1	Protein Coding	Q96CW1	53	GC03P184174	0.934316	https://www.genecards.org/cgi-bin/carddisp.pl?gene=AP2M1
APOB	Apolipoprotein B	Protein Coding	P04114	53	GC02M020956	0.934316	https://www.genecards.org/cgi-bin/carddisp.pl?gene=APOB
APRT	Adenine Phosphoribosyltransferase	Protein Coding	P07741	53	GC16M088810	0.934316	https://www.genecards.org/cgi-bin/carddisp.pl?gene=APRT
ARHGEF1	Rho Guanine Nucleotide Exchange Factor 1	Protein Coding	Q92888	53	GC19P041883	0.934316	https://www.genecards.org/cgi-bin/carddisp.pl?gene=ARHGEF1
ARHGEF2	Rho/Rac Guanine Nucleotide Exchange Factor 2	Protein Coding	Q92974	53	GC01M155946	0.934316	https://www.genecards.org/cgi-bin/carddisp.pl?gene=ARHGEF2
CDC73	Cell Division Cycle 73	Protein Coding	Q6P1J9	53	GC01P193121	0.934316	https://www.genecards.org/cgi-bin/carddisp.pl?gene=CDC73
DDB1	Damage Specific DNA Binding Protein 1	Protein Coding	Q16531	53	GC11M109043	0.934316	https://www.genecards.org/cgi-bin/carddisp.pl?gene=DDB1
DDB2	Damage Specific DNA Binding Protein 2	Protein Coding	Q92466	53	GC11P047237	0.934316	https://www.genecards.org/cgi-bin/carddisp.pl?gene=DDB2
DKC1	Dyskerin Pseudouridine Synthase 1	Protein Coding	O60832	53	GC0XP154762	0.934316	https://www.genecards.org/cgi-bin/carddisp.pl?gene=DKC1
DLST	Dihydrolipoamide S-Succinyltransferase	Protein Coding	P36957	53	GC14P074881	0.934316	https://www.genecards.org/cgi-bin/carddisp.pl?gene=DLST
FH	Fumarate Hydratase	Protein Coding	P07954	53	GC01M241499	0.934316	https://www.genecards.org/cgi-bin/carddisp.pl?gene=FH
GNAI2	G Protein Subunit Alpha I2	Protein Coding	P04899	53	GC03P050226	0.934316	https://www.genecards.org/cgi-bin/carddisp.pl?gene=GNAI2
GRHPR	Glyoxylate And Hydroxypyruvate Reductase	Protein Coding	Q9UBQ7	53	GC09P052051	0.934316	https://www.genecards.org/cgi-bin/carddisp.pl?gene=GRHPR
HLA-A	Major Histocompatibility Complex, Class I, A	Protein Coding	P04439	53	GC06P104057	0.934316	https://www.genecards.org/cgi-bin/carddisp.pl?gene=HLA-A
KDM3B	Lysine Demethylase 3B	Protein Coding	Q7LBC6	53	GC05P138352	0.934316	https://www.genecards.org/cgi-bin/carddisp.pl?gene=KDM3B
LTA4H	Leukotriene A4 Hydrolase	Protein Coding	P09960	53	GC12M096000	0.934316	https://www.genecards.org/cgi-bin/carddisp.pl?gene=LTA4H
MAPKAPK2	MAPK Activated Protein Kinase 2	Protein Coding	P49137	53	GC01P206684	0.934316	https://www.genecards.org/cgi-bin/carddisp.pl?gene=MAPKAPK2
MAT2A	Methionine Adenosyltransferase 2A	Protein Coding	P31153	53	GC02P086025	0.934316	https://www.genecards.org/cgi-bin/carddisp.pl?gene=MAT2A
NT5C2	5'-Nucleotidase, Cytosolic II	Protein Coding	P49902	53	GC10M103088	0.934316	https://www.genecards.org/cgi-bin/carddisp.pl?gene=NT5C2
PKN2	Protein Kinase N2	Protein Coding	Q16513	53	GC01P088684	0.934316	https://www.genecards.org/cgi-bin/carddisp.pl?gene=PKN2
POLD1	DNA Polymerase Delta 1, Catalytic Subunit	Protein Coding	P28340	53	GC19P083707	0.934316	https://www.genecards.org/cgi-bin/carddisp.pl?gene=POLD1
PRKAG1	Protein Kinase AMP-Activated Non-Catalytic Subunit Gamma 1	Protein Coding	P54619	53	GC12M049002	0.934316	https://www.genecards.org/cgi-bin/carddisp.pl?gene=PRKAG1
PYGL	Glycogen Phosphorylase L	Protein Coding	P06737	53	GC14M050857	0.934316	https://www.genecards.org/cgi-bin/carddisp.pl?gene=PYGL
SERPINH1	Serpin Family H Member 1	Protein Coding	P50454	53	GC11P075562	0.934316	https://www.genecards.org/cgi-bin/carddisp.pl?gene=SERPINH1
SPTLC1	Serine Palmitoyltransferase Long Chain Base Subunit 1	Protein Coding	O15269	53	GC09M103037	0.934316	https://www.genecards.org/cgi-bin/carddisp.pl?gene=SPTLC1
STT3A	STT3 Oligosaccharyltransferase Complex Catalytic Subunit A	Protein Coding	P46977	53	GC11P125592	0.934316	https://www.genecards.org/cgi-bin/carddisp.pl?gene=STT3A
TPT1	Tumor Protein, Translationally-Controlled 1	Protein Coding	P13693	53	GC13M045333	0.934316	https://www.genecards.org/cgi-bin/carddisp.pl?gene=TPT1
ACAD9	Acyl-CoA Dehydrogenase Family Member 9	Protein Coding	Q9H845	52	GC03P136166	0.934316	https://www.genecards.org/cgi-bin/carddisp.pl?gene=ACAD9
ACADSB	Acyl-CoA Dehydrogenase Short/Branched Chain	Protein Coding	P45954	52	GC10P123008	0.934316	https://www.genecards.org/cgi-bin/carddisp.pl?gene=ACADSB
ACADVL	Acyl-CoA Dehydrogenase Very Long Chain	Protein Coding	P49748	52	GC17P012975	0.934316	https://www.genecards.org/cgi-bin/carddisp.pl?gene=ACADVL
ALG1	ALG1 Chitobiosyldiphosphodolichol Beta-Mannosyltransferase	Protein Coding	Q9BT22	52	GC16P005033	0.934316	https://www.genecards.org/cgi-bin/carddisp.pl?gene=ALG1
AP3B1	Adaptor Related Protein Complex 3 Subunit Beta 1	Protein Coding	O00203	52	GC05M078000	0.934316	https://www.genecards.org/cgi-bin/carddisp.pl?gene=AP3B1
DDOST	Dolichyl-Diphosphooligosaccharide--Protein Glycosyltransferase Non-Catalytic Subunit	Protein Coding	P39656	52	GC01M020651	0.934316	https://www.genecards.org/cgi-bin/carddisp.pl?gene=DDOST
DPYSL2	Dihydropyrimidinase Like 2	Protein Coding	Q16555	52	GC08P026514	0.934316	https://www.genecards.org/cgi-bin/carddisp.pl?gene=DPYSL2
EIF2S3	Eukaryotic Translation Initiation Factor 2 Subunit Gamma	Protein Coding	P41091	52	GC0XP024054	0.934316	https://www.genecards.org/cgi-bin/carddisp.pl?gene=EIF2S3
EPHX1	Epoxide Hydrolase 1	Protein Coding	P07099	52	GC01P225810	0.934316	https://www.genecards.org/cgi-bin/carddisp.pl?gene=EPHX1
GCDH	Glutaryl-CoA Dehydrogenase	Protein Coding	Q92947	52	GC19P012891	0.934316	https://www.genecards.org/cgi-bin/carddisp.pl?gene=GCDH
GCLC	Glutamate-Cysteine Ligase Catalytic Subunit	Protein Coding	P48506	52	GC06M053497	0.934316	https://www.genecards.org/cgi-bin/carddisp.pl?gene=GCLC
GFPT1	Glutamine--Fructose-6-Phosphate Transaminase 1	Protein Coding	Q06210	52	GC02M069283	0.934316	https://www.genecards.org/cgi-bin/carddisp.pl?gene=GFPT1
GOT1	Glutamic-Oxaloacetic Transaminase 1	Protein Coding	P17174	52	GC10M099396	0.934316	https://www.genecards.org/cgi-bin/carddisp.pl?gene=GOT1
KIF5B	Kinesin Family Member 5B	Protein Coding	P33176	52	GC10M034463	0.934316	https://www.genecards.org/cgi-bin/carddisp.pl?gene=KIF5B
KPNA2	Karyopherin Subunit Alpha 2	Protein Coding	P52292	52	GC17P068035	0.934316	https://www.genecards.org/cgi-bin/carddisp.pl?gene=KPNA2
MARS1	Methionyl-TRNA Synthetase 1	Protein Coding	P56192	52	GC12P058194	0.934316	https://www.genecards.org/cgi-bin/carddisp.pl?gene=MARS1
NDRG1	N-Myc Downstream Regulated 1	Protein Coding	Q92597	52	GC08M133237	0.934316	https://www.genecards.org/cgi-bin/carddisp.pl?gene=NDRG1
NEDD4L	NEDD4 Like E3 Ubiquitin Protein Ligase	Protein Coding	Q96PU5	52	GC18P058044	0.934316	https://www.genecards.org/cgi-bin/carddisp.pl?gene=NEDD4L
NSDHL	NAD(P) Dependent Steroid Dehydrogenase-Like	Protein Coding	Q15738	52	GC0XP152830	0.934316	https://www.genecards.org/cgi-bin/carddisp.pl?gene=NSDHL
NSF	N-Ethylmaleimide Sensitive Factor, Vesicle Fusing ATPase	Protein Coding	P46459	52	GC17P046590	0.934316	https://www.genecards.org/cgi-bin/carddisp.pl?gene=NSF
NUP214	Nucleoporin 214	Protein Coding	P35658	52	GC09P131125	0.934316	https://www.genecards.org/cgi-bin/carddisp.pl?gene=NUP214
NUP98	Nucleoporin 98 And 96 Precursor	Protein Coding	P52948	52	GC11M003671	0.934316	https://www.genecards.org/cgi-bin/carddisp.pl?gene=NUP98
OCRL	OCRL Inositol Polyphosphate-5-Phosphatase	Protein Coding	Q01968	52	GC0XP129539	0.934316	https://www.genecards.org/cgi-bin/carddisp.pl?gene=OCRL
OXCT1	3-Oxoacid CoA-Transferase 1	Protein Coding	P55809	52	GC05M041732	0.934316	https://www.genecards.org/cgi-bin/carddisp.pl?gene=OXCT1
P4HA2	Prolyl 4-Hydroxylase Subunit Alpha 2	Protein Coding	O15460	52	GC05M132193	0.934316	https://www.genecards.org/cgi-bin/carddisp.pl?gene=P4HA2
PFKL	Phosphofructokinase, Liver Type	Protein Coding	P17858	52	GC21P044300	0.934316	https://www.genecards.org/cgi-bin/carddisp.pl?gene=PFKL
POFUT1	Protein O-Fucosyltransferase 1	Protein Coding	Q9H488	52	GC20P032207	0.934316	https://www.genecards.org/cgi-bin/carddisp.pl?gene=POFUT1
PPP2R2A	Protein Phosphatase 2 Regulatory Subunit Balpha	Protein Coding	P63151	52	GC08P026292	0.934316	https://www.genecards.org/cgi-bin/carddisp.pl?gene=PPP2R2A
PPP5C	Protein Phosphatase 5 Catalytic Subunit	Protein Coding	P53041	52	GC19P083509	0.934316	https://www.genecards.org/cgi-bin/carddisp.pl?gene=PPP5C
PRKAR2A	Protein Kinase CAMP-Dependent Type II Regulatory Subunit Alpha	Protein Coding	P13861	52	GC03M048744	0.934316	https://www.genecards.org/cgi-bin/carddisp.pl?gene=PRKAR2A
PTGES3	Prostaglandin E Synthase 3	Protein Coding	Q15185	52	GC12M057368	0.934316	https://www.genecards.org/cgi-bin/carddisp.pl?gene=PTGES3
SARS2	Seryl-TRNA Synthetase 2, Mitochondrial	Protein Coding	Q9NP81	52	GC19M079542	0.934316	https://www.genecards.org/cgi-bin/carddisp.pl?gene=SARS2
SRPK1	SRSF Protein Kinase 1	Protein Coding	Q96SB4	52	GC06M081060	0.934316	https://www.genecards.org/cgi-bin/carddisp.pl?gene=SRPK1
TBL1XR1	TBL1X/Y Related 1	Protein Coding	Q9BZK7	52	GC03M177019	0.934316	https://www.genecards.org/cgi-bin/carddisp.pl?gene=TBL1XR1
TJP2	Tight Junction Protein 2	Protein Coding	Q9UDY2	52	GC09P069121	0.934316	https://www.genecards.org/cgi-bin/carddisp.pl?gene=TJP2
TLK2	Tousled Like Kinase 2	Protein Coding	Q86UE8	52	GC17P062458	0.934316	https://www.genecards.org/cgi-bin/carddisp.pl?gene=TLK2
TPP1	Tripeptidyl Peptidase 1	Protein Coding	O14773	52	GC11M008429	0.934316	https://www.genecards.org/cgi-bin/carddisp.pl?gene=TPP1
AARS1	Alanyl-TRNA Synthetase 1	Protein Coding	P49588	51	GC16M071925	0.934316	https://www.genecards.org/cgi-bin/carddisp.pl?gene=AARS1
AHSG	Alpha 2-HS Glycoprotein	Protein Coding	P02765	51	GC03P186653	0.934316	https://www.genecards.org/cgi-bin/carddisp.pl?gene=AHSG
BSG	Basigin (Ok Blood Group)	Protein Coding	P35613	51	GC19P000571	0.934316	https://www.genecards.org/cgi-bin/carddisp.pl?gene=BSG
COPB2	COPI Coat Complex Subunit Beta 2	Protein Coding	P35606	51	GC03M139355	0.934316	https://www.genecards.org/cgi-bin/carddisp.pl?gene=COPB2
CS	Citrate Synthase	Protein Coding	O75390	51	GC12M056271	0.934316	https://www.genecards.org/cgi-bin/carddisp.pl?gene=CS
DTYMK	Deoxythymidylate Kinase	Protein Coding	P23919	51	GC02M241675	0.934316	https://www.genecards.org/cgi-bin/carddisp.pl?gene=DTYMK
ELP1	Elongator Acetyltransferase Complex Subunit 1	Protein Coding	O95163	51	GC09M108868	0.934316	https://www.genecards.org/cgi-bin/carddisp.pl?gene=ELP1
GNA13	G Protein Subunit Alpha 13	Protein Coding	Q14344	51	GC17M065009	0.934316	https://www.genecards.org/cgi-bin/carddisp.pl?gene=GNA13
HMBS	Hydroxymethylbilane Synthase	Protein Coding	P08397	51	GC11P119084	0.934316	https://www.genecards.org/cgi-bin/carddisp.pl?gene=HMBS
IVD	Isovaleryl-CoA Dehydrogenase	Protein Coding	P26440	51	GC15P040405	0.934316	https://www.genecards.org/cgi-bin/carddisp.pl?gene=IVD
KMT2C	Lysine Methyltransferase 2C	Protein Coding	Q8NEZ4	51	GC07M152134	0.934316	https://www.genecards.org/cgi-bin/carddisp.pl?gene=KMT2C
LARS2	Leucyl-TRNA Synthetase 2, Mitochondrial	Protein Coding	Q15031	51	GC03P051132	0.934316	https://www.genecards.org/cgi-bin/carddisp.pl?gene=LARS2
MYO9B	Myosin IXB	Protein Coding	Q13459	51	GC19P082819	0.934316	https://www.genecards.org/cgi-bin/carddisp.pl?gene=MYO9B
NAE1	NEDD8 Activating Enzyme E1 Subunit 1	Protein Coding	Q13564	51	GC16M066803	0.934316	https://www.genecards.org/cgi-bin/carddisp.pl?gene=NAE1
NFS1	NFS1 Cysteine Desulfurase	Protein Coding	Q9Y697	51	GC20M035668	0.934316	https://www.genecards.org/cgi-bin/carddisp.pl?gene=NFS1
PAPSS2	3'-Phosphoadenosine 5'-Phosphosulfate Synthase 2	Protein Coding	O95340	51	GC10P087659	0.934316	https://www.genecards.org/cgi-bin/carddisp.pl?gene=PAPSS2
PDK3	Pyruvate Dehydrogenase Kinase 3	Protein Coding	Q15120	51	GC0XP024465	0.934316	https://www.genecards.org/cgi-bin/carddisp.pl?gene=PDK3
PICALM	Phosphatidylinositol Binding Clathrin Assembly Protein	Protein Coding	Q13492	51	GC11M085957	0.934316	https://www.genecards.org/cgi-bin/carddisp.pl?gene=PICALM
POLR1C	RNA Polymerase I And III Subunit C	Protein Coding	O15160	51	GC06P104306	0.934316	https://www.genecards.org/cgi-bin/carddisp.pl?gene=POLR1C
POLR3B	RNA Polymerase III Subunit B	Protein Coding	Q9NW08	51	GC12P106357	0.934316	https://www.genecards.org/cgi-bin/carddisp.pl?gene=POLR3B
RFC2	Replication Factor C Subunit 2	Protein Coding	P35250	51	GC07M074231	0.934316	https://www.genecards.org/cgi-bin/carddisp.pl?gene=RFC2
SEC24C	SEC24 Homolog C, COPII Coat Complex Component	Protein Coding	P53992	51	GC10P073744	0.934316	https://www.genecards.org/cgi-bin/carddisp.pl?gene=SEC24C
SKP2	S-Phase Kinase Associated Protein 2	Protein Coding	Q13309	51	GC05P036151	0.934316	https://www.genecards.org/cgi-bin/carddisp.pl?gene=SKP2
UBA2	Ubiquitin Like Modifier Activating Enzyme 2	Protein Coding	Q9UBT2	51	GC19P034428	0.934316	https://www.genecards.org/cgi-bin/carddisp.pl?gene=UBA2
XRCC5	X-Ray Repair Cross Complementing 5	Protein Coding	P13010	51	GC02P216107	0.934316	https://www.genecards.org/cgi-bin/carddisp.pl?gene=XRCC5
YARS2	Tyrosyl-TRNA Synthetase 2	Protein Coding	Q9Y2Z4	51	GC12M032842	0.934316	https://www.genecards.org/cgi-bin/carddisp.pl?gene=YARS2
ABCB7	ATP Binding Cassette Subfamily B Member 7	Protein Coding	O75027	50	GC0XM075053	0.934316	https://www.genecards.org/cgi-bin/carddisp.pl?gene=ABCB7
ACTR2	Actin Related Protein 2	Protein Coding	P61160	50	GC02P065227	0.934316	https://www.genecards.org/cgi-bin/carddisp.pl?gene=ACTR2
AGO2	Argonaute RISC Catalytic Component 2	Protein Coding	Q9UKV8	50	GC08M140522	0.934316	https://www.genecards.org/cgi-bin/carddisp.pl?gene=AGO2
AIMP2	Aminoacyl TRNA Synthetase Complex Interacting Multifunctional Protein 2	Protein Coding	Q13155	50	GC07P006030	0.934316	https://www.genecards.org/cgi-bin/carddisp.pl?gene=AIMP2
ALDH1B1	Aldehyde Dehydrogenase 1 Family Member B1	Protein Coding	P30837	50	GC09P038392	0.934316	https://www.genecards.org/cgi-bin/carddisp.pl?gene=ALDH1B1
ANLN	Anillin, Actin Binding Protein	Protein Coding	Q9NQW6	50	GC07P036389	0.934316	https://www.genecards.org/cgi-bin/carddisp.pl?gene=ANLN
AP1B1	Adaptor Related Protein Complex 1 Subunit Beta 1	Protein Coding	Q10567	50	GC22M029327	0.934316	https://www.genecards.org/cgi-bin/carddisp.pl?gene=AP1B1
BCKDHA	Branched Chain Keto Acid Dehydrogenase E1 Subunit Alpha	Protein Coding	P12694	50	GC19P083338	0.934316	https://www.genecards.org/cgi-bin/carddisp.pl?gene=BCKDHA
CARS1	Cysteinyl-TRNA Synthetase 1	Protein Coding	P49589	50	GC11M003000	0.934316	https://www.genecards.org/cgi-bin/carddisp.pl?gene=CARS1
CBR1	Carbonyl Reductase 1	Protein Coding	P16152	50	GC21P036069	0.934316	https://www.genecards.org/cgi-bin/carddisp.pl?gene=CBR1
CNDP2	Carnosine Dipeptidase 2	Protein Coding	Q96KP4	50	GC18P074495	0.934316	https://www.genecards.org/cgi-bin/carddisp.pl?gene=CNDP2
COPA	COPI Coat Complex Subunit Alpha	Protein Coding	P53621	50	GC01M160288	0.934316	https://www.genecards.org/cgi-bin/carddisp.pl?gene=COPA
COQ6	Coenzyme Q6, Monooxygenase	Protein Coding	Q9Y2Z9	50	GC14P073949	0.934316	https://www.genecards.org/cgi-bin/carddisp.pl?gene=COQ6
CUL2	Cullin 2	Protein Coding	Q13617	50	GC10M035046	0.934316	https://www.genecards.org/cgi-bin/carddisp.pl?gene=CUL2
CUL4A	Cullin 4A	Protein Coding	Q13619	50	GC13P113208	0.934316	https://www.genecards.org/cgi-bin/carddisp.pl?gene=CUL4A
CUL4B	Cullin 4B	Protein Coding	Q13620	50	GC0XM120524	0.934316	https://www.genecards.org/cgi-bin/carddisp.pl?gene=CUL4B
DARS1	Aspartyl-TRNA Synthetase 1	Protein Coding	P14868	50	GC02M135905	0.934316	https://www.genecards.org/cgi-bin/carddisp.pl?gene=DARS1
DDX1	DEAD-Box Helicase 1	Protein Coding	Q92499	50	GC02P015591	0.934316	https://www.genecards.org/cgi-bin/carddisp.pl?gene=DDX1
EED	Embryonic Ectoderm Development	Protein Coding	O75530	50	GC11P086241	0.934316	https://www.genecards.org/cgi-bin/carddisp.pl?gene=EED
EIF2B5	Eukaryotic Translation Initiation Factor 2B Subunit Epsilon	Protein Coding	Q13144	50	GC03P184135	0.934316	https://www.genecards.org/cgi-bin/carddisp.pl?gene=EIF2B5
ETFB	Electron Transfer Flavoprotein Subunit Beta	Protein Coding	P38117	50	GC19M051345	0.934316	https://www.genecards.org/cgi-bin/carddisp.pl?gene=ETFB
FDXR	Ferredoxin Reductase	Protein Coding	P22570	50	GC17M074862	0.934316	https://www.genecards.org/cgi-bin/carddisp.pl?gene=FDXR
FLII	FLII Actin Remodeling Protein	Protein Coding	Q13045	50	GC17M018244	0.934316	https://www.genecards.org/cgi-bin/carddisp.pl?gene=FLII
FNTB	Farnesyltransferase, CAAX Box, Beta	Protein Coding	P49356	50	GC14P064986	0.934316	https://www.genecards.org/cgi-bin/carddisp.pl?gene=FNTB
FSCN1	Fascin Actin-Bundling Protein 1	Protein Coding	Q16658	50	GC07P005592	0.934316	https://www.genecards.org/cgi-bin/carddisp.pl?gene=FSCN1
GATAD2B	GATA Zinc Finger Domain Containing 2B	Protein Coding	Q8WXI9	50	GC01M156109	0.934316	https://www.genecards.org/cgi-bin/carddisp.pl?gene=GATAD2B
GFM1	G Elongation Factor Mitochondrial 1	Protein Coding	Q96RP9	50	GC03P158644	0.934316	https://www.genecards.org/cgi-bin/carddisp.pl?gene=GFM1
GNB2	G Protein Subunit Beta 2	Protein Coding	P62879	50	GC07P100673	0.934316	https://www.genecards.org/cgi-bin/carddisp.pl?gene=GNB2
HARS2	Histidyl-TRNA Synthetase 2, Mitochondrial	Protein Coding	P49590	50	GC05P148154	0.934316	https://www.genecards.org/cgi-bin/carddisp.pl?gene=HARS2
METAP1	Methionyl Aminopeptidase 1	Protein Coding	P53582	50	GC04P098995	0.934316	https://www.genecards.org/cgi-bin/carddisp.pl?gene=METAP1
NARS1	Asparaginyl-TRNA Synthetase 1	Protein Coding	O43776	50	GC18M057601	0.934316	https://www.genecards.org/cgi-bin/carddisp.pl?gene=NARS1
NARS2	Asparaginyl-TRNA Synthetase 2, Mitochondrial	Protein Coding	Q96I59	50	GC11M078435	0.934316	https://www.genecards.org/cgi-bin/carddisp.pl?gene=NARS2
NSUN2	NOP2/Sun RNA Methyltransferase 2	Protein Coding	Q08J23	50	GC05M006599	0.934316	https://www.genecards.org/cgi-bin/carddisp.pl?gene=NSUN2
PDIA3	Protein Disulfide Isomerase Family A Member 3	Protein Coding	P30101	50	GC15P043746	0.934316	https://www.genecards.org/cgi-bin/carddisp.pl?gene=PDIA3
PGM3	Phosphoglucomutase 3	Protein Coding	O95394	50	GC06M083178	0.934316	https://www.genecards.org/cgi-bin/carddisp.pl?gene=PGM3
PLAA	Phospholipase A2 Activating Protein	Protein Coding	Q9Y263	50	GC09M026903	0.934316	https://www.genecards.org/cgi-bin/carddisp.pl?gene=PLAA
POLR2B	RNA Polymerase II Subunit B	Protein Coding	P30876	50	GC04P056977	0.934316	https://www.genecards.org/cgi-bin/carddisp.pl?gene=POLR2B
PPOX	Protoporphyrinogen Oxidase	Protein Coding	P50336	50	GC01P161944	0.934316	https://www.genecards.org/cgi-bin/carddisp.pl?gene=PPOX
PPP2R5C	Protein Phosphatase 2 Regulatory Subunit B'Gamma	Protein Coding	Q13362	50	GC14P112830	0.934316	https://www.genecards.org/cgi-bin/carddisp.pl?gene=PPP2R5C
PRPF3	Pre-MRNA Processing Factor 3	Protein Coding	O43395	50	GC01P150321	0.934316	https://www.genecards.org/cgi-bin/carddisp.pl?gene=PRPF3
RPS17	Ribosomal Protein S17	Protein Coding	P08708	50	GC15M082536	0.934316	https://www.genecards.org/cgi-bin/carddisp.pl?gene=RPS17
SEC31A	SEC31 Homolog A, COPII Coat Complex Component	Protein Coding	O94979	50	GC04M082818	0.934316	https://www.genecards.org/cgi-bin/carddisp.pl?gene=SEC31A
SELENBP1	Selenium Binding Protein 1	Protein Coding	Q13228	50	GC01M151364	0.934316	https://www.genecards.org/cgi-bin/carddisp.pl?gene=SELENBP1
SMS	Spermine Synthase	Protein Coding	P52788	50	GC0XP021958	0.934316	https://www.genecards.org/cgi-bin/carddisp.pl?gene=SMS
TFG	Trafficking From ER To Golgi Regulator	Protein Coding	Q92734	50	GC03P100709	0.934316	https://www.genecards.org/cgi-bin/carddisp.pl?gene=TFG
TPP2	Tripeptidyl Peptidase 2	Protein Coding	P29144	50	GC13P102596	0.934316	https://www.genecards.org/cgi-bin/carddisp.pl?gene=TPP2
TRIM21	Tripartite Motif Containing 21	Protein Coding	P19474	50	GC11M004384	0.934316	https://www.genecards.org/cgi-bin/carddisp.pl?gene=TRIM21
UGP2	UDP-Glucose Pyrophosphorylase 2	Protein Coding	Q16851	50	GC02P063840	0.934316	https://www.genecards.org/cgi-bin/carddisp.pl?gene=UGP2
VTN	Vitronectin	Protein Coding	P04004	50	GC17M059911	0.934316	https://www.genecards.org/cgi-bin/carddisp.pl?gene=VTN
YARS1	Tyrosyl-TRNA Synthetase 1	Protein Coding	P54577	50	GC01M032776	0.934316	https://www.genecards.org/cgi-bin/carddisp.pl?gene=YARS1
ABHD12	Abhydrolase Domain Containing 12, Lysophospholipase	Protein Coding	Q8N2K0	49	GC20M025294	0.934316	https://www.genecards.org/cgi-bin/carddisp.pl?gene=ABHD12
ADD3	Adducin 3	Protein Coding	Q9UEY8	49	GC10P109996	0.934316	https://www.genecards.org/cgi-bin/carddisp.pl?gene=ADD3
AFG2A	AFG2 AAA ATPase Homolog A	Protein Coding	Q8NB90	49	GC04P122923	0.934316	https://www.genecards.org/cgi-bin/carddisp.pl?gene=AFG2A
AHCYL1	Adenosylhomocysteinase Like 1	Protein Coding	O43865	49	GC01P109984	0.934316	https://www.genecards.org/cgi-bin/carddisp.pl?gene=AHCYL1
ALDH9A1	Aldehyde Dehydrogenase 9 Family Member A1	Protein Coding	P49189	49	GC01M165684	0.934316	https://www.genecards.org/cgi-bin/carddisp.pl?gene=ALDH9A1
AP1G1	Adaptor Related Protein Complex 1 Subunit Gamma 1	Protein Coding	O43747	49	GC16M071729	0.934316	https://www.genecards.org/cgi-bin/carddisp.pl?gene=AP1G1
ARHGAP1	Rho GTPase Activating Protein 1	Protein Coding	Q07960	49	GC11M108862	0.934316	https://www.genecards.org/cgi-bin/carddisp.pl?gene=ARHGAP1
ATP6V0D1	ATPase H+ Transporting V0 Subunit D1	Protein Coding	P61421	49	GC16M067438	0.934316	https://www.genecards.org/cgi-bin/carddisp.pl?gene=ATP6V0D1
ATXN10	Ataxin 10	Protein Coding	Q9UBB4	49	GC22P052677	0.934316	https://www.genecards.org/cgi-bin/carddisp.pl?gene=ATXN10
CDC27	Cell Division Cycle 27	Protein Coding	P30260	49	GC17M047117	0.934316	https://www.genecards.org/cgi-bin/carddisp.pl?gene=CDC27
CLP1	Cleavage Factor Polyribonucleotide Kinase Subunit 1	Protein Coding	Q92989	49	GC11P057648	0.934316	https://www.genecards.org/cgi-bin/carddisp.pl?gene=CLP1
CRTAP	Cartilage Associated Protein	Protein Coding	O75718	49	GC03P033113	0.934316	https://www.genecards.org/cgi-bin/carddisp.pl?gene=CRTAP
CTBP2	C-Terminal Binding Protein 2	Protein Coding	P56545	49	GC10M124984	0.934316	https://www.genecards.org/cgi-bin/carddisp.pl?gene=CTBP2
CUL5	Cullin 5	Protein Coding	Q93034	49	GC11P108008	0.934316	https://www.genecards.org/cgi-bin/carddisp.pl?gene=CUL5
DOCK7	Dedicator Of Cytokinesis 7	Protein Coding	Q96N67	49	GC01M062454	0.934316	https://www.genecards.org/cgi-bin/carddisp.pl?gene=DOCK7
DPP9	Dipeptidyl Peptidase 9	Protein Coding	Q86TI2	49	GC19M009342	0.934316	https://www.genecards.org/cgi-bin/carddisp.pl?gene=DPP9
DRG1	Developmentally Regulated GTP Binding Protein 1	Protein Coding	Q9Y295	49	GC22P031399	0.934316	https://www.genecards.org/cgi-bin/carddisp.pl?gene=DRG1
EIF2B3	Eukaryotic Translation Initiation Factor 2B Subunit Gamma	Protein Coding	Q9NR50	49	GC01M044850	0.934316	https://www.genecards.org/cgi-bin/carddisp.pl?gene=EIF2B3
ELAC2	ElaC Ribonuclease Z 2	Protein Coding	Q9BQ52	49	GC17M012991	0.934316	https://www.genecards.org/cgi-bin/carddisp.pl?gene=ELAC2
ERO1A	Endoplasmic Reticulum Oxidoreductase 1 Alpha	Protein Coding	Q96HE7	49	GC14M052640	0.934316	https://www.genecards.org/cgi-bin/carddisp.pl?gene=ERO1A
ETF1	Eukaryotic Translation Termination Factor 1	Protein Coding	P62495	49	GC05M138506	0.934316	https://www.genecards.org/cgi-bin/carddisp.pl?gene=ETF1
FAR1	Fatty Acyl-CoA Reductase 1	Protein Coding	Q8WVX9	49	GC11P013668	0.934316	https://www.genecards.org/cgi-bin/carddisp.pl?gene=FAR1
HAT1	Histone Acetyltransferase 1	Protein Coding	O14929	49	GC02P171922	0.934316	https://www.genecards.org/cgi-bin/carddisp.pl?gene=HAT1
JMJD6	Jumonji Domain Containing 6, Arginine Demethylase And Lysine Hydroxylase	Protein Coding	Q6NYC1	49	GC17M076718	0.934316	https://www.genecards.org/cgi-bin/carddisp.pl?gene=JMJD6
P4HA1	Prolyl 4-Hydroxylase Subunit Alpha 1	Protein Coding	P13674	49	GC10M073007	0.934316	https://www.genecards.org/cgi-bin/carddisp.pl?gene=P4HA1
PALLD	Palladin, Cytoskeletal Associated Protein	Protein Coding	Q8WX93	49	GC04P168497	0.934316	https://www.genecards.org/cgi-bin/carddisp.pl?gene=PALLD
PAPSS1	3'-Phosphoadenosine 5'-Phosphosulfate Synthase 1	Protein Coding	O43252	49	GC04M107590	0.934316	https://www.genecards.org/cgi-bin/carddisp.pl?gene=PAPSS1
PGM2	Phosphoglucomutase 2	Protein Coding	Q96G03	49	GC04P038237	0.934316	https://www.genecards.org/cgi-bin/carddisp.pl?gene=PGM2
POLD2	DNA Polymerase Delta 2, Accessory Subunit	Protein Coding	P49005	49	GC07M044114	0.934316	https://www.genecards.org/cgi-bin/carddisp.pl?gene=POLD2
PPAT	Phosphoribosyl Pyrophosphate Amidotransferase	Protein Coding	Q06203	49	GC04M056393	0.934316	https://www.genecards.org/cgi-bin/carddisp.pl?gene=PPAT
PREP	Prolyl Endopeptidase	Protein Coding	P48147	49	GC06M105277	0.934316	https://www.genecards.org/cgi-bin/carddisp.pl?gene=PREP
PRIM1	DNA Primase Subunit 1	Protein Coding	P49642	49	GC12M057371	0.934316	https://www.genecards.org/cgi-bin/carddisp.pl?gene=PRIM1
PRPF4	Pre-MRNA Processing Factor 4	Protein Coding	O43172	49	GC09P113275	0.934316	https://www.genecards.org/cgi-bin/carddisp.pl?gene=PRPF4
PTBP1	Polypyrimidine Tract Binding Protein 1	Protein Coding	P26599	49	GC19P000797	0.934316	https://www.genecards.org/cgi-bin/carddisp.pl?gene=PTBP1
PUS1	Pseudouridine Synthase 1	Protein Coding	Q9Y606	49	GC12P131929	0.934316	https://www.genecards.org/cgi-bin/carddisp.pl?gene=PUS1
PYGB	Glycogen Phosphorylase B	Protein Coding	P11216	49	GC20P025248	0.934316	https://www.genecards.org/cgi-bin/carddisp.pl?gene=PYGB
RPL3	Ribosomal Protein L3	Protein Coding	P39023	49	GC22M068195	0.934316	https://www.genecards.org/cgi-bin/carddisp.pl?gene=RPL3
SEC23B	SEC23 Homolog B, COPII Coat Complex Component	Protein Coding	Q15437	49	GC20P018507	0.934316	https://www.genecards.org/cgi-bin/carddisp.pl?gene=SEC23B
SEC61A1	SEC61 Translocon Subunit Alpha 1	Protein Coding	P61619	49	GC03P128051	0.934316	https://www.genecards.org/cgi-bin/carddisp.pl?gene=SEC61A1
SLC25A10	Solute Carrier Family 25 Member 10	Protein Coding	Q9UBX3	49	GC17P081712	0.934316	https://www.genecards.org/cgi-bin/carddisp.pl?gene=SLC25A10
SMARCA5	SWI/SNF Related, Matrix Associated, Actin Dependent Regulator Of Chromatin, Subfamily A, Member 5	Protein Coding	O60264	49	GC04P143513	0.934316	https://www.genecards.org/cgi-bin/carddisp.pl?gene=SMARCA5
SMARCD2	SWI/SNF Related, Matrix Associated, Actin Dependent Regulator Of Chromatin, Subfamily D, Member 2	Protein Coding	Q92925	49	GC17M063832	0.934316	https://www.genecards.org/cgi-bin/carddisp.pl?gene=SMARCD2
STK26	Serine/Threonine Kinase 26	Protein Coding	Q9P289	49	GC0XP132023	0.934316	https://www.genecards.org/cgi-bin/carddisp.pl?gene=STK26
TARS1	Threonyl-TRNA Synthetase 1	Protein Coding	P26639	49	GC05P033444	0.934316	https://www.genecards.org/cgi-bin/carddisp.pl?gene=TARS1
TARS2	Threonyl-TRNA Synthetase 2, Mitochondrial	Protein Coding	Q9BW92	49	GC01P154278	0.934316	https://www.genecards.org/cgi-bin/carddisp.pl?gene=TARS2
TBC1D4	TBC1 Domain Family Member 4	Protein Coding	O60343	49	GC13M075284	0.934316	https://www.genecards.org/cgi-bin/carddisp.pl?gene=TBC1D4
TSEN2	TRNA Splicing Endonuclease Subunit 2	Protein Coding	Q8NCE0	49	GC03P014676	0.934316	https://www.genecards.org/cgi-bin/carddisp.pl?gene=TSEN2
XRN2	5'-3' Exoribonuclease 2	Protein Coding	Q9H0D6	49	GC20P021303	0.934316	https://www.genecards.org/cgi-bin/carddisp.pl?gene=XRN2
ACTR3	Actin Related Protein 3	Protein Coding	P61158	48	GC02P113889	0.934316	https://www.genecards.org/cgi-bin/carddisp.pl?gene=ACTR3
ANAPC7	Anaphase Promoting Complex Subunit 7	Protein Coding	Q9UJX3	48	GC12M110372	0.934316	https://www.genecards.org/cgi-bin/carddisp.pl?gene=ANAPC7
AP2A1	Adaptor Related Protein Complex 2 Subunit Alpha 1	Protein Coding	O95782	48	GC19P083674	0.934316	https://www.genecards.org/cgi-bin/carddisp.pl?gene=AP2A1
AP3D1	Adaptor Related Protein Complex 3 Subunit Delta 1	Protein Coding	O14617	48	GC19M009179	0.934316	https://www.genecards.org/cgi-bin/carddisp.pl?gene=AP3D1
ATP6V1H	ATPase H+ Transporting V1 Subunit H	Protein Coding	Q9UI12	48	GC08M053715	0.934316	https://www.genecards.org/cgi-bin/carddisp.pl?gene=ATP6V1H
CAP1	Cyclase Associated Actin Cytoskeleton Regulatory Protein 1	Protein Coding	Q01518	48	GC01P040222	0.934316	https://www.genecards.org/cgi-bin/carddisp.pl?gene=CAP1
CARS2	Cysteinyl-TRNA Synthetase 2, Mitochondrial	Protein Coding	Q9HA77	48	GC13M110641	0.934316	https://www.genecards.org/cgi-bin/carddisp.pl?gene=CARS2
CLIC1	Chloride Intracellular Channel 1	Protein Coding	O00299	48	GC06M080934	0.934316	https://www.genecards.org/cgi-bin/carddisp.pl?gene=CLIC1
COPB1	COPI Coat Complex Subunit Beta 1	Protein Coding	P53618	48	GC11M014436	0.934316	https://www.genecards.org/cgi-bin/carddisp.pl?gene=COPB1
DHX30	DExH-Box Helicase 30	Protein Coding	Q7L2E3	48	GC03P047802	0.934316	https://www.genecards.org/cgi-bin/carddisp.pl?gene=DHX30
DPP3	Dipeptidyl Peptidase 3	Protein Coding	Q9NY33	48	GC11P072994	0.934316	https://www.genecards.org/cgi-bin/carddisp.pl?gene=DPP3
EIF2S2	Eukaryotic Translation Initiation Factor 2 Subunit Beta	Protein Coding	P20042	48	GC20M034088	0.934316	https://www.genecards.org/cgi-bin/carddisp.pl?gene=EIF2S2
EIF4G2	Eukaryotic Translation Initiation Factor 4 Gamma 2	Protein Coding	P78344	48	GC11M011279	0.934316	https://www.genecards.org/cgi-bin/carddisp.pl?gene=EIF4G2
ELP3	Elongator Acetyltransferase Complex Subunit 3	Protein Coding	Q9H9T3	48	GC08P028089	0.934316	https://www.genecards.org/cgi-bin/carddisp.pl?gene=ELP3
EXOC4	Exocyst Complex Component 4	Protein Coding	Q96A65	48	GC07P133253	0.934316	https://www.genecards.org/cgi-bin/carddisp.pl?gene=EXOC4
FLOT1	Flotillin 1	Protein Coding	O75955	48	GC06M080851	0.934316	https://www.genecards.org/cgi-bin/carddisp.pl?gene=FLOT1
GAPVD1	GTPase Activating Protein And VPS9 Domains 1	Protein Coding	Q14C86	48	GC09P125261	0.934316	https://www.genecards.org/cgi-bin/carddisp.pl?gene=GAPVD1
GMDS	GDP-Mannose 4,6-Dehydratase	Protein Coding	O60547	48	GC06M001624	0.934316	https://www.genecards.org/cgi-bin/carddisp.pl?gene=GMDS
HMGCS1	3-Hydroxy-3-Methylglutaryl-CoA Synthase 1	Protein Coding	Q01581	48	GC05M044449	0.934316	https://www.genecards.org/cgi-bin/carddisp.pl?gene=HMGCS1
HSPH1	Heat Shock Protein Family H (Hsp110) Member 1	Protein Coding	Q92598	48	GC13M031134	0.934316	https://www.genecards.org/cgi-bin/carddisp.pl?gene=HSPH1
KIF3A	Kinesin Family Member 3A	Protein Coding	Q9Y496	48	GC05M132689	0.934316	https://www.genecards.org/cgi-bin/carddisp.pl?gene=KIF3A
MAGT1	Magnesium Transporter 1	Protein Coding	Q9H0U3	48	GC0XM078117	0.934316	https://www.genecards.org/cgi-bin/carddisp.pl?gene=MAGT1
NUP85	Nucleoporin 85	Protein Coding	Q9BW27	48	GC17P075205	0.934316	https://www.genecards.org/cgi-bin/carddisp.pl?gene=NUP85
NXN	Nucleoredoxin	Protein Coding	Q6DKJ4	48	GC17M000799	0.934316	https://www.genecards.org/cgi-bin/carddisp.pl?gene=NXN
OLA1	Obg Like ATPase 1	Protein Coding	Q9NTK5	48	GC02M174072	0.934316	https://www.genecards.org/cgi-bin/carddisp.pl?gene=OLA1
OXSR1	Oxidative Stress Responsive Kinase 1	Protein Coding	O95747	48	GC03P038195	0.934316	https://www.genecards.org/cgi-bin/carddisp.pl?gene=OXSR1
POLA2	DNA Polymerase Alpha 2, Accessory Subunit	Protein Coding	Q14181	48	GC11P072894	0.934316	https://www.genecards.org/cgi-bin/carddisp.pl?gene=POLA2
PPM1F	Protein Phosphatase, Mg2+/Mn2+ Dependent 1F	Protein Coding	P49593	48	GC22M021919	0.934316	https://www.genecards.org/cgi-bin/carddisp.pl?gene=PPM1F
PRDX4	Peroxiredoxin 4	Protein Coding	Q13162	48	GC0XP023665	0.934316	https://www.genecards.org/cgi-bin/carddisp.pl?gene=PRDX4
PRIM2	DNA Primase Subunit 2	Protein Coding	P49643	48	GC06P104469	0.934316	https://www.genecards.org/cgi-bin/carddisp.pl?gene=PRIM2
PRMT3	Protein Arginine Methyltransferase 3	Protein Coding	O60678	48	GC11P020409	0.934316	https://www.genecards.org/cgi-bin/carddisp.pl?gene=PRMT3
RANGAP1	Ran GTPase Activating Protein 1	Protein Coding	P46060	48	GC22M041244	0.934316	https://www.genecards.org/cgi-bin/carddisp.pl?gene=RANGAP1
RECQL	RecQ Like Helicase	Protein Coding	P46063	48	GC12M021468	0.934316	https://www.genecards.org/cgi-bin/carddisp.pl?gene=RECQL
RPS23	Ribosomal Protein S23	Protein Coding	P62266	48	GC05M082273	0.934316	https://www.genecards.org/cgi-bin/carddisp.pl?gene=RPS23
SCYL1	SCY1 Like Pseudokinase 1	Protein Coding	Q96KG9	48	GC11P065525	0.934316	https://www.genecards.org/cgi-bin/carddisp.pl?gene=SCYL1
SLC25A22	Solute Carrier Family 25 Member 22	Protein Coding	Q9H936	48	GC11M007970	0.934316	https://www.genecards.org/cgi-bin/carddisp.pl?gene=SLC25A22
TBCE	Tubulin Folding Cofactor E	Protein Coding	Q15813	48	GC01P235367	0.934316	https://www.genecards.org/cgi-bin/carddisp.pl?gene=TBCE
THOC2	THO Complex Subunit 2	Protein Coding	Q8NI27	48	GC0XM123600	0.934316	https://www.genecards.org/cgi-bin/carddisp.pl?gene=THOC2
TNPO1	Transportin 1	Protein Coding	Q92973	48	GC05P072816	0.934316	https://www.genecards.org/cgi-bin/carddisp.pl?gene=TNPO1
TRA2B	Transformer 2 Beta Homolog	Protein Coding	P62995	48	GC03M185914	0.934316	https://www.genecards.org/cgi-bin/carddisp.pl?gene=TRA2B
TRIP13	Thyroid Hormone Receptor Interactor 13	Protein Coding	Q15645	48	GC05P000892	0.934316	https://www.genecards.org/cgi-bin/carddisp.pl?gene=TRIP13
TRMT1	TRNA Methyltransferase 1	Protein Coding	Q9NXH9	48	GC19M013104	0.934316	https://www.genecards.org/cgi-bin/carddisp.pl?gene=TRMT1
UPF1	UPF1 RNA Helicase And ATPase	Protein Coding	Q92900	48	GC19P018831	0.934316	https://www.genecards.org/cgi-bin/carddisp.pl?gene=UPF1
ABCF1	ATP Binding Cassette Subfamily F Member 1	Protein Coding	Q8NE71	47	GC06P030571	0.934316	https://www.genecards.org/cgi-bin/carddisp.pl?gene=ABCF1
AHSA1	Activator Of HSP90 ATPase Activity 1	Protein Coding	O95433	47	GC14P077457	0.934316	https://www.genecards.org/cgi-bin/carddisp.pl?gene=AHSA1
APEH	Acylaminoacyl-Peptide Hydrolase	Protein Coding	P13798	47	GC03P049673	0.934316	https://www.genecards.org/cgi-bin/carddisp.pl?gene=APEH
CAPZB	Capping Actin Protein Of Muscle Z-Line Subunit Beta	Protein Coding	P47756	47	GC01M019339	0.934316	https://www.genecards.org/cgi-bin/carddisp.pl?gene=CAPZB
CIAO1	Cytosolic Iron-Sulfur Assembly Component 1	Protein Coding	O76071	47	GC02P096287	0.934316	https://www.genecards.org/cgi-bin/carddisp.pl?gene=CIAO1
COPG1	COPI Coat Complex Subunit Gamma 1	Protein Coding	Q9Y678	47	GC03P129249	0.934316	https://www.genecards.org/cgi-bin/carddisp.pl?gene=COPG1
CPVL	Carboxypeptidase Vitellogenic Like	Protein Coding	Q9H3G5	47	GC07M028995	0.934316	https://www.genecards.org/cgi-bin/carddisp.pl?gene=CPVL
DEK	DEK Proto-Oncogene	Protein Coding	P35659	47	GC06M018224	0.934316	https://www.genecards.org/cgi-bin/carddisp.pl?gene=DEK
DPYSL3	Dihydropyrimidinase Like 3	Protein Coding	Q14195	47	GC05M147390	0.934316	https://www.genecards.org/cgi-bin/carddisp.pl?gene=DPYSL3
EHD1	EH Domain Containing 1	Protein Coding	Q9H4M9	47	GC11M109194	0.934316	https://www.genecards.org/cgi-bin/carddisp.pl?gene=EHD1
HBS1L	HBS1 Like Translational GTPase	Protein Coding	Q9Y450	47	GC06M134960	0.934316	https://www.genecards.org/cgi-bin/carddisp.pl?gene=HBS1L
KIF3B	Kinesin Family Member 3B	Protein Coding	O15066	47	GC20P032277	0.934316	https://www.genecards.org/cgi-bin/carddisp.pl?gene=KIF3B
NAA15	N-Alpha-Acetyltransferase 15, NatA Auxiliary Subunit	Protein Coding	Q9BXJ9	47	GC04P139301	0.934316	https://www.genecards.org/cgi-bin/carddisp.pl?gene=NAA15
NUP88	Nucleoporin 88	Protein Coding	Q99567	47	GC17M013425	0.934316	https://www.genecards.org/cgi-bin/carddisp.pl?gene=NUP88
OSBP	Oxysterol Binding Protein	Protein Coding	P22059	47	GC11M108967	0.934316	https://www.genecards.org/cgi-bin/carddisp.pl?gene=OSBP
PHF6	PHD Finger Protein 6	Protein Coding	Q8IWS0	47	GC0XP134373	0.934316	https://www.genecards.org/cgi-bin/carddisp.pl?gene=PHF6
RPL34	Ribosomal Protein L34	Protein Coding	P49207	47	GC04P108620	0.934316	https://www.genecards.org/cgi-bin/carddisp.pl?gene=RPL34
SCRIB	Scribble Planar Cell Polarity Protein	Protein Coding	C0HLS1	47	GC08M146021	0.934316	https://www.genecards.org/cgi-bin/carddisp.pl?gene=SCRIB
SERPINB1	Serpin Family B Member 1	Protein Coding	P30740	47	GC06M003433	0.934316	https://www.genecards.org/cgi-bin/carddisp.pl?gene=SERPINB1
SF1	Splicing Factor 1	Protein Coding	Q15637	47	GC11M064764	0.934316	https://www.genecards.org/cgi-bin/carddisp.pl?gene=SF1
SNX9	Sorting Nexin 9	Protein Coding	Q9Y5X1	47	GC06P157702	0.934316	https://www.genecards.org/cgi-bin/carddisp.pl?gene=SNX9
SRSF6	Serine And Arginine Rich Splicing Factor 6	Protein Coding	Q13247	47	GC20P043457	0.934316	https://www.genecards.org/cgi-bin/carddisp.pl?gene=SRSF6
SSRP1	Structure Specific Recognition Protein 1	Protein Coding	Q08945	47	GC11M108936	0.934316	https://www.genecards.org/cgi-bin/carddisp.pl?gene=SSRP1
SWAP70	Switching B Cell Complex Subunit SWAP70	Protein Coding	Q9UH65	47	GC11P009664	0.934316	https://www.genecards.org/cgi-bin/carddisp.pl?gene=SWAP70
UPF2	UPF2 Regulator Of Nonsense Mediated MRNA Decay	Protein Coding	Q9HAU5	47	GC10M011920	0.934316	https://www.genecards.org/cgi-bin/carddisp.pl?gene=UPF2
WDR1	WD Repeat Domain 1	Protein Coding	O75083	47	GC04M010073	0.934316	https://www.genecards.org/cgi-bin/carddisp.pl?gene=WDR1
ADPGK	ADP Dependent Glucokinase	Protein Coding	Q9BRR6	46	GC15M072751	0.934316	https://www.genecards.org/cgi-bin/carddisp.pl?gene=ADPGK
ANKFY1	Ankyrin Repeat And FYVE Domain Containing 1	Protein Coding	Q9P2R3	46	GC17M004163	0.934316	https://www.genecards.org/cgi-bin/carddisp.pl?gene=ANKFY1
AP1M1	Adaptor Related Protein Complex 1 Subunit Mu 1	Protein Coding	Q9BXS5	46	GC19P082803	0.934316	https://www.genecards.org/cgi-bin/carddisp.pl?gene=AP1M1
BZW2	Basic Leucine Zipper And W2 Domains 2	Protein Coding	Q9Y6E2	46	GC07P016646	0.934316	https://www.genecards.org/cgi-bin/carddisp.pl?gene=BZW2
CDC5L	Cell Division Cycle 5 Like	Protein Coding	Q99459	46	GC06P044387	0.934316	https://www.genecards.org/cgi-bin/carddisp.pl?gene=CDC5L
COPZ1	COPI Coat Complex Subunit Zeta 1	Protein Coding	P61923	46	GC12P054301	0.934316	https://www.genecards.org/cgi-bin/carddisp.pl?gene=COPZ1
CPNE1	Copine 1	Protein Coding	Q99829	46	GC20M035626	0.934316	https://www.genecards.org/cgi-bin/carddisp.pl?gene=CPNE1
CSDE1	Cold Shock Domain Containing E1	Protein Coding	O75534	46	GC01M114716	0.934316	https://www.genecards.org/cgi-bin/carddisp.pl?gene=CSDE1
DDX18	DEAD-Box Helicase 18	Protein Coding	Q9NVP1	46	GC02P126035	0.934316	https://www.genecards.org/cgi-bin/carddisp.pl?gene=DDX18
DDX23	DEAD-Box Helicase 23	Protein Coding	Q9BUQ8	46	GC12M048829	0.934316	https://www.genecards.org/cgi-bin/carddisp.pl?gene=DDX23
DDX46	DEAD-Box Helicase 46	Protein Coding	Q7L014	46	GC05P134758	0.934316	https://www.genecards.org/cgi-bin/carddisp.pl?gene=DDX46
DNPEP	Aspartyl Aminopeptidase	Protein Coding	Q9ULA0	46	GC02M219373	0.934316	https://www.genecards.org/cgi-bin/carddisp.pl?gene=DNPEP
DRG2	Developmentally Regulated GTP Binding Protein 2	Protein Coding	P55039	46	GC17P076028	0.934316	https://www.genecards.org/cgi-bin/carddisp.pl?gene=DRG2
EIF3E	Eukaryotic Translation Initiation Factor 3 Subunit E	Protein Coding	P60228	46	GC08M108163	0.934316	https://www.genecards.org/cgi-bin/carddisp.pl?gene=EIF3E
EIF3G	Eukaryotic Translation Initiation Factor 3 Subunit G	Protein Coding	O75821	46	GC19M010115	0.934316	https://www.genecards.org/cgi-bin/carddisp.pl?gene=EIF3G
EIF3I	Eukaryotic Translation Initiation Factor 3 Subunit I	Protein Coding	Q13347	46	GC01P032221	0.934316	https://www.genecards.org/cgi-bin/carddisp.pl?gene=EIF3I
EPS8L2	EPS8 Like 2	Protein Coding	Q9H6S3	46	GC11P000694	0.934316	https://www.genecards.org/cgi-bin/carddisp.pl?gene=EPS8L2
FERMT2	FERM Domain Containing Kindlin 2	Protein Coding	Q96AC1	46	GC14M052857	0.934316	https://www.genecards.org/cgi-bin/carddisp.pl?gene=FERMT2
GTPBP1	GTP Binding Protein 1	Protein Coding	O00178	46	GC22P038705	0.934316	https://www.genecards.org/cgi-bin/carddisp.pl?gene=GTPBP1
HSD17B12	Hydroxysteroid 17-Beta Dehydrogenase 12	Protein Coding	Q53GQ0	46	GC11P043652	0.934316	https://www.genecards.org/cgi-bin/carddisp.pl?gene=HSD17B12
HSPA13	Heat Shock Protein Family A (Hsp70) Member 13	Protein Coding	P48723	46	GC21M015016	0.934316	https://www.genecards.org/cgi-bin/carddisp.pl?gene=HSPA13
IPO5	Importin 5	Protein Coding	O00410	46	GC13P097953	0.934316	https://www.genecards.org/cgi-bin/carddisp.pl?gene=IPO5
KPNA4	Karyopherin Subunit Alpha 4	Protein Coding	O00629	46	GC03M160494	0.934316	https://www.genecards.org/cgi-bin/carddisp.pl?gene=KPNA4
LLGL1	LLGL Scribble Cell Polarity Complex Component 1	Protein Coding	Q15334	46	GC17P018225	0.934316	https://www.genecards.org/cgi-bin/carddisp.pl?gene=LLGL1
NCKAP1	NCK Associated Protein 1	Protein Coding	Q9Y2A7	46	GC02M182909	0.934316	https://www.genecards.org/cgi-bin/carddisp.pl?gene=NCKAP1
OAS3	2'-5'-Oligoadenylate Synthetase 3	Protein Coding	Q9Y6K5	46	GC12P112938	0.934316	https://www.genecards.org/cgi-bin/carddisp.pl?gene=OAS3
ORC5	Origin Recognition Complex Subunit 5	Protein Coding	O43913	46	GC07M104126	0.934316	https://www.genecards.org/cgi-bin/carddisp.pl?gene=ORC5
PANK4	Pantothenate Kinase 4 (Inactive)	Protein Coding	Q9NVE7	46	GC01M002508	0.934316	https://www.genecards.org/cgi-bin/carddisp.pl?gene=PANK4
PDLIM5	PDZ And LIM Domain 5	Protein Coding	Q96HC4	46	GC04P094451	0.934316	https://www.genecards.org/cgi-bin/carddisp.pl?gene=PDLIM5
RAD9A	RAD9 Checkpoint Clamp Component A	Protein Coding	Q99638	46	GC11P073042	0.934316	https://www.genecards.org/cgi-bin/carddisp.pl?gene=RAD9A
RFC5	Replication Factor C Subunit 5	Protein Coding	P40937	46	GC12P118013	0.934316	https://www.genecards.org/cgi-bin/carddisp.pl?gene=RFC5
SACM1L	SAC1 Like Phosphatidylinositide Phosphatase	Protein Coding	Q9NTJ5	46	GC03P051135	0.934316	https://www.genecards.org/cgi-bin/carddisp.pl?gene=SACM1L
SNRNP70	Small Nuclear Ribonucleoprotein U1 Subunit 70	Protein Coding	P08621	46	GC19P049085	0.934316	https://www.genecards.org/cgi-bin/carddisp.pl?gene=SNRNP70
SRRT	Serrate, RNA Effector Molecule	Protein Coding	Q9BXP5	46	GC07P100875	0.934316	https://www.genecards.org/cgi-bin/carddisp.pl?gene=SRRT
STRN4	Striatin 4	Protein Coding	Q9NRL3	46	GC19M046719	0.934316	https://www.genecards.org/cgi-bin/carddisp.pl?gene=STRN4
TBL2	Transducin Beta Like 2	Protein Coding	Q9Y4P3	46	GC07M074105	0.934316	https://www.genecards.org/cgi-bin/carddisp.pl?gene=TBL2
TES	Testin LIM Domain Protein	Protein Coding	Q9UGI8	46	GC07P116210	0.934316	https://www.genecards.org/cgi-bin/carddisp.pl?gene=TES
TRMU	TRNA Mitochondrial 2-Thiouridylase	Protein Coding	O75648	46	GC22P046330	0.934316	https://www.genecards.org/cgi-bin/carddisp.pl?gene=TRMU
TSR1	TSR1 Ribosome Maturation Factor	Protein Coding	Q2NL82	46	GC17M002322	0.934316	https://www.genecards.org/cgi-bin/carddisp.pl?gene=TSR1
UBA3	Ubiquitin Like Modifier Activating Enzyme 3	Protein Coding	Q8TBC4	46	GC03M069054	0.934316	https://www.genecards.org/cgi-bin/carddisp.pl?gene=UBA3
UBR4	Ubiquitin Protein Ligase E3 Component N-Recognin 4	Protein Coding	Q5T4S7	46	GC01M019074	0.934316	https://www.genecards.org/cgi-bin/carddisp.pl?gene=UBR4
ACOT9	Acyl-CoA Thioesterase 9	Protein Coding	Q9Y305	45	GC0XM023701	0.934316	https://www.genecards.org/cgi-bin/carddisp.pl?gene=ACOT9
ATP5PB	ATP Synthase Peripheral Stalk-Membrane Subunit B	Protein Coding	P24539	45	GC01P111449	0.934316	https://www.genecards.org/cgi-bin/carddisp.pl?gene=ATP5PB
BYSL	Bystin Like	Protein Coding	Q13895	45	GC06P104287	0.934316	https://www.genecards.org/cgi-bin/carddisp.pl?gene=BYSL
CAPN11	Calpain 11	Protein Coding	Q9UMQ6	45	GC06P104313	0.934316	https://www.genecards.org/cgi-bin/carddisp.pl?gene=CAPN11
CCAR1	Cell Division Cycle And Apoptosis Regulator 1	Protein Coding	Q8IX12	45	GC10P068721	0.934316	https://www.genecards.org/cgi-bin/carddisp.pl?gene=CCAR1
CLPTM1L	CLPTM1 Like	Protein Coding	Q96KA5	45	GC05M001317	0.934316	https://www.genecards.org/cgi-bin/carddisp.pl?gene=CLPTM1L
CPNE3	Copine 3	Protein Coding	O75131	45	GC08P086514	0.934316	https://www.genecards.org/cgi-bin/carddisp.pl?gene=CPNE3
CPSF6	Cleavage And Polyadenylation Specific Factor 6	Protein Coding	Q16630	45	GC12P069239	0.934316	https://www.genecards.org/cgi-bin/carddisp.pl?gene=CPSF6
CSTF3	Cleavage Stimulation Factor Subunit 3	Protein Coding	Q12996	45	GC11M033077	0.934316	https://www.genecards.org/cgi-bin/carddisp.pl?gene=CSTF3
DAZAP1	DAZ Associated Protein 1	Protein Coding	Q96EP5	45	GC19P001407	0.934316	https://www.genecards.org/cgi-bin/carddisp.pl?gene=DAZAP1
DCAF8	DDB1 And CUL4 Associated Factor 8	Protein Coding	Q5TAQ9	45	GC01M160215	0.934316	https://www.genecards.org/cgi-bin/carddisp.pl?gene=DCAF8
DDX39A	DExD-Box Helicase 39A	Protein Coding	O00148	45	GC19M014408	0.934316	https://www.genecards.org/cgi-bin/carddisp.pl?gene=DDX39A
DTL	Denticleless E3 Ubiquitin Protein Ligase Homolog	Protein Coding	Q9NZJ0	45	GC01P212035	0.934316	https://www.genecards.org/cgi-bin/carddisp.pl?gene=DTL
DYNC1LI1	Dynein Cytoplasmic 1 Light Intermediate Chain 1	Protein Coding	Q9Y6G9	45	GC03M032543	0.934316	https://www.genecards.org/cgi-bin/carddisp.pl?gene=DYNC1LI1
EHD4	EH Domain Containing 4	Protein Coding	Q9H223	45	GC15M041895	0.934316	https://www.genecards.org/cgi-bin/carddisp.pl?gene=EHD4
EIF3D	Eukaryotic Translation Initiation Factor 3 Subunit D	Protein Coding	O15371	45	GC22M036510	0.934316	https://www.genecards.org/cgi-bin/carddisp.pl?gene=EIF3D
EXOSC10	Exosome Component 10	Protein Coding	Q01780	45	GC01M011067	0.934316	https://www.genecards.org/cgi-bin/carddisp.pl?gene=EXOSC10
FAM120A	Family With Sequence Similarity 120A	Protein Coding	Q9NZB2	45	GC09P095036	0.934316	https://www.genecards.org/cgi-bin/carddisp.pl?gene=FAM120A
FBXO3	F-Box Protein 3	Protein Coding	Q9UK99	45	GC11M033740	0.934316	https://www.genecards.org/cgi-bin/carddisp.pl?gene=FBXO3
GTF3C1	General Transcription Factor IIIC Subunit 1	Protein Coding	Q12789	45	GC16M027471	0.934316	https://www.genecards.org/cgi-bin/carddisp.pl?gene=GTF3C1
HBD	Hemoglobin Subunit Delta	Protein Coding	P02042	45	GC11M005232	0.934316	https://www.genecards.org/cgi-bin/carddisp.pl?gene=HBD
ILVBL	IlvB Acetolactate Synthase Like	Protein Coding	A1L0T0	45	GC19M015582	0.934316	https://www.genecards.org/cgi-bin/carddisp.pl?gene=ILVBL
KPNA6	Karyopherin Subunit Alpha 6	Protein Coding	O60684	45	GC01P032108	0.934316	https://www.genecards.org/cgi-bin/carddisp.pl?gene=KPNA6
KYAT3	Kynurenine Aminotransferase 3	Protein Coding	Q6YP21	45	GC01M088921	0.934316	https://www.genecards.org/cgi-bin/carddisp.pl?gene=KYAT3
LDB1	LIM Domain Binding 1	Protein Coding	Q86U70	45	GC10M102102	0.934316	https://www.genecards.org/cgi-bin/carddisp.pl?gene=LDB1
LONP2	Lon Peptidase 2, Peroxisomal	Protein Coding	Q86WA8	45	GC16P048244	0.934316	https://www.genecards.org/cgi-bin/carddisp.pl?gene=LONP2
LUC7L3	LUC7 Like 3 Pre-MRNA Splicing Factor	Protein Coding	O95232	45	GC17P050719	0.934316	https://www.genecards.org/cgi-bin/carddisp.pl?gene=LUC7L3
MKRN2	Makorin Ring Finger Protein 2	Protein Coding	Q9H000	45	GC03P014679	0.934316	https://www.genecards.org/cgi-bin/carddisp.pl?gene=MKRN2
MMS19	MMS19 Homolog, Cytosolic Iron-Sulfur Assembly Component	Protein Coding	Q96T76	45	GC10M097458	0.934316	https://www.genecards.org/cgi-bin/carddisp.pl?gene=MMS19
MRPS9	Mitochondrial Ribosomal Protein S9	Protein Coding	P82933	45	GC02P105020	0.934316	https://www.genecards.org/cgi-bin/carddisp.pl?gene=MRPS9
MTMR9	Myotubularin Related Protein 9	Protein Coding	Q96QG7	45	GC08P011284	0.934316	https://www.genecards.org/cgi-bin/carddisp.pl?gene=MTMR9
NADK2	NAD Kinase 2, Mitochondrial	Protein Coding	Q4G0N4	45	GC05M036194	0.934316	https://www.genecards.org/cgi-bin/carddisp.pl?gene=NADK2
PCYOX1	Prenylcysteine Oxidase 1	Protein Coding	Q9UHG3	45	GC02P070257	0.934316	https://www.genecards.org/cgi-bin/carddisp.pl?gene=PCYOX1
PES1	Pescadillo Ribosomal Biogenesis Factor 1	Protein Coding	O00541	45	GC22M030576	0.934316	https://www.genecards.org/cgi-bin/carddisp.pl?gene=PES1
PLRG1	Pleiotropic Regulator 1	Protein Coding	O43660	45	GC04M154534	0.934316	https://www.genecards.org/cgi-bin/carddisp.pl?gene=PLRG1
PPP1R7	Protein Phosphatase 1 Regulatory Subunit 7	Protein Coding	Q15435	45	GC02P241150	0.934316	https://www.genecards.org/cgi-bin/carddisp.pl?gene=PPP1R7
RBBP5	RB Binding Protein 5, Histone Lysine Methyltransferase Complex Subunit	Protein Coding	Q15291	45	GC01M205055	0.934316	https://www.genecards.org/cgi-bin/carddisp.pl?gene=RBBP5
RCC2	Regulator Of Chromosome Condensation 2	Protein Coding	Q9P258	45	GC01M017406	0.934316	https://www.genecards.org/cgi-bin/carddisp.pl?gene=RCC2
RPL36	Ribosomal Protein L36	Protein Coding	Q9Y3U8	45	GC19P005674	0.934316	https://www.genecards.org/cgi-bin/carddisp.pl?gene=RPL36
RPS4X	Ribosomal Protein S4 X-Linked	Protein Coding	P62701	45	GC0XM072255	0.934316	https://www.genecards.org/cgi-bin/carddisp.pl?gene=RPS4X
RSL1D1	Ribosomal L1 Domain Containing 1	Protein Coding	O76021	45	GC16M011833	0.934316	https://www.genecards.org/cgi-bin/carddisp.pl?gene=RSL1D1
RTCB	RNA 2',3'-Cyclic Phosphate And 5'-OH Ligase	Protein Coding	Q9Y3I0	45	GC22M032387	0.934316	https://www.genecards.org/cgi-bin/carddisp.pl?gene=RTCB
SLC25A25	Solute Carrier Family 25 Member 25	Protein Coding	Q6KCM7	45	GC09P128068	0.934316	https://www.genecards.org/cgi-bin/carddisp.pl?gene=SLC25A25
SMU1	SMU1 DNA Replication Regulator And Spliceosomal Factor	Protein Coding	Q2TAY7	45	GC09M033041	0.934316	https://www.genecards.org/cgi-bin/carddisp.pl?gene=SMU1
SNTB2	Syntrophin Beta 2	Protein Coding	Q13425	45	GC16P069187	0.934316	https://www.genecards.org/cgi-bin/carddisp.pl?gene=SNTB2
SNX27	Sorting Nexin 27	Protein Coding	Q96L92	45	GC01P154500	0.934316	https://www.genecards.org/cgi-bin/carddisp.pl?gene=SNX27
STRAP	Serine/Threonine Kinase Receptor Associated Protein	Protein Coding	Q9Y3F4	45	GC12P015882	0.934316	https://www.genecards.org/cgi-bin/carddisp.pl?gene=STRAP
TBC1D24	TBC1 Domain Family Member 24	Protein Coding	Q9ULP9	45	GC16P002475	0.934316	https://www.genecards.org/cgi-bin/carddisp.pl?gene=TBC1D24
THUMPD1	THUMP Domain Containing 1	Protein Coding	Q9NXG2	45	GC16M020707	0.934316	https://www.genecards.org/cgi-bin/carddisp.pl?gene=THUMPD1
TRIP6	Thyroid Hormone Receptor Interactor 6	Protein Coding	Q15654	45	GC07P100867	0.934316	https://www.genecards.org/cgi-bin/carddisp.pl?gene=TRIP6
TRMT10C	TRNA Methyltransferase 10C, Mitochondrial RNase P Subunit	Protein Coding	Q7L0Y3	45	GC03P101561	0.934316	https://www.genecards.org/cgi-bin/carddisp.pl?gene=TRMT10C
TRMT5	TRNA Methyltransferase 5	Protein Coding	Q32P41	45	GC14M060971	0.934316	https://www.genecards.org/cgi-bin/carddisp.pl?gene=TRMT5
TUBGCP3	Tubulin Gamma Complex Associated Protein 3	Protein Coding	Q96CW5	45	GC13M112485	0.934316	https://www.genecards.org/cgi-bin/carddisp.pl?gene=TUBGCP3
AAMP	Angio Associated Migratory Cell Protein	Protein Coding	Q13685	44	GC02M218264	0.934316	https://www.genecards.org/cgi-bin/carddisp.pl?gene=AAMP
AP3M1	Adaptor Related Protein Complex 3 Subunit Mu 1	Protein Coding	Q9Y2T2	44	GC10M074120	0.934316	https://www.genecards.org/cgi-bin/carddisp.pl?gene=AP3M1
BABAM2	BRISC And BRCA1 A Complex Member 2	Protein Coding	Q9NXR7	44	GC02P028163	0.934316	https://www.genecards.org/cgi-bin/carddisp.pl?gene=BABAM2
CMAS	Cytidine Monophosphate N-Acetylneuraminic Acid Synthetase	Protein Coding	Q8NFW8	44	GC12P022046	0.934316	https://www.genecards.org/cgi-bin/carddisp.pl?gene=CMAS
CPSF2	Cleavage And Polyadenylation Specific Factor 2	Protein Coding	Q9P2I0	44	GC14P092121	0.934316	https://www.genecards.org/cgi-bin/carddisp.pl?gene=CPSF2
DDX56	DEAD-Box Helicase 56	Protein Coding	Q9NY93	44	GC07M044565	0.934316	https://www.genecards.org/cgi-bin/carddisp.pl?gene=DDX56
EIPR1	EARP Complex And GARP Complex Interacting Protein 1	Protein Coding	Q53HC9	44	GC02M003188	0.934316	https://www.genecards.org/cgi-bin/carddisp.pl?gene=EIPR1
EPB41L5	Erythrocyte Membrane Protein Band 4.1 Like 5	Protein Coding	Q9HCM4	44	GC02P120013	0.934316	https://www.genecards.org/cgi-bin/carddisp.pl?gene=EPB41L5
FTSJ3	FtsJ RNA 2'-O-Methyltransferase 3	Protein Coding	Q8IY81	44	GC17M063819	0.934316	https://www.genecards.org/cgi-bin/carddisp.pl?gene=FTSJ3
G3BP2	G3BP Stress Granule Assembly Factor 2	Protein Coding	Q9UN86	44	GC04M075642	0.934316	https://www.genecards.org/cgi-bin/carddisp.pl?gene=G3BP2
GPS1	G Protein Pathway Suppressor 1	Protein Coding	Q13098	44	GC17P082050	0.934316	https://www.genecards.org/cgi-bin/carddisp.pl?gene=GPS1
GTF3C4	General Transcription Factor IIIC Subunit 4	Protein Coding	Q9UKN8	44	GC09P132673	0.934316	https://www.genecards.org/cgi-bin/carddisp.pl?gene=GTF3C4
GTF3C5	General Transcription Factor IIIC Subunit 5	Protein Coding	Q9Y5Q8	44	GC09P133030	0.934316	https://www.genecards.org/cgi-bin/carddisp.pl?gene=GTF3C5
HP1BP3	Heterochromatin Protein 1 Binding Protein 3	Protein Coding	Q5SSJ5	44	GC01M020742	0.934316	https://www.genecards.org/cgi-bin/carddisp.pl?gene=HP1BP3
HSPA4L	Heat Shock Protein Family A (Hsp70) Member 4 Like	Protein Coding	O95757	44	GC04P127781	0.934316	https://www.genecards.org/cgi-bin/carddisp.pl?gene=HSPA4L
MAEA	Macrophage Erythroblast Attacher, E3 Ubiquitin Ligase	Protein Coding	Q7L5Y9	44	GC04P001289	0.934316	https://www.genecards.org/cgi-bin/carddisp.pl?gene=MAEA
MBNL2	Muscleblind Like Splicing Regulator 2	Protein Coding	Q5VZF2	44	GC13P097141	0.934316	https://www.genecards.org/cgi-bin/carddisp.pl?gene=MBNL2
NAP1L1	Nucleosome Assembly Protein 1 Like 1	Protein Coding	P55209	44	GC12M076036	0.934316	https://www.genecards.org/cgi-bin/carddisp.pl?gene=NAP1L1
NARF	Nuclear Prelamin A Recognition Factor	Protein Coding	Q9UHQ1	44	GC17P082458	0.934316	https://www.genecards.org/cgi-bin/carddisp.pl?gene=NARF
NCLN	Nicalin	Protein Coding	Q969V3	44	GC19P003185	0.934316	https://www.genecards.org/cgi-bin/carddisp.pl?gene=NCLN
NMD3	NMD3 Ribosome Export Adaptor	Protein Coding	Q96D46	44	GC03P161104	0.934316	https://www.genecards.org/cgi-bin/carddisp.pl?gene=NMD3
NUP54	Nucleoporin 54	Protein Coding	Q7Z3B4	44	GC04M076114	0.934316	https://www.genecards.org/cgi-bin/carddisp.pl?gene=NUP54
PAF1	PAF1 Homolog, Paf1/RNA Polymerase II Complex Component	Protein Coding	Q8N7H5	44	GC19M039385	0.934316	https://www.genecards.org/cgi-bin/carddisp.pl?gene=PAF1
PARD6B	Par-6 Family Cell Polarity Regulator Beta	Protein Coding	Q9BYG5	44	GC20P050731	0.934316	https://www.genecards.org/cgi-bin/carddisp.pl?gene=PARD6B
PPFIA1	PTPRF Interacting Protein Alpha 1	Protein Coding	Q13136	44	GC11P070270	0.934316	https://www.genecards.org/cgi-bin/carddisp.pl?gene=PPFIA1
PPME1	Protein Phosphatase Methylesterase 1	Protein Coding	Q9Y570	44	GC11P079351	0.934316	https://www.genecards.org/cgi-bin/carddisp.pl?gene=PPME1
RAB21	RAB21, Member RAS Oncogene Family	Protein Coding	Q9UL25	44	GC12P071754	0.934316	https://www.genecards.org/cgi-bin/carddisp.pl?gene=RAB21
RBM12	RNA Binding Motif Protein 12	Protein Coding	Q9NTZ6	44	GC20M035648	0.934316	https://www.genecards.org/cgi-bin/carddisp.pl?gene=RBM12
RBM22	RNA Binding Motif Protein 22	Protein Coding	Q9NW64	44	GC05M150690	0.934316	https://www.genecards.org/cgi-bin/carddisp.pl?gene=RBM22
RNH1	Ribonuclease/Angiogenin Inhibitor 1	Protein Coding	P13489	44	GC11M007934	0.934316	https://www.genecards.org/cgi-bin/carddisp.pl?gene=RNH1
RPL32	Ribosomal Protein L32	Protein Coding	P62910	44	GC03M012834	0.934316	https://www.genecards.org/cgi-bin/carddisp.pl?gene=RPL32
RTF1	RTF1 Homolog, Paf1/RNA Polymerase II Complex Component	Protein Coding	Q92541	44	GC15P053814	0.934316	https://www.genecards.org/cgi-bin/carddisp.pl?gene=RTF1
SEPTIN2	Septin 2	Protein Coding	Q15019	44	GC02P241316	0.934316	https://www.genecards.org/cgi-bin/carddisp.pl?gene=SEPTIN2
SEPTIN7	Septin 7	Protein Coding	Q16181	44	GC07P036185	0.934316	https://www.genecards.org/cgi-bin/carddisp.pl?gene=SEPTIN7
SEPTIN8	Septin 8	Protein Coding	Q92599	44	GC05M132751	0.934316	https://www.genecards.org/cgi-bin/carddisp.pl?gene=SEPTIN8
SNRNP40	Small Nuclear Ribonucleoprotein U5 Subunit 40	Protein Coding	Q96DI7	44	GC01M031259	0.934316	https://www.genecards.org/cgi-bin/carddisp.pl?gene=SNRNP40
STAM2	Signal Transducing Adaptor Molecule 2	Protein Coding	O75886	44	GC02M152116	0.934316	https://www.genecards.org/cgi-bin/carddisp.pl?gene=STAM2
TAF5	TATA-Box Binding Protein Associated Factor 5	Protein Coding	Q15542	44	GC10P103401	0.934316	https://www.genecards.org/cgi-bin/carddisp.pl?gene=TAF5
TM9SF3	Transmembrane 9 Superfamily Member 3	Protein Coding	Q9HD45	44	GC10M096518	0.934316	https://www.genecards.org/cgi-bin/carddisp.pl?gene=TM9SF3
TRIM26	Tripartite Motif Containing 26	Protein Coding	Q12899	44	GC06M030184	0.934316	https://www.genecards.org/cgi-bin/carddisp.pl?gene=TRIM26
TTLL12	Tubulin Tyrosine Ligase Like 12	Protein Coding	Q14166	44	GC22M068221	0.934316	https://www.genecards.org/cgi-bin/carddisp.pl?gene=TTLL12
UCKL1	Uridine-Cytidine Kinase 1 Like 1	Protein Coding	Q9NWZ5	44	GC20M063939	0.934316	https://www.genecards.org/cgi-bin/carddisp.pl?gene=UCKL1
USP39	Ubiquitin Specific Peptidase 39	Protein Coding	Q53GS9	44	GC02P086030	0.934316	https://www.genecards.org/cgi-bin/carddisp.pl?gene=USP39
WDHD1	WD Repeat And HMG-Box DNA Binding Protein 1	Protein Coding	O75717	44	GC14M054938	0.934316	https://www.genecards.org/cgi-bin/carddisp.pl?gene=WDHD1
WDR12	WD Repeat Domain 12	Protein Coding	Q9GZL7	44	GC02M202874	0.934316	https://www.genecards.org/cgi-bin/carddisp.pl?gene=WDR12
YTHDC1	YTH N6-Methyladenosine RNA Binding Protein C1	Protein Coding	Q96MU7	44	GC04M068310	0.934316	https://www.genecards.org/cgi-bin/carddisp.pl?gene=YTHDC1
YTHDC2	YTH N6-Methyladenosine RNA Binding Protein C2	Protein Coding	Q9H6S0	44	GC05P113513	0.934316	https://www.genecards.org/cgi-bin/carddisp.pl?gene=YTHDC2
ACAD11	Acyl-CoA Dehydrogenase Family Member 11	Protein Coding	Q709F0	43	GC03M132559	0.934316	https://www.genecards.org/cgi-bin/carddisp.pl?gene=ACAD11
BZW1	Basic Leucine Zipper And W2 Domains 1	Protein Coding	Q7L1Q6	43	GC02P200810	0.934316	https://www.genecards.org/cgi-bin/carddisp.pl?gene=BZW1
CORO1B	Coronin 1B	Protein Coding	Q9BR76	43	GC11M067435	0.934316	https://www.genecards.org/cgi-bin/carddisp.pl?gene=CORO1B
CORO7	Coronin 7	Protein Coding	P57737	43	GC16M010674	0.934316	https://www.genecards.org/cgi-bin/carddisp.pl?gene=CORO7
CRLF3	Cytokine Receptor Like Factor 3	Protein Coding	Q8IUI8	43	GC17M030769	0.934316	https://www.genecards.org/cgi-bin/carddisp.pl?gene=CRLF3
CSTF1	Cleavage Stimulation Factor Subunit 1	Protein Coding	Q05048	43	GC20P056392	0.934316	https://www.genecards.org/cgi-bin/carddisp.pl?gene=CSTF1
HACD3	3-Hydroxyacyl-CoA Dehydratase 3	Protein Coding	Q9P035	43	GC15P065530	0.934316	https://www.genecards.org/cgi-bin/carddisp.pl?gene=HACD3
HNRNPUL1	Heterogeneous Nuclear Ribonucleoprotein U Like 1	Protein Coding	Q9BUJ2	43	GC19P041262	0.934316	https://www.genecards.org/cgi-bin/carddisp.pl?gene=HNRNPUL1
LUC7L2	LUC7 Like 2, Pre-MRNA Splicing Factor	Protein Coding	Q9Y383	43	GC07P139344	0.934316	https://www.genecards.org/cgi-bin/carddisp.pl?gene=LUC7L2
NKRF	NFKB Repressing Factor	Protein Coding	O15226	43	GC0XM119588	0.934316	https://www.genecards.org/cgi-bin/carddisp.pl?gene=NKRF
NLE1	Notchless Homolog 1	Protein Coding	Q9NVX2	43	GC17M035128	0.934316	https://www.genecards.org/cgi-bin/carddisp.pl?gene=NLE1
PPIL4	Peptidylprolyl Isomerase Like 4	Protein Coding	Q8WUA2	43	GC06M149504	0.934316	https://www.genecards.org/cgi-bin/carddisp.pl?gene=PPIL4
SUDS3	SDS3 Homolog, SIN3A Corepressor Complex Component	Protein Coding	Q9H7L9	43	GC12P118376	0.934316	https://www.genecards.org/cgi-bin/carddisp.pl?gene=SUDS3
THUMPD3	THUMP Domain Containing 3	Protein Coding	Q9BV44	43	GC03P009362	0.934316	https://www.genecards.org/cgi-bin/carddisp.pl?gene=THUMPD3
USP47	Ubiquitin Specific Peptidase 47	Protein Coding	Q96K76	43	GC11P011842	0.934316	https://www.genecards.org/cgi-bin/carddisp.pl?gene=USP47
AKAP8L	A-Kinase Anchoring Protein 8 Like	Protein Coding	Q9ULX6	42	GC19M015380	0.934316	https://www.genecards.org/cgi-bin/carddisp.pl?gene=AKAP8L
ALDH16A1	Aldehyde Dehydrogenase 16 Family Member A1	Protein Coding	Q8IZ83	42	GC19P049453	0.934316	https://www.genecards.org/cgi-bin/carddisp.pl?gene=ALDH16A1
APMAP	Adipocyte Plasma Membrane Associated Protein	Protein Coding	Q9HDC9	42	GC20M024962	0.934316	https://www.genecards.org/cgi-bin/carddisp.pl?gene=APMAP
BCCIP	BRCA2 And CDKN1A Interacting Protein	Protein Coding	Q9P287	42	GC10P125823	0.934316	https://www.genecards.org/cgi-bin/carddisp.pl?gene=BCCIP
CNN3	Calponin 3	Protein Coding	Q15417	42	GC01M094896	0.934316	https://www.genecards.org/cgi-bin/carddisp.pl?gene=CNN3
DBR1	Debranching RNA Lariats 1	Protein Coding	Q9UK59	42	GC03M138160	0.934316	https://www.genecards.org/cgi-bin/carddisp.pl?gene=DBR1
DDX27	DEAD-Box Helicase 27	Protein Coding	Q96GQ7	42	GC20P049219	0.934316	https://www.genecards.org/cgi-bin/carddisp.pl?gene=DDX27
DDX52	DExD-Box Helicase 52	Protein Coding	Q9Y2R4	42	GC17M037609	0.934316	https://www.genecards.org/cgi-bin/carddisp.pl?gene=DDX52
DHRS7B	Dehydrogenase/Reductase 7B	Protein Coding	Q6IAN0	42	GC17P076202	0.934316	https://www.genecards.org/cgi-bin/carddisp.pl?gene=DHRS7B
GNL1	G Protein Nucleolar 1 (Putative)	Protein Coding	P36915	42	GC06M030541	0.934316	https://www.genecards.org/cgi-bin/carddisp.pl?gene=GNL1
GPSM1	G Protein Signaling Modulator 1	Protein Coding	Q86YR5	42	GC09P136327	0.934316	https://www.genecards.org/cgi-bin/carddisp.pl?gene=GPSM1
GRWD1	Glutamate Rich WD Repeat Containing 1	Protein Coding	Q9BQ67	42	GC19P048445	0.934316	https://www.genecards.org/cgi-bin/carddisp.pl?gene=GRWD1
LANCL2	LanC Like Glutathione S-Transferase 2	Protein Coding	Q9NS86	42	GC07P055365	0.934316	https://www.genecards.org/cgi-bin/carddisp.pl?gene=LANCL2
LRRC40	Leucine Rich Repeat Containing 40	Protein Coding	Q9H9A6	42	GC01M070144	0.934316	https://www.genecards.org/cgi-bin/carddisp.pl?gene=LRRC40
MCMBP	Minichromosome Maintenance Complex Binding Protein	Protein Coding	Q9BTE3	42	GC10M119829	0.934316	https://www.genecards.org/cgi-bin/carddisp.pl?gene=MCMBP
MRPS5	Mitochondrial Ribosomal Protein S5	Protein Coding	P82675	42	GC02M099583	0.934316	https://www.genecards.org/cgi-bin/carddisp.pl?gene=MRPS5
NELFB	Negative Elongation Factor Complex Member B	Protein Coding	Q8WX92	42	GC09P137255	0.934316	https://www.genecards.org/cgi-bin/carddisp.pl?gene=NELFB
NT5DC2	5'-Nucleotidase Domain Containing 2	Protein Coding	Q9H857	42	GC03M052524	0.934316	https://www.genecards.org/cgi-bin/carddisp.pl?gene=NT5DC2
PATL1	PAT1 Homolog 1, Processing Body MRNA Decay Factor	Protein Coding	Q86TB9	42	GC11M059636	0.934316	https://www.genecards.org/cgi-bin/carddisp.pl?gene=PATL1
PPP2R2D	Protein Phosphatase 2 Regulatory Subunit Bdelta	Protein Coding	Q66LE6	42	GC10P131900	0.934316	https://www.genecards.org/cgi-bin/carddisp.pl?gene=PPP2R2D
PPWD1	Peptidylprolyl Isomerase Domain And WD Repeat Containing 1	Protein Coding	Q96BP3	42	GC05P065563	0.934316	https://www.genecards.org/cgi-bin/carddisp.pl?gene=PPWD1
PRPSAP1	Phosphoribosyl Pyrophosphate Synthetase Associated Protein 1	Protein Coding	Q14558	42	GC17M076309	0.934316	https://www.genecards.org/cgi-bin/carddisp.pl?gene=PRPSAP1
PWP1	PWP1 Homolog, Endonuclein	Protein Coding	Q13610	42	GC12P107685	0.934316	https://www.genecards.org/cgi-bin/carddisp.pl?gene=PWP1
RIC8A	RIC8 Guanine Nucleotide Exchange Factor A	Protein Coding	Q9NPQ8	42	GC11P000207	0.934316	https://www.genecards.org/cgi-bin/carddisp.pl?gene=RIC8A
RO60	Ro60, Y RNA Binding Protein	Protein Coding	P10155	42	GC01P193059	0.934316	https://www.genecards.org/cgi-bin/carddisp.pl?gene=RO60
SEPTIN11	Septin 11	Protein Coding	Q9NVA2	42	GC04P076999	0.934316	https://www.genecards.org/cgi-bin/carddisp.pl?gene=SEPTIN11
SNX6	Sorting Nexin 6	Protein Coding	Q9UNH7	42	GC14M034561	0.934316	https://www.genecards.org/cgi-bin/carddisp.pl?gene=SNX6
TRAFD1	TRAF-Type Zinc Finger Domain Containing 1	Protein Coding	O14545	42	GC12P112125	0.934316	https://www.genecards.org/cgi-bin/carddisp.pl?gene=TRAFD1
TUBAL3	Tubulin Alpha Like 3	Protein Coding	A6NHL2	42	GC10M005447	0.934316	https://www.genecards.org/cgi-bin/carddisp.pl?gene=TUBAL3
UBLCP1	Ubiquitin Like Domain Containing CTD Phosphatase 1	Protein Coding	Q8WVY7	42	GC05P159263	0.934316	https://www.genecards.org/cgi-bin/carddisp.pl?gene=UBLCP1
WDR70	WD Repeat Domain 70	Protein Coding	Q9NW82	42	GC05P037763	0.934316	https://www.genecards.org/cgi-bin/carddisp.pl?gene=WDR70
ZNF277	Zinc Finger Protein 277	Protein Coding	Q9NRM2	42	GC07P112206	0.934316	https://www.genecards.org/cgi-bin/carddisp.pl?gene=ZNF277
DDI2	DNA Damage Inducible 1 Homolog 2	Protein Coding	Q5TDH0	41	GC01P015617	0.934316	https://www.genecards.org/cgi-bin/carddisp.pl?gene=DDI2
DDX19A	DEAD-Box Helicase 19A	Protein Coding	Q9NUU7	41	GC16P070346	0.934316	https://www.genecards.org/cgi-bin/carddisp.pl?gene=DDX19A
DDX49	DEAD-Box Helicase 49	Protein Coding	Q9Y6V7	41	GC19P018919	0.934316	https://www.genecards.org/cgi-bin/carddisp.pl?gene=DDX49
EML2	EMAP Like 2	Protein Coding	O95834	41	GC19M045606	0.934316	https://www.genecards.org/cgi-bin/carddisp.pl?gene=EML2
FAM98B	Family With Sequence Similarity 98 Member B	Protein Coding	Q52LJ0	41	GC15P038454	0.934316	https://www.genecards.org/cgi-bin/carddisp.pl?gene=FAM98B
FBXO22	F-Box Protein 22	Protein Coding	Q8NEZ5	41	GC15P075903	0.934316	https://www.genecards.org/cgi-bin/carddisp.pl?gene=FBXO22
GHDC	GH3 Domain Containing	Protein Coding	Q8N2G8	41	GC17M042188	0.934316	https://www.genecards.org/cgi-bin/carddisp.pl?gene=GHDC
NUDCD1	NudC Domain Containing 1	Protein Coding	Q96RS6	41	GC08M109240	0.934316	https://www.genecards.org/cgi-bin/carddisp.pl?gene=NUDCD1
PRPF38B	Pre-MRNA Processing Factor 38B	Protein Coding	Q5VTL8	41	GC01P108692	0.934316	https://www.genecards.org/cgi-bin/carddisp.pl?gene=PRPF38B
PSPC1	Paraspeckle Component 1	Protein Coding	Q8WXF1	41	GC13M021798	0.934316	https://www.genecards.org/cgi-bin/carddisp.pl?gene=PSPC1
SLFN11	Schlafen Family Member 11	Protein Coding	Q7Z7L1	41	GC17M035350	0.934316	https://www.genecards.org/cgi-bin/carddisp.pl?gene=SLFN11
TMEM33	Transmembrane Protein 33	Protein Coding	P57088	41	GC04P041937	0.934316	https://www.genecards.org/cgi-bin/carddisp.pl?gene=TMEM33
TTC38	Tetratricopeptide Repeat Domain 38	Protein Coding	Q5R3I4	41	GC22P046267	0.934316	https://www.genecards.org/cgi-bin/carddisp.pl?gene=TTC38
WDFY1	WD Repeat And FYVE Domain Containing 1	Protein Coding	Q8IWB7	41	GC02M223855	0.934316	https://www.genecards.org/cgi-bin/carddisp.pl?gene=WDFY1
ARMT1	Acidic Residue Methyltransferase 1	Protein Coding	Q9H993	40	GC06P151452	0.934316	https://www.genecards.org/cgi-bin/carddisp.pl?gene=ARMT1
ASMTL	Acetylserotonin O-Methyltransferase Like	Protein Coding	O95671	40	GC0XM001403	0.934316	https://www.genecards.org/cgi-bin/carddisp.pl?gene=ASMTL
FBXL18	F-Box And Leucine Rich Repeat Protein 18	Protein Coding	Q96ME1	40	GC07M005431	0.934316	https://www.genecards.org/cgi-bin/carddisp.pl?gene=FBXL18
HAUS4	HAUS Augmin Like Complex Subunit 4	Protein Coding	Q9H6D7	40	GC14M025311	0.934316	https://www.genecards.org/cgi-bin/carddisp.pl?gene=HAUS4
METTL17	Methyltransferase Like 17	Protein Coding	Q9H7H0	40	GC14P038270	0.934316	https://www.genecards.org/cgi-bin/carddisp.pl?gene=METTL17
MT-CO2	Mitochondrially Encoded Cytochrome C Oxidase II	Protein Coding	P00403	40	GCMTP007587	0.934316	https://www.genecards.org/cgi-bin/carddisp.pl?gene=MT-CO2
NUDT19	Nudix Hydrolase 19	Protein Coding	A8MXV4	40	GC19P083086	0.934316	https://www.genecards.org/cgi-bin/carddisp.pl?gene=NUDT19
SEPTIN10	Septin 10	Protein Coding	Q9P0V9	40	GC02M109543	0.934316	https://www.genecards.org/cgi-bin/carddisp.pl?gene=SEPTIN10
TBRG4	Transforming Growth Factor Beta Regulator 4	Protein Coding	Q969Z0	40	GC07M045100	0.934316	https://www.genecards.org/cgi-bin/carddisp.pl?gene=TBRG4
UAP1L1	UDP-N-Acetylglucosamine Pyrophosphorylase 1 Like 1	Protein Coding	Q3KQV9	40	GC09P137077	0.934316	https://www.genecards.org/cgi-bin/carddisp.pl?gene=UAP1L1
ZNF622	Zinc Finger Protein 622	Protein Coding	Q969S3	40	GC05M016451	0.934316	https://www.genecards.org/cgi-bin/carddisp.pl?gene=ZNF622
PM20D2	Peptidase M20 Domain Containing 2	Protein Coding	Q8IYS1	39	GC06P104786	0.934316	https://www.genecards.org/cgi-bin/carddisp.pl?gene=PM20D2
ZC3H18	Zinc Finger CCCH-Type Containing 18	Protein Coding	Q86VM9	39	GC16P088570	0.934316	https://www.genecards.org/cgi-bin/carddisp.pl?gene=ZC3H18
FAM98A	Family With Sequence Similarity 98 Member A	Protein Coding	Q8NCA5	38	GC02M033532	0.934316	https://www.genecards.org/cgi-bin/carddisp.pl?gene=FAM98A
ZNF512	Zinc Finger Protein 512	Protein Coding	Q96ME7	38	GC02P027582	0.934316	https://www.genecards.org/cgi-bin/carddisp.pl?gene=ZNF512
LRCH2	Leucine Rich Repeats And Calponin Homology Domain Containing 2	Protein Coding	Q5VUJ6	37	GC0XM115138	0.934316	https://www.genecards.org/cgi-bin/carddisp.pl?gene=LRCH2
IGHG2	Immunoglobulin Heavy Constant Gamma 2 (G2m Marker)	Protein Coding	P01859	36	GC14M115497	0.934316	https://www.genecards.org/cgi-bin/carddisp.pl?gene=IGHG2
LRRC47	Leucine Rich Repeat Containing 47	Protein Coding	Q8N1G4	36	GC01M003778	0.934316	https://www.genecards.org/cgi-bin/carddisp.pl?gene=LRRC47
QARS1	Glutaminyl-TRNA Synthetase 1	Protein Coding	P47897	36	GC03M052405	0.934316	https://www.genecards.org/cgi-bin/carddisp.pl?gene=QARS1
RCC1L	RCC1 Like	Protein Coding	Q96I51	34	GC07M075154	0.934316	https://www.genecards.org/cgi-bin/carddisp.pl?gene=RCC1L
MAPK10	Mitogen-Activated Protein Kinase 10	Protein Coding	P53779	56	GC04M085990	0.924378	https://www.genecards.org/cgi-bin/carddisp.pl?gene=MAPK10
ACTG1	Actin Gamma 1	Protein Coding	P63261	54	GC17M081509	0.918641	https://www.genecards.org/cgi-bin/carddisp.pl?gene=ACTG1
STUB1	STIP1 Homology And U-Box Containing Protein 1	Protein Coding	Q9UNE7	52	GC16P021377	0.918641	https://www.genecards.org/cgi-bin/carddisp.pl?gene=STUB1
AURKA	Aurora Kinase A	Protein Coding	O14965	58	GC20M056370	0.915245	https://www.genecards.org/cgi-bin/carddisp.pl?gene=AURKA
CA2	Carbonic Anhydrase 2	Protein Coding	P00918	58	GC08P085463	0.915245	https://www.genecards.org/cgi-bin/carddisp.pl?gene=CA2
RHOA	Ras Homolog Family Member A	Protein Coding	P61586	57	GC03M049359	0.915245	https://www.genecards.org/cgi-bin/carddisp.pl?gene=RHOA
MAOA	Monoamine Oxidase A	Protein Coding	P21397	56	GC0XP043654	0.915245	https://www.genecards.org/cgi-bin/carddisp.pl?gene=MAOA
ARF1	ADP Ribosylation Factor 1	Protein Coding	P84077	52	GC01P228082	0.915245	https://www.genecards.org/cgi-bin/carddisp.pl?gene=ARF1
NDUFS3	NADH:Ubiquinone Oxidoreductase Core Subunit S3	Protein Coding	O75489	52	GC11P047569	0.915245	https://www.genecards.org/cgi-bin/carddisp.pl?gene=NDUFS3
RAB5A	RAB5A, Member RAS Oncogene Family	Protein Coding	P20339	51	GC03P019948	0.915245	https://www.genecards.org/cgi-bin/carddisp.pl?gene=RAB5A
FUT8	Fucosyltransferase 8	Protein Coding	Q9BYC5	50	GC14P065411	0.915245	https://www.genecards.org/cgi-bin/carddisp.pl?gene=FUT8
UBE2D1	Ubiquitin Conjugating Enzyme E2 D1	Protein Coding	P51668	50	GC10P058334	0.915245	https://www.genecards.org/cgi-bin/carddisp.pl?gene=UBE2D1
DSG1	Desmoglein 1	Protein Coding	Q02413	49	GC18P031318	0.915245	https://www.genecards.org/cgi-bin/carddisp.pl?gene=DSG1
GGT7	Gamma-Glutamyltransferase 7	Protein Coding	Q9UJ14	48	GC20M034844	0.915245	https://www.genecards.org/cgi-bin/carddisp.pl?gene=GGT7
SUCLG2	Succinate-CoA Ligase GDP-Forming Subunit Beta	Protein Coding	Q96I99	48	GC03M067358	0.915245	https://www.genecards.org/cgi-bin/carddisp.pl?gene=SUCLG2
HDGF	Heparin Binding Growth Factor	Protein Coding	P51858	46	GC01M157083	0.915245	https://www.genecards.org/cgi-bin/carddisp.pl?gene=HDGF
SRSF3	Serine And Arginine Rich Splicing Factor 3	Protein Coding	P84103	46	GC06P104237	0.915245	https://www.genecards.org/cgi-bin/carddisp.pl?gene=SRSF3
UXS1	UDP-Glucuronate Decarboxylase 1	Protein Coding	Q8NBZ7	46	GC02M106094	0.915245	https://www.genecards.org/cgi-bin/carddisp.pl?gene=UXS1
AJUBA	Ajuba LIM Protein	Protein Coding	Q96IF1	45	GC14M022971	0.915245	https://www.genecards.org/cgi-bin/carddisp.pl?gene=AJUBA
GSDMD	Gasdermin D	Protein Coding	P57764	45	GC08P143553	0.915245	https://www.genecards.org/cgi-bin/carddisp.pl?gene=GSDMD
IL33	Interleukin 33	Protein Coding	O95760	45	GC09P008195	0.915245	https://www.genecards.org/cgi-bin/carddisp.pl?gene=IL33
SH3GLB2	SH3 Domain Containing GRB2 Like, Endophilin B2	Protein Coding	Q9NR46	45	GC09M129007	0.915245	https://www.genecards.org/cgi-bin/carddisp.pl?gene=SH3GLB2
SLC25A46	Solute Carrier Family 25 Member 46	Protein Coding	Q96AG3	45	GC05P110738	0.915245	https://www.genecards.org/cgi-bin/carddisp.pl?gene=SLC25A46
DDRGK1	DDRGK Domain Containing 1	Protein Coding	Q96HY6	44	GC20M003781	0.915245	https://www.genecards.org/cgi-bin/carddisp.pl?gene=DDRGK1
GCN1	GCN1 Activator Of EIF2AK4	Protein Coding	Q92616	42	GC12M120128	0.915245	https://www.genecards.org/cgi-bin/carddisp.pl?gene=GCN1
H2AJ	H2A.J Histone	Protein Coding	Q9BTM1	39	GC12P028587	0.915245	https://www.genecards.org/cgi-bin/carddisp.pl?gene=H2AJ
CCZ1	CCZ1 Homolog, Vacuolar Protein Trafficking And Biogenesis Associated	Protein Coding	P86791	38	GC07P005898	0.915245	https://www.genecards.org/cgi-bin/carddisp.pl?gene=CCZ1
TGM2	Transglutaminase 2	Protein Coding	P21980	54	GC20M038127	0.902159	https://www.genecards.org/cgi-bin/carddisp.pl?gene=TGM2
MYC	MYC Proto-Oncogene, BHLH Transcription Factor	Protein Coding	P01106	59	GC08P127735	0.891269	https://www.genecards.org/cgi-bin/carddisp.pl?gene=MYC
FANCA	FA Complementation Group A	Protein Coding	O15360	57	GC16M089950	0.891269	https://www.genecards.org/cgi-bin/carddisp.pl?gene=FANCA
ITGA6	Integrin Subunit Alpha 6	Protein Coding	P23229	57	GC02P172427	0.891269	https://www.genecards.org/cgi-bin/carddisp.pl?gene=ITGA6
PSMB8	Proteasome 20S Subunit Beta 8	Protein Coding	P28062	57	GC06M032840	0.891269	https://www.genecards.org/cgi-bin/carddisp.pl?gene=PSMB8
FBP1	Fructose-Bisphosphatase 1	Protein Coding	P09467	56	GC09M094603	0.891269	https://www.genecards.org/cgi-bin/carddisp.pl?gene=FBP1
ABCC1	ATP Binding Cassette Subfamily C Member 1	Protein Coding	P33527	55	GC16P015949	0.891269	https://www.genecards.org/cgi-bin/carddisp.pl?gene=ABCC1
CYCS	Cytochrome C, Somatic	Protein Coding	P99999	55	GC07M025118	0.891269	https://www.genecards.org/cgi-bin/carddisp.pl?gene=CYCS
TRPV4	Transient Receptor Potential Cation Channel Subfamily V Member 4	Protein Coding	Q9HBA0	55	GC12M109783	0.891269	https://www.genecards.org/cgi-bin/carddisp.pl?gene=TRPV4
DCN	Decorin	Protein Coding	P07585	54	GC12M091140	0.891269	https://www.genecards.org/cgi-bin/carddisp.pl?gene=DCN
YAP1	Yes1 Associated Transcriptional Regulator	Protein Coding	P46937	54	GC11P102110	0.891269	https://www.genecards.org/cgi-bin/carddisp.pl?gene=YAP1
CAMKK2	Calcium/Calmodulin Dependent Protein Kinase Kinase 2	Protein Coding	Q96RR4	53	GC12M122852	0.891269	https://www.genecards.org/cgi-bin/carddisp.pl?gene=CAMKK2
ITPR3	Inositol 1,4,5-Trisphosphate Receptor Type 3	Protein Coding	Q14573	53	GC06P033620	0.891269	https://www.genecards.org/cgi-bin/carddisp.pl?gene=ITPR3
PDE2A	Phosphodiesterase 2A	Protein Coding	O00408	53	GC11M072576	0.891269	https://www.genecards.org/cgi-bin/carddisp.pl?gene=PDE2A
APEX1	Apurinic/Apyrimidinic Endodeoxyribonuclease 1	Protein Coding	P27695	52	GC14P020455	0.891269	https://www.genecards.org/cgi-bin/carddisp.pl?gene=APEX1
EPS8	Epidermal Growth Factor Receptor Pathway Substrate 8	Protein Coding	Q12929	52	GC12M025001	0.891269	https://www.genecards.org/cgi-bin/carddisp.pl?gene=EPS8
MYH2	Myosin Heavy Chain 2	Protein Coding	Q9UKX2	52	GC17M010521	0.891269	https://www.genecards.org/cgi-bin/carddisp.pl?gene=MYH2
NEFL	Neurofilament Light Chain	Protein Coding	P07196	52	GC08M024950	0.891269	https://www.genecards.org/cgi-bin/carddisp.pl?gene=NEFL
SLC25A20	Solute Carrier Family 25 Member 20	Protein Coding	O43772	52	GC03M048893	0.891269	https://www.genecards.org/cgi-bin/carddisp.pl?gene=SLC25A20
XBP1	X-Box Binding Protein 1	Protein Coding	P17861	52	GC22M028794	0.891269	https://www.genecards.org/cgi-bin/carddisp.pl?gene=XBP1
ABCC5	ATP Binding Cassette Subfamily C Member 5	Protein Coding	O15440	50	GC03M183919	0.891269	https://www.genecards.org/cgi-bin/carddisp.pl?gene=ABCC5
COL11A1	Collagen Type XI Alpha 1 Chain	Protein Coding	P12107	50	GC01M102876	0.891269	https://www.genecards.org/cgi-bin/carddisp.pl?gene=COL11A1
NNT	Nicotinamide Nucleotide Transhydrogenase	Protein Coding	Q13423	50	GC05P043602	0.891269	https://www.genecards.org/cgi-bin/carddisp.pl?gene=NNT
PEX2	Peroxisomal Biogenesis Factor 2	Protein Coding	P28328	50	GC08M076980	0.891269	https://www.genecards.org/cgi-bin/carddisp.pl?gene=PEX2
SLC31A1	Solute Carrier Family 31 Member 1	Protein Coding	O15431	50	GC09P113221	0.891269	https://www.genecards.org/cgi-bin/carddisp.pl?gene=SLC31A1
ACSL5	Acyl-CoA Synthetase Long Chain Family Member 5	Protein Coding	Q9ULC5	49	GC10P112374	0.891269	https://www.genecards.org/cgi-bin/carddisp.pl?gene=ACSL5
CAV2	Caveolin 2	Protein Coding	P51636	49	GC07P116287	0.891269	https://www.genecards.org/cgi-bin/carddisp.pl?gene=CAV2
CDIPT	CDP-Diacylglycerol--Inositol 3-Phosphatidyltransferase	Protein Coding	O14735	49	GC16M040812	0.891269	https://www.genecards.org/cgi-bin/carddisp.pl?gene=CDIPT
COX15	Cytochrome C Oxidase Assembly Homolog COX15	Protein Coding	Q7KZN9	49	GC10M099696	0.891269	https://www.genecards.org/cgi-bin/carddisp.pl?gene=COX15
DST	Dystonin	Protein Coding	Q03001	49	GC06M056457	0.891269	https://www.genecards.org/cgi-bin/carddisp.pl?gene=DST
E2F3	E2F Transcription Factor 3	Protein Coding	O00716	49	GC06P020406	0.891269	https://www.genecards.org/cgi-bin/carddisp.pl?gene=E2F3
HAX1	HCLS1 Associated Protein X-1	Protein Coding	O00165	49	GC01P155360	0.891269	https://www.genecards.org/cgi-bin/carddisp.pl?gene=HAX1
SLC35A3	Solute Carrier Family 35 Member A3	Protein Coding	Q9Y2D2	49	GC01P100005	0.891269	https://www.genecards.org/cgi-bin/carddisp.pl?gene=SLC35A3
TAOK2	TAO Kinase 2	Protein Coding	Q9UL54	49	GC16P047704	0.891269	https://www.genecards.org/cgi-bin/carddisp.pl?gene=TAOK2
UBQLN1	Ubiquilin 1	Protein Coding	Q9UMX0	49	GC09M083659	0.891269	https://www.genecards.org/cgi-bin/carddisp.pl?gene=UBQLN1
UCP1	Uncoupling Protein 1	Protein Coding	P25874	49	GC04M140559	0.891269	https://www.genecards.org/cgi-bin/carddisp.pl?gene=UCP1
VPS13A	Vacuolar Protein Sorting 13 Homolog A	Protein Coding	Q96RL7	49	GC09P077177	0.891269	https://www.genecards.org/cgi-bin/carddisp.pl?gene=VPS13A
ATG3	Autophagy Related 3	Protein Coding	Q9NT62	48	GC03M112532	0.891269	https://www.genecards.org/cgi-bin/carddisp.pl?gene=ATG3
ATP12A	ATPase H+/K+ Transporting Non-Gastric Alpha2 Subunit	Protein Coding	P54707	48	GC13P024680	0.891269	https://www.genecards.org/cgi-bin/carddisp.pl?gene=ATP12A
BAIAP2	BAR/IMD Domain Containing Adaptor Protein 2	Protein Coding	Q9UQB8	48	GC17P081035	0.891269	https://www.genecards.org/cgi-bin/carddisp.pl?gene=BAIAP2
BCAP31	B Cell Receptor Associated Protein 31	Protein Coding	P51572	48	GC0XM153701	0.891269	https://www.genecards.org/cgi-bin/carddisp.pl?gene=BCAP31
STAM	Signal Transducing Adaptor Molecule	Protein Coding	Q92783	48	GC10P017712	0.891269	https://www.genecards.org/cgi-bin/carddisp.pl?gene=STAM
STX16	Syntaxin 16	Protein Coding	O14662	48	GC20P058652	0.891269	https://www.genecards.org/cgi-bin/carddisp.pl?gene=STX16
GALNT1	Polypeptide N-Acetylgalactosaminyltransferase 1	Protein Coding	Q10472	47	GC18P035581	0.891269	https://www.genecards.org/cgi-bin/carddisp.pl?gene=GALNT1
PSME3	Proteasome Activator Subunit 3	Protein Coding	P61289	47	GC17P042824	0.891269	https://www.genecards.org/cgi-bin/carddisp.pl?gene=PSME3
SDCBP	Syndecan Binding Protein	Protein Coding	O00560	47	GC08P058539	0.891269	https://www.genecards.org/cgi-bin/carddisp.pl?gene=SDCBP
TNRC6A	Trinucleotide Repeat Containing Adaptor 6A	Protein Coding	Q8NDV7	47	GC16P046761	0.891269	https://www.genecards.org/cgi-bin/carddisp.pl?gene=TNRC6A
ERGIC1	Endoplasmic Reticulum-Golgi Intermediate Compartment 1	Protein Coding	Q969X5	46	GC05P172834	0.891269	https://www.genecards.org/cgi-bin/carddisp.pl?gene=ERGIC1
NCOA4	Nuclear Receptor Coactivator 4	Protein Coding	Q13772	46	GC10M046005	0.891269	https://www.genecards.org/cgi-bin/carddisp.pl?gene=NCOA4
SFXN3	Sideroflexin 3	Protein Coding	Q9BWM7	46	GC10P101031	0.891269	https://www.genecards.org/cgi-bin/carddisp.pl?gene=SFXN3
SIRT4	Sirtuin 4	Protein Coding	Q9Y6E7	46	GC12P120291	0.891269	https://www.genecards.org/cgi-bin/carddisp.pl?gene=SIRT4
TMEM165	Transmembrane Protein 165	Protein Coding	Q9HC07	46	GC04P055395	0.891269	https://www.genecards.org/cgi-bin/carddisp.pl?gene=TMEM165
TXNIP	Thioredoxin Interacting Protein	Protein Coding	Q9H3M7	46	GC01M145992	0.891269	https://www.genecards.org/cgi-bin/carddisp.pl?gene=TXNIP
ITLN1	Intelectin 1	Protein Coding	Q8WWA0	45	GC01M160876	0.891269	https://www.genecards.org/cgi-bin/carddisp.pl?gene=ITLN1
MYO18A	Myosin XVIIIA	Protein Coding	Q92614	45	GC17M059920	0.891269	https://www.genecards.org/cgi-bin/carddisp.pl?gene=MYO18A
PPM1L	Protein Phosphatase, Mg2+/Mn2+ Dependent 1L	Protein Coding	Q5SGD2	45	GC03P160755	0.891269	https://www.genecards.org/cgi-bin/carddisp.pl?gene=PPM1L
PPP1R18	Protein Phosphatase 1 Regulatory Subunit 18	Protein Coding	Q6NYC8	45	GC06M080842	0.891269	https://www.genecards.org/cgi-bin/carddisp.pl?gene=PPP1R18
TMED1	Transmembrane P24 Trafficking Protein 1	Protein Coding	Q13445	45	GC19M010832	0.891269	https://www.genecards.org/cgi-bin/carddisp.pl?gene=TMED1
VPS28	VPS28 Subunit Of ESCRT-I	Protein Coding	Q9UK41	45	GC08M146074	0.891269	https://www.genecards.org/cgi-bin/carddisp.pl?gene=VPS28
GHITM	Growth Hormone Inducible Transmembrane Protein	Protein Coding	Q9H3K2	44	GC10P084139	0.891269	https://www.genecards.org/cgi-bin/carddisp.pl?gene=GHITM
MYO5C	Myosin VC	Protein Coding	Q9NQX4	44	GC15M134822	0.891269	https://www.genecards.org/cgi-bin/carddisp.pl?gene=MYO5C
ORMDL3	ORMDL Sphingolipid Biosynthesis Regulator 3	Protein Coding	Q8N138	44	GC17M039921	0.891269	https://www.genecards.org/cgi-bin/carddisp.pl?gene=ORMDL3
PRUNE2	Prune Homolog 2 With BCH Domain	Protein Coding	Q8WUY3	44	GC09M076611	0.891269	https://www.genecards.org/cgi-bin/carddisp.pl?gene=PRUNE2
RAI14	Retinoic Acid Induced 14	Protein Coding	Q9P0K7	44	GC05P034656	0.891269	https://www.genecards.org/cgi-bin/carddisp.pl?gene=RAI14
TMBIM6	Transmembrane BAX Inhibitor Motif Containing 6	Protein Coding	P55061	44	GC12P049707	0.891269	https://www.genecards.org/cgi-bin/carddisp.pl?gene=TMBIM6
ZC3H7B	Zinc Finger CCCH-Type Containing 7B	Protein Coding	Q9UGR2	44	GC22P041301	0.891269	https://www.genecards.org/cgi-bin/carddisp.pl?gene=ZC3H7B
MTFR1	Mitochondrial Fission Regulator 1	Protein Coding	Q15390	43	GC08P065643	0.891269	https://www.genecards.org/cgi-bin/carddisp.pl?gene=MTFR1
ATP9B	ATPase Phospholipid Transporting 9B (Putative)	Protein Coding	O43861	42	GC18P079069	0.891269	https://www.genecards.org/cgi-bin/carddisp.pl?gene=ATP9B
DAZAP2	DAZ Associated Protein 2	Protein Coding	Q15038	42	GC12P051238	0.891269	https://www.genecards.org/cgi-bin/carddisp.pl?gene=DAZAP2
MLF2	Myeloid Leukemia Factor 2	Protein Coding	Q15773	42	GC12M008465	0.891269	https://www.genecards.org/cgi-bin/carddisp.pl?gene=MLF2
MRPL21	Mitochondrial Ribosomal Protein L21	Protein Coding	Q7Z2W9	42	GC11M109410	0.891269	https://www.genecards.org/cgi-bin/carddisp.pl?gene=MRPL21
MVB12B	Multivesicular Body Subunit 12B	Protein Coding	Q9H7P6	42	GC09P126326	0.891269	https://www.genecards.org/cgi-bin/carddisp.pl?gene=MVB12B
PLSCR3	Phospholipid Scramblase 3	Protein Coding	Q9NRY6	42	GC17M007389	0.891269	https://www.genecards.org/cgi-bin/carddisp.pl?gene=PLSCR3
SLC38A7	Solute Carrier Family 38 Member 7	Protein Coding	Q9NVC3	42	GC16M058665	0.891269	https://www.genecards.org/cgi-bin/carddisp.pl?gene=SLC38A7
TTC1	Tetratricopeptide Repeat Domain 1	Protein Coding	Q99614	42	GC05P160009	0.891269	https://www.genecards.org/cgi-bin/carddisp.pl?gene=TTC1
VPS37C	VPS37C Subunit Of ESCRT-I	Protein Coding	A5D8V6	42	GC11M061130	0.891269	https://www.genecards.org/cgi-bin/carddisp.pl?gene=VPS37C
GOLT1B	Golgi Transport 1B	Protein Coding	Q9Y3E0	41	GC12P021501	0.891269	https://www.genecards.org/cgi-bin/carddisp.pl?gene=GOLT1B
NUDT16L1	Nudix Hydrolase 16 Like 1	Protein Coding	Q9BRJ7	41	GC16P004693	0.891269	https://www.genecards.org/cgi-bin/carddisp.pl?gene=NUDT16L1
OIP5	Opa Interacting Protein 5	Protein Coding	O43482	41	GC15M041309	0.891269	https://www.genecards.org/cgi-bin/carddisp.pl?gene=OIP5
RNF26	Ring Finger Protein 26	Protein Coding	Q9BY78	41	GC11P119334	0.891269	https://www.genecards.org/cgi-bin/carddisp.pl?gene=RNF26
SARAF	Store-Operated Calcium Entry Associated Regulatory Factor	Protein Coding	Q96BY9	41	GC08M030063	0.891269	https://www.genecards.org/cgi-bin/carddisp.pl?gene=SARAF
TMED5	Transmembrane P24 Trafficking Protein 5	Protein Coding	Q9Y3A6	41	GC01M093150	0.891269	https://www.genecards.org/cgi-bin/carddisp.pl?gene=TMED5
CCDC127	Coiled-Coil Domain Containing 127	Protein Coding	Q96BQ5	40	GC05M000204	0.891269	https://www.genecards.org/cgi-bin/carddisp.pl?gene=CCDC127
MFSD10	Major Facilitator Superfamily Domain Containing 10	Protein Coding	Q14728	40	GC04M003346	0.891269	https://www.genecards.org/cgi-bin/carddisp.pl?gene=MFSD10
PACC1	Proton Activated Chloride Channel 1	Protein Coding	Q9H813	39	GC01M212365	0.891269	https://www.genecards.org/cgi-bin/carddisp.pl?gene=PACC1
PIP4P2	Phosphatidylinositol-4,5-Bisphosphate 4-Phosphatase 2	Protein Coding	Q8N4L2	38	GC08M090994	0.891269	https://www.genecards.org/cgi-bin/carddisp.pl?gene=PIP4P2
PRAF2	PRA1 Domain Family Member 2	Protein Coding	O60831	38	GC0XM049512	0.891269	https://www.genecards.org/cgi-bin/carddisp.pl?gene=PRAF2
RELL1	RELT Like 1	Protein Coding	Q8IUW5	38	GC04M037592	0.891269	https://www.genecards.org/cgi-bin/carddisp.pl?gene=RELL1
PEDS1	Plasmanylethanolamine Desaturase 1	Protein Coding	A5PLL7	37	GC20M050119	0.891269	https://www.genecards.org/cgi-bin/carddisp.pl?gene=PEDS1
KIAA1671	KIAA1671	Protein Coding	Q9BY89	36	GC22P052044	0.891269	https://www.genecards.org/cgi-bin/carddisp.pl?gene=KIAA1671
PFKFB3	6-Phosphofructo-2-Kinase/Fructose-2,6-Biphosphatase 3	Protein Coding	Q16875	52	GC10P006144	0.884734	https://www.genecards.org/cgi-bin/carddisp.pl?gene=PFKFB3
DNAJB2	DnaJ Heat Shock Protein Family (Hsp40) Member B2	Protein Coding	P25686	49	GC02P219279	0.884734	https://www.genecards.org/cgi-bin/carddisp.pl?gene=DNAJB2
ULK2	Unc-51 Like Autophagy Activating Kinase 2	Protein Coding	Q8IYT8	48	GC17M059736	0.884734	https://www.genecards.org/cgi-bin/carddisp.pl?gene=ULK2
RHEB	Ras Homolog, MTORC1 Binding	Protein Coding	Q15382	57	GC07M151466	0.864056	https://www.genecards.org/cgi-bin/carddisp.pl?gene=RHEB
CPT2	Carnitine Palmitoyltransferase 2	Protein Coding	P23786	56	GC01P053196	0.864056	https://www.genecards.org/cgi-bin/carddisp.pl?gene=CPT2
NPC1	NPC Intracellular Cholesterol Transporter 1	Protein Coding	O15118	56	GC18M023506	0.864056	https://www.genecards.org/cgi-bin/carddisp.pl?gene=NPC1
AK2	Adenylate Kinase 2	Protein Coding	P54819	54	GC01M033007	0.864056	https://www.genecards.org/cgi-bin/carddisp.pl?gene=AK2
FTO	FTO Alpha-Ketoglutarate Dependent Dioxygenase	Protein Coding	Q9C0B1	54	GC16P053949	0.864056	https://www.genecards.org/cgi-bin/carddisp.pl?gene=FTO
PDHB	Pyruvate Dehydrogenase E1 Subunit Beta	Protein Coding	P11177	53	GC03M058428	0.864056	https://www.genecards.org/cgi-bin/carddisp.pl?gene=PDHB
DOCK8	Dedicator Of Cytokinesis 8	Protein Coding	Q8NF50	52	GC09P000215	0.864056	https://www.genecards.org/cgi-bin/carddisp.pl?gene=DOCK8
PYCR2	Pyrroline-5-Carboxylate Reductase 2	Protein Coding	Q96C36	52	GC01M225919	0.864056	https://www.genecards.org/cgi-bin/carddisp.pl?gene=PYCR2
SIRT5	Sirtuin 5	Protein Coding	Q9NXA8	52	GC06P013574	0.864056	https://www.genecards.org/cgi-bin/carddisp.pl?gene=SIRT5
NDUFS8	NADH:Ubiquinone Oxidoreductase Core Subunit S8	Protein Coding	O00217	51	GC11P068030	0.864056	https://www.genecards.org/cgi-bin/carddisp.pl?gene=NDUFS8
BCKDHB	Branched Chain Keto Acid Dehydrogenase E1 Subunit Beta	Protein Coding	P21953	50	GC06P080106	0.864056	https://www.genecards.org/cgi-bin/carddisp.pl?gene=BCKDHB
CD9	CD9 Molecule	Protein Coding	P21926	50	GC12P028152	0.864056	https://www.genecards.org/cgi-bin/carddisp.pl?gene=CD9
EXOSC3	Exosome Component 3	Protein Coding	Q9NQT5	50	GC09M037772	0.864056	https://www.genecards.org/cgi-bin/carddisp.pl?gene=EXOSC3
NDUFB10	NADH:Ubiquinone Oxidoreductase Subunit B10	Protein Coding	O96000	50	GC16P045938	0.864056	https://www.genecards.org/cgi-bin/carddisp.pl?gene=NDUFB10
BCL2L2	BCL2 Like 2	Protein Coding	Q92843	49	GC14P038703	0.864056	https://www.genecards.org/cgi-bin/carddisp.pl?gene=BCL2L2
GINS1	GINS Complex Subunit 1	Protein Coding	Q14691	49	GC20P025500	0.864056	https://www.genecards.org/cgi-bin/carddisp.pl?gene=GINS1
NCS1	Neuronal Calcium Sensor 1	Protein Coding	P62166	49	GC09P130172	0.864056	https://www.genecards.org/cgi-bin/carddisp.pl?gene=NCS1
NDUFA8	NADH:Ubiquinone Oxidoreductase Subunit A8	Protein Coding	P51970	49	GC09M122132	0.864056	https://www.genecards.org/cgi-bin/carddisp.pl?gene=NDUFA8
NOX4	NADPH Oxidase 4	Protein Coding	Q9NPH5	49	GC11M089324	0.864056	https://www.genecards.org/cgi-bin/carddisp.pl?gene=NOX4
PRPS2	Phosphoribosyl Pyrophosphate Synthetase 2	Protein Coding	P11908	49	GC0XP012791	0.864056	https://www.genecards.org/cgi-bin/carddisp.pl?gene=PRPS2
RABGEF1	RAB Guanine Nucleotide Exchange Factor 1	Protein Coding	Q9UJ41	49	GC07P079323	0.864056	https://www.genecards.org/cgi-bin/carddisp.pl?gene=RABGEF1
SBF1	SET Binding Factor 1	Protein Coding	O95248	49	GC22M068333	0.864056	https://www.genecards.org/cgi-bin/carddisp.pl?gene=SBF1
TST	Thiosulfate Sulfurtransferase	Protein Coding	Q16762	49	GC22M037010	0.864056	https://www.genecards.org/cgi-bin/carddisp.pl?gene=TST
UCK2	Uridine-Cytidine Kinase 2	Protein Coding	Q9BZX2	49	GC01P165796	0.864056	https://www.genecards.org/cgi-bin/carddisp.pl?gene=UCK2
COQ5	Coenzyme Q5, Methyltransferase	Protein Coding	Q5HYK3	48	GC12M120503	0.864056	https://www.genecards.org/cgi-bin/carddisp.pl?gene=COQ5
DHTKD1	Dehydrogenase E1 And Transketolase Domain Containing 1	Protein Coding	Q96HY7	48	GC10P012068	0.864056	https://www.genecards.org/cgi-bin/carddisp.pl?gene=DHTKD1
MINK1	Misshapen Like Kinase 1	Protein Coding	Q8N4C8	48	GC17P004833	0.864056	https://www.genecards.org/cgi-bin/carddisp.pl?gene=MINK1
MTMR4	Myotubularin Related Protein 4	Protein Coding	Q9NYA4	48	GC17M058489	0.864056	https://www.genecards.org/cgi-bin/carddisp.pl?gene=MTMR4
NME3	NME/NM23 Nucleoside Diphosphate Kinase 3	Protein Coding	Q13232	48	GC16M001770	0.864056	https://www.genecards.org/cgi-bin/carddisp.pl?gene=NME3
PTGES2	Prostaglandin E Synthase 2	Protein Coding	Q9H7Z7	48	GC09M128120	0.864056	https://www.genecards.org/cgi-bin/carddisp.pl?gene=PTGES2
RNF14	Ring Finger Protein 14	Protein Coding	Q9UBS8	48	GC05P148060	0.864056	https://www.genecards.org/cgi-bin/carddisp.pl?gene=RNF14
UBE2E3	Ubiquitin Conjugating Enzyme E2 E3	Protein Coding	Q969T4	48	GC02P180967	0.864056	https://www.genecards.org/cgi-bin/carddisp.pl?gene=UBE2E3
UBE2K	Ubiquitin Conjugating Enzyme E2 K	Protein Coding	P61086	48	GC04P039702	0.864056	https://www.genecards.org/cgi-bin/carddisp.pl?gene=UBE2K
USP25	Ubiquitin Specific Peptidase 25	Protein Coding	Q9UHP3	48	GC21P015730	0.864056	https://www.genecards.org/cgi-bin/carddisp.pl?gene=USP25
DUSP9	Dual Specificity Phosphatase 9	Protein Coding	Q99956	47	GC0XP153642	0.864056	https://www.genecards.org/cgi-bin/carddisp.pl?gene=DUSP9
GIGYF2	GRB10 Interacting GYF Protein 2	Protein Coding	Q6Y7W6	47	GC02P232700	0.864056	https://www.genecards.org/cgi-bin/carddisp.pl?gene=GIGYF2
ISYNA1	Inositol-3-Phosphate Synthase 1	Protein Coding	Q9NPH2	47	GC19M018434	0.864056	https://www.genecards.org/cgi-bin/carddisp.pl?gene=ISYNA1
SMC2	Structural Maintenance Of Chromosomes 2	Protein Coding	O95347	47	GC09P104088	0.864056	https://www.genecards.org/cgi-bin/carddisp.pl?gene=SMC2
CTPS2	CTP Synthase 2	Protein Coding	Q9NRF8	46	GC0XM016587	0.864056	https://www.genecards.org/cgi-bin/carddisp.pl?gene=CTPS2
EMG1	EMG1 N1-Specific Pseudouridine Methyltransferase	Protein Coding	Q92979	46	GC12P006970	0.864056	https://www.genecards.org/cgi-bin/carddisp.pl?gene=EMG1
GNPDA1	Glucosamine-6-Phosphate Deaminase 1	Protein Coding	P46926	46	GC05M141991	0.864056	https://www.genecards.org/cgi-bin/carddisp.pl?gene=GNPDA1
GSTK1	Glutathione S-Transferase Kappa 1	Protein Coding	Q9Y2Q3	46	GC07P152179	0.864056	https://www.genecards.org/cgi-bin/carddisp.pl?gene=GSTK1
HSPA1B	Heat Shock Protein Family A (Hsp70) Member 1B	Protein Coding	P0DMV9	46	GC06P104116	0.864056	https://www.genecards.org/cgi-bin/carddisp.pl?gene=HSPA1B
PGRMC2	Progesterone Receptor Membrane Component 2	Protein Coding	O15173	46	GC04M128269	0.864056	https://www.genecards.org/cgi-bin/carddisp.pl?gene=PGRMC2
RAB5B	RAB5B, Member RAS Oncogene Family	Protein Coding	P61020	46	GC12P055973	0.864056	https://www.genecards.org/cgi-bin/carddisp.pl?gene=RAB5B
SERPINA12	Serpin Family A Member 12	Protein Coding	Q8IW75	46	GC14M094487	0.864056	https://www.genecards.org/cgi-bin/carddisp.pl?gene=SERPINA12
STX8	Syntaxin 8	Protein Coding	Q9UNK0	46	GC17M009250	0.864056	https://www.genecards.org/cgi-bin/carddisp.pl?gene=STX8
TNRC6B	Trinucleotide Repeat Containing Adaptor 6B	Protein Coding	Q9UPQ9	46	GC22P040044	0.864056	https://www.genecards.org/cgi-bin/carddisp.pl?gene=TNRC6B
TPD52	Tumor Protein D52	Protein Coding	P55327	46	GC08M080031	0.864056	https://www.genecards.org/cgi-bin/carddisp.pl?gene=TPD52
UBE2E2	Ubiquitin Conjugating Enzyme E2 E2	Protein Coding	Q96LR5	46	GC03P023221	0.864056	https://www.genecards.org/cgi-bin/carddisp.pl?gene=UBE2E2
ANP32B	Acidic Nuclear Phosphoprotein 32 Family Member B	Protein Coding	Q92688	45	GC09P097983	0.864056	https://www.genecards.org/cgi-bin/carddisp.pl?gene=ANP32B
ATPAF2	ATP Synthase Mitochondrial F1 Complex Assembly Factor 2	Protein Coding	Q8N5M1	45	GC17M017977	0.864056	https://www.genecards.org/cgi-bin/carddisp.pl?gene=ATPAF2
CENPB	Centromere Protein B	Protein Coding	P07199	45	GC20M003783	0.864056	https://www.genecards.org/cgi-bin/carddisp.pl?gene=CENPB
FAU	FAU Ubiquitin Like And Ribosomal Protein S30 Fusion	Protein Coding	P62861	45	GC11M065120	0.864056	https://www.genecards.org/cgi-bin/carddisp.pl?gene=FAU
HEATR1	HEAT Repeat Containing 1	Protein Coding	Q9H583	45	GC01M236549	0.864056	https://www.genecards.org/cgi-bin/carddisp.pl?gene=HEATR1
NENF	Neudesin Neurotrophic Factor	Protein Coding	Q9UMX5	45	GC01P212432	0.864056	https://www.genecards.org/cgi-bin/carddisp.pl?gene=NENF
NR2F6	Nuclear Receptor Subfamily 2 Group F Member 6	Protein Coding	P10588	45	GC19M017231	0.864056	https://www.genecards.org/cgi-bin/carddisp.pl?gene=NR2F6
PDCD6	Programmed Cell Death 6	Protein Coding	O75340	45	GC05P000272	0.864056	https://www.genecards.org/cgi-bin/carddisp.pl?gene=PDCD6
PEG3	Paternally Expressed 3	Protein Coding	Q9GZU2	45	GC19M056810	0.864056	https://www.genecards.org/cgi-bin/carddisp.pl?gene=PEG3
PSMG2	Proteasome Assembly Chaperone 2	Protein Coding	Q969U7	45	GC18P019348	0.864056	https://www.genecards.org/cgi-bin/carddisp.pl?gene=PSMG2
SGTA	Small Glutamine Rich Tetratricopeptide Repeat Co-Chaperone Alpha	Protein Coding	O43765	45	GC19M002754	0.864056	https://www.genecards.org/cgi-bin/carddisp.pl?gene=SGTA
STK19	Serine/Threonine Kinase 19	Protein Coding	P49842	45	GC06P031971	0.864056	https://www.genecards.org/cgi-bin/carddisp.pl?gene=STK19
VPS25	Vacuolar Protein Sorting 25 Homolog	Protein Coding	Q9BRG1	45	GC17P042773	0.864056	https://www.genecards.org/cgi-bin/carddisp.pl?gene=VPS25
ACOT2	Acyl-CoA Thioesterase 2	Protein Coding	P49753	44	GC14P073567	0.864056	https://www.genecards.org/cgi-bin/carddisp.pl?gene=ACOT2
ADO	2-Aminoethanethiol Dioxygenase	Protein Coding	Q96SZ5	44	GC10P062804	0.864056	https://www.genecards.org/cgi-bin/carddisp.pl?gene=ADO
AP2A2	Adaptor Related Protein Complex 2 Subunit Alpha 2	Protein Coding	O94973	44	GC11P000924	0.864056	https://www.genecards.org/cgi-bin/carddisp.pl?gene=AP2A2
BPNT1	3'(2'), 5'-Bisphosphate Nucleotidase 1	Protein Coding	O95861	44	GC01M220057	0.864056	https://www.genecards.org/cgi-bin/carddisp.pl?gene=BPNT1
CDK5RAP1	CDK5 Regulatory Subunit Associated Protein 1	Protein Coding	Q96SZ6	44	GC20M033358	0.864056	https://www.genecards.org/cgi-bin/carddisp.pl?gene=CDK5RAP1
COPS7B	COP9 Signalosome Subunit 7B	Protein Coding	Q9H9Q2	44	GC02P231781	0.864056	https://www.genecards.org/cgi-bin/carddisp.pl?gene=COPS7B
FN3KRP	Fructosamine 3 Kinase Related Protein	Protein Coding	Q9HA64	44	GC17P082716	0.864056	https://www.genecards.org/cgi-bin/carddisp.pl?gene=FN3KRP
LACTB2	Lactamase Beta 2	Protein Coding	Q53H82	44	GC08M070635	0.864056	https://www.genecards.org/cgi-bin/carddisp.pl?gene=LACTB2
N4BP1	NEDD4 Binding Protein 1	Protein Coding	O75113	44	GC16M048538	0.864056	https://www.genecards.org/cgi-bin/carddisp.pl?gene=N4BP1
NAPA	NSF Attachment Protein Alpha	Protein Coding	P54920	44	GC19M079804	0.864056	https://www.genecards.org/cgi-bin/carddisp.pl?gene=NAPA
SYNGR2	Synaptogyrin 2	Protein Coding	O43760	44	GC17P078168	0.864056	https://www.genecards.org/cgi-bin/carddisp.pl?gene=SYNGR2
GLYR1	Glyoxylate Reductase 1 Homolog	Protein Coding	Q49A26	43	GC16M010704	0.864056	https://www.genecards.org/cgi-bin/carddisp.pl?gene=GLYR1
RDH14	Retinol Dehydrogenase 14	Protein Coding	Q9HBH5	43	GC02M018555	0.864056	https://www.genecards.org/cgi-bin/carddisp.pl?gene=RDH14
TAMM41	TAM41 Mitochondrial Translocator Assembly And Maintenance Homolog	Protein Coding	Q96BW9	43	GC03M011721	0.864056	https://www.genecards.org/cgi-bin/carddisp.pl?gene=TAMM41
THAP11	THAP Domain Containing 11	Protein Coding	Q96EK4	43	GC16P067844	0.864056	https://www.genecards.org/cgi-bin/carddisp.pl?gene=THAP11
CNOT6L	CCR4-NOT Transcription Complex Subunit 6 Like	Protein Coding	Q96LI5	42	GC04M077713	0.864056	https://www.genecards.org/cgi-bin/carddisp.pl?gene=CNOT6L
GDPD1	Glycerophosphodiester Phosphodiesterase Domain Containing 1	Protein Coding	Q8N9F7	42	GC17P059220	0.864056	https://www.genecards.org/cgi-bin/carddisp.pl?gene=GDPD1
IMP4	IMP U3 Small Nucleolar Ribonucleoprotein 4	Protein Coding	Q96G21	42	GC02P130342	0.864056	https://www.genecards.org/cgi-bin/carddisp.pl?gene=IMP4
INTS6	Integrator Complex Subunit 6	Protein Coding	Q9UL03	42	GC13M051334	0.864056	https://www.genecards.org/cgi-bin/carddisp.pl?gene=INTS6
NSMCE1	NSE1 Homolog, SMC5-SMC6 Complex Component	Protein Coding	Q8WV22	42	GC16M027227	0.864056	https://www.genecards.org/cgi-bin/carddisp.pl?gene=NSMCE1
PRPF38A	Pre-MRNA Processing Factor 38A	Protein Coding	Q8NAV1	42	GC01P052404	0.864056	https://www.genecards.org/cgi-bin/carddisp.pl?gene=PRPF38A
RAB13	RAB13, Member RAS Oncogene Family	Protein Coding	P51153	42	GC01M153981	0.864056	https://www.genecards.org/cgi-bin/carddisp.pl?gene=RAB13
RABAC1	Rab Acceptor 1	Protein Coding	Q9UI14	42	GC19M041956	0.864056	https://www.genecards.org/cgi-bin/carddisp.pl?gene=RABAC1
RBM4B	RNA Binding Motif Protein 4B	Protein Coding	Q9BQ04	42	GC11M066664	0.864056	https://www.genecards.org/cgi-bin/carddisp.pl?gene=RBM4B
REEP4	Receptor Accessory Protein 4	Protein Coding	Q9H6H4	42	GC08M022138	0.864056	https://www.genecards.org/cgi-bin/carddisp.pl?gene=REEP4
RILP	Rab Interacting Lysosomal Protein	Protein Coding	Q96NA2	42	GC17M001646	0.864056	https://www.genecards.org/cgi-bin/carddisp.pl?gene=RILP
TMED9	Transmembrane P24 Trafficking Protein 9	Protein Coding	Q9BVK6	42	GC05P179217	0.864056	https://www.genecards.org/cgi-bin/carddisp.pl?gene=TMED9
VMP1	Vacuole Membrane Protein 1	Protein Coding	Q96GC9	42	GC17P059707	0.864056	https://www.genecards.org/cgi-bin/carddisp.pl?gene=VMP1
ARMC10	Armadillo Repeat Containing 10	Protein Coding	Q8N2F6	41	GC07P103074	0.864056	https://www.genecards.org/cgi-bin/carddisp.pl?gene=ARMC10
CIAO2A	Cytosolic Iron-Sulfur Assembly Component 2A	Protein Coding	Q9H5X1	41	GC15M133146	0.864056	https://www.genecards.org/cgi-bin/carddisp.pl?gene=CIAO2A
COA7	Cytochrome C Oxidase Assembly Factor 7	Protein Coding	Q96BR5	41	GC01M052684	0.864056	https://www.genecards.org/cgi-bin/carddisp.pl?gene=COA7
DMAC2L	Distal Membrane Arm Assembly Component 2 Like	Protein Coding	Q99766	41	GC14P050437	0.864056	https://www.genecards.org/cgi-bin/carddisp.pl?gene=DMAC2L
ELP5	Elongator Acetyltransferase Complex Subunit 5	Protein Coding	Q8TE02	41	GC17P007251	0.864056	https://www.genecards.org/cgi-bin/carddisp.pl?gene=ELP5
EXOSC6	Exosome Component 6	Protein Coding	Q5RKV6	41	GC16M070246	0.864056	https://www.genecards.org/cgi-bin/carddisp.pl?gene=EXOSC6
ISOC2	Isochorismatase Domain Containing 2	Protein Coding	Q96AB3	41	GC19M055452	0.864056	https://www.genecards.org/cgi-bin/carddisp.pl?gene=ISOC2
KLHL11	Kelch Like Family Member 11	Protein Coding	Q9NVR0	41	GC17M060834	0.864056	https://www.genecards.org/cgi-bin/carddisp.pl?gene=KLHL11
LRRC57	Leucine Rich Repeat Containing 57	Protein Coding	Q8N9N7	41	GC15M042629	0.864056	https://www.genecards.org/cgi-bin/carddisp.pl?gene=LRRC57
MAGEB2	MAGE Family Member B2	Protein Coding	O15479	41	GC0XP030215	0.864056	https://www.genecards.org/cgi-bin/carddisp.pl?gene=MAGEB2
SEC61G	SEC61 Translocon Subunit Gamma	Protein Coding	P60059	41	GC07M054752	0.864056	https://www.genecards.org/cgi-bin/carddisp.pl?gene=SEC61G
SYNJ2BP	Synaptojanin 2 Binding Protein	Protein Coding	P57105	41	GC14M070366	0.864056	https://www.genecards.org/cgi-bin/carddisp.pl?gene=SYNJ2BP
VWA8	Von Willebrand Factor A Domain Containing 8	Protein Coding	A3KMH1	41	GC13M041569	0.864056	https://www.genecards.org/cgi-bin/carddisp.pl?gene=VWA8
CCDC51	Coiled-Coil Domain Containing 51	Protein Coding	Q96ER9	40	GC03M048432	0.864056	https://www.genecards.org/cgi-bin/carddisp.pl?gene=CCDC51
GTPBP8	GTP Binding Protein 8 (Putative)	Protein Coding	Q8N3Z3	40	GC03P112990	0.864056	https://www.genecards.org/cgi-bin/carddisp.pl?gene=GTPBP8
MACROH2A2	MacroH2A.2 Histone	Protein Coding	Q9P0M6	40	GC10P070053	0.864056	https://www.genecards.org/cgi-bin/carddisp.pl?gene=MACROH2A2
MYO19	Myosin XIX	Protein Coding	Q96H55	40	GC17M036495	0.864056	https://www.genecards.org/cgi-bin/carddisp.pl?gene=MYO19
NUDT16	Nudix Hydrolase 16	Protein Coding	Q96DE0	40	GC03P131381	0.864056	https://www.genecards.org/cgi-bin/carddisp.pl?gene=NUDT16
PCMTD2	Protein-L-Isoaspartate (D-Aspartate) O-Methyltransferase Domain Containing 2	Protein Coding	Q9NV79	40	GC20P064255	0.864056	https://www.genecards.org/cgi-bin/carddisp.pl?gene=PCMTD2
RNF103	Ring Finger Protein 103	Protein Coding	O00237	40	GC02M086603	0.864056	https://www.genecards.org/cgi-bin/carddisp.pl?gene=RNF103
RPF1	Ribosome Production Factor 1 Homolog	Protein Coding	Q9H9Y2	40	GC01P084479	0.864056	https://www.genecards.org/cgi-bin/carddisp.pl?gene=RPF1
RPUSD3	RNA Pseudouridine Synthase D3	Protein Coding	Q6P087	40	GC03M009839	0.864056	https://www.genecards.org/cgi-bin/carddisp.pl?gene=RPUSD3
MAIP1	Matrix AAA Peptidase Interacting Protein 1	Protein Coding	Q8WWC4	39	GC02P199956	0.864056	https://www.genecards.org/cgi-bin/carddisp.pl?gene=MAIP1
RPL7L1	Ribosomal Protein L7 Like 1	Protein Coding	Q6DKI1	39	GC06P104297	0.864056	https://www.genecards.org/cgi-bin/carddisp.pl?gene=RPL7L1
SDR39U1	Short Chain Dehydrogenase/Reductase Family 39U Member 1	Protein Coding	Q9NRG7	38	GC14M024439	0.864056	https://www.genecards.org/cgi-bin/carddisp.pl?gene=SDR39U1
TRIM4	Tripartite Motif Containing 4	Protein Coding	Q9C037	38	GC07M099876	0.864056	https://www.genecards.org/cgi-bin/carddisp.pl?gene=TRIM4
WDR24	WD Repeat Domain 24	Protein Coding	Q96S15	38	GC16M010373	0.864056	https://www.genecards.org/cgi-bin/carddisp.pl?gene=WDR24
DCAF16	DDB1 And CUL4 Associated Factor 16	Protein Coding	Q9NXF7	36	GC04M017794	0.864056	https://www.genecards.org/cgi-bin/carddisp.pl?gene=DCAF16
IGHV3-23	Immunoglobulin Heavy Variable 3-23	Protein Coding	P01764	24	GC14M106268	0.864056	https://www.genecards.org/cgi-bin/carddisp.pl?gene=IGHV3-23
IGH	Immunoglobulin Heavy Locus	Protein Coding		21	GC14M115494	0.864056	https://www.genecards.org/cgi-bin/carddisp.pl?gene=IGH
LOC102724159	Periodic Tryptophan Protein 2 Homolog	Protein Coding		8	GC21M005130	0.864056	https://www.genecards.org/cgi-bin/carddisp.pl?gene=LOC102724159
KRT6A	Keratin 6A	Protein Coding	P02538	50	GC12M052488	0.841657	https://www.genecards.org/cgi-bin/carddisp.pl?gene=KRT6A
AR	Androgen Receptor	Protein Coding	P10275	58	GC0XP067544	0.831776	https://www.genecards.org/cgi-bin/carddisp.pl?gene=AR
NOTCH2	Notch Receptor 2	Protein Coding	Q04721	58	GC01M119911	0.831776	https://www.genecards.org/cgi-bin/carddisp.pl?gene=NOTCH2
PIK3R1	Phosphoinositide-3-Kinase Regulatory Subunit 1	Protein Coding	P27986	58	GC05P068215	0.831776	https://www.genecards.org/cgi-bin/carddisp.pl?gene=PIK3R1
CTSK	Cathepsin K	Protein Coding	P43235	57	GC01M155887	0.831776	https://www.genecards.org/cgi-bin/carddisp.pl?gene=CTSK
ITGB1	Integrin Subunit Beta 1	Protein Coding	P05556	57	GC10M034478	0.831776	https://www.genecards.org/cgi-bin/carddisp.pl?gene=ITGB1
MAPT	Microtubule Associated Protein Tau	Protein Coding	P10636	57	GC17P045894	0.831776	https://www.genecards.org/cgi-bin/carddisp.pl?gene=MAPT
PIK3R2	Phosphoinositide-3-Kinase Regulatory Subunit 2	Protein Coding	O00459	57	GC19P018153	0.831776	https://www.genecards.org/cgi-bin/carddisp.pl?gene=PIK3R2
ECE1	Endothelin Converting Enzyme 1	Protein Coding	P42892	56	GC01M021217	0.831776	https://www.genecards.org/cgi-bin/carddisp.pl?gene=ECE1
EIF2AK3	Eukaryotic Translation Initiation Factor 2 Alpha Kinase 3	Protein Coding	Q9NZJ5	56	GC02M088556	0.831776	https://www.genecards.org/cgi-bin/carddisp.pl?gene=EIF2AK3
KAT2A	Lysine Acetyltransferase 2A	Protein Coding	Q92830	56	GC17M042113	0.831776	https://www.genecards.org/cgi-bin/carddisp.pl?gene=KAT2A
PIKFYVE	Phosphoinositide Kinase, FYVE-Type Zinc Finger Containing	Protein Coding	Q9Y2I7	56	GC02P208266	0.831776	https://www.genecards.org/cgi-bin/carddisp.pl?gene=PIKFYVE
PLD1	Phospholipase D1	Protein Coding	Q13393	56	GC03M171600	0.831776	https://www.genecards.org/cgi-bin/carddisp.pl?gene=PLD1
SLC1A1	Solute Carrier Family 1 Member 1	Protein Coding	P43005	56	GC09P004490	0.831776	https://www.genecards.org/cgi-bin/carddisp.pl?gene=SLC1A1
ATF6	Activating Transcription Factor 6	Protein Coding	P18850	55	GC01P161766	0.831776	https://www.genecards.org/cgi-bin/carddisp.pl?gene=ATF6
CCL2	C-C Motif Chemokine Ligand 2	Protein Coding	P13500	55	GC17P034255	0.831776	https://www.genecards.org/cgi-bin/carddisp.pl?gene=CCL2
GGCX	Gamma-Glutamyl Carboxylase	Protein Coding	P38435	55	GC02M085544	0.831776	https://www.genecards.org/cgi-bin/carddisp.pl?gene=GGCX
ITGA5	Integrin Subunit Alpha 5	Protein Coding	P08648	55	GC12M055257	0.831776	https://www.genecards.org/cgi-bin/carddisp.pl?gene=ITGA5
ITPR1	Inositol 1,4,5-Trisphosphate Receptor Type 1	Protein Coding	Q14643	55	GC03P004486	0.831776	https://www.genecards.org/cgi-bin/carddisp.pl?gene=ITPR1
LRP2	LDL Receptor Related Protein 2	Protein Coding	P98164	55	GC02M169127	0.831776	https://www.genecards.org/cgi-bin/carddisp.pl?gene=LRP2
PI4KA	Phosphatidylinositol 4-Kinase Alpha	Protein Coding	P42356	55	GC22M020707	0.831776	https://www.genecards.org/cgi-bin/carddisp.pl?gene=PI4KA
ENO2	Enolase 2	Protein Coding	P09104	54	GC12P006913	0.831776	https://www.genecards.org/cgi-bin/carddisp.pl?gene=ENO2
FURIN	Furin, Paired Basic Amino Acid Cleaving Enzyme	Protein Coding	P09958	54	GC15P090868	0.831776	https://www.genecards.org/cgi-bin/carddisp.pl?gene=FURIN
FZD5	Frizzled Class Receptor 5	Protein Coding	Q13467	54	GC02M207762	0.831776	https://www.genecards.org/cgi-bin/carddisp.pl?gene=FZD5
ITGAV	Integrin Subunit Alpha V	Protein Coding	P06756	54	GC02P186589	0.831776	https://www.genecards.org/cgi-bin/carddisp.pl?gene=ITGAV
SCARB1	Scavenger Receptor Class B Member 1	Protein Coding	Q8WTV0	54	GC12M124776	0.831776	https://www.genecards.org/cgi-bin/carddisp.pl?gene=SCARB1
SLC29A1	Solute Carrier Family 29 Member 1 (Augustine Blood Group)	Protein Coding	Q99808	54	GC06P044219	0.831776	https://www.genecards.org/cgi-bin/carddisp.pl?gene=SLC29A1
TSC1	TSC Complex Subunit 1	Protein Coding	Q92574	54	GC09M132891	0.831776	https://www.genecards.org/cgi-bin/carddisp.pl?gene=TSC1
EFNB1	Ephrin B1	Protein Coding	P98172	53	GC0XP068828	0.831776	https://www.genecards.org/cgi-bin/carddisp.pl?gene=EFNB1
ISG15	ISG15 Ubiquitin Like Modifier	Protein Coding	P05161	53	GC01P001001	0.831776	https://www.genecards.org/cgi-bin/carddisp.pl?gene=ISG15
LNPEP	Leucyl And Cystinyl Aminopeptidase	Protein Coding	Q9UIQ6	53	GC05P096935	0.831776	https://www.genecards.org/cgi-bin/carddisp.pl?gene=LNPEP
ABCC4	ATP Binding Cassette Subfamily C Member 4	Protein Coding	O15439	52	GC13M095019	0.831776	https://www.genecards.org/cgi-bin/carddisp.pl?gene=ABCC4
ATP6AP2	ATPase H+ Transporting Accessory Protein 2	Protein Coding	O75787	52	GC0XP040588	0.831776	https://www.genecards.org/cgi-bin/carddisp.pl?gene=ATP6AP2
ATP7A	ATPase Copper Transporting Alpha	Protein Coding	Q04656	52	GC0XP078061	0.831776	https://www.genecards.org/cgi-bin/carddisp.pl?gene=ATP7A
CALM2	Calmodulin 2	Protein Coding	P0DP24	52	GC02M047160	0.831776	https://www.genecards.org/cgi-bin/carddisp.pl?gene=CALM2
CD274	CD274 Molecule	Protein Coding	Q9NZQ7	52	GC09P005450	0.831776	https://www.genecards.org/cgi-bin/carddisp.pl?gene=CD274
CLCN7	Chloride Voltage-Gated Channel 7	Protein Coding	P51798	52	GC16M001444	0.831776	https://www.genecards.org/cgi-bin/carddisp.pl?gene=CLCN7
HMOX2	Heme Oxygenase 2	Protein Coding	P30519	52	GC16P004474	0.831776	https://www.genecards.org/cgi-bin/carddisp.pl?gene=HMOX2
PEX1	Peroxisomal Biogenesis Factor 1	Protein Coding	O43933	52	GC07M092487	0.831776	https://www.genecards.org/cgi-bin/carddisp.pl?gene=PEX1
PLXNA1	Plexin A1	Protein Coding	Q9UIW2	52	GC03P126988	0.831776	https://www.genecards.org/cgi-bin/carddisp.pl?gene=PLXNA1
POMGNT1	Protein O-Linked Mannose N-Acetylglucosaminyltransferase 1 (Beta 1,2-)	Protein Coding	Q8WZA1	52	GC01M046188	0.831776	https://www.genecards.org/cgi-bin/carddisp.pl?gene=POMGNT1
SLC26A2	Solute Carrier Family 26 Member 2	Protein Coding	P50443	52	GC05P149944	0.831776	https://www.genecards.org/cgi-bin/carddisp.pl?gene=SLC26A2
SV2A	Synaptic Vesicle Glycoprotein 2A	Protein Coding	Q7L0J3	52	GC01M149903	0.831776	https://www.genecards.org/cgi-bin/carddisp.pl?gene=SV2A
TDP1	Tyrosyl-DNA Phosphodiesterase 1	Protein Coding	Q9NUW8	52	GC14P089954	0.831776	https://www.genecards.org/cgi-bin/carddisp.pl?gene=TDP1
MAD2L1	Mitotic Arrest Deficient 2 Like 1	Protein Coding	Q13257	51	GC04M120055	0.831776	https://www.genecards.org/cgi-bin/carddisp.pl?gene=MAD2L1
NECTIN2	Nectin Cell Adhesion Molecule 2	Protein Coding	Q92692	51	GC19P083470	0.831776	https://www.genecards.org/cgi-bin/carddisp.pl?gene=NECTIN2
OCLN	Occludin	Protein Coding	Q16625	51	GC05P069492	0.831776	https://www.genecards.org/cgi-bin/carddisp.pl?gene=OCLN
PSMB10	Proteasome 20S Subunit Beta 10	Protein Coding	P40306	51	GC16M067937	0.831776	https://www.genecards.org/cgi-bin/carddisp.pl?gene=PSMB10
SLC27A4	Solute Carrier Family 27 Member 4	Protein Coding	Q6P1M0	51	GC09P128340	0.831776	https://www.genecards.org/cgi-bin/carddisp.pl?gene=SLC27A4
STK3	Serine/Threonine Kinase 3	Protein Coding	Q13188	51	GC08M098343	0.831776	https://www.genecards.org/cgi-bin/carddisp.pl?gene=STK3
VAMP2	Vesicle Associated Membrane Protein 2	Protein Coding	P63027	51	GC17M013548	0.831776	https://www.genecards.org/cgi-bin/carddisp.pl?gene=VAMP2
ATP1B2	ATPase Na+/K+ Transporting Subunit Beta 2	Protein Coding	P14415	50	GC17P013028	0.831776	https://www.genecards.org/cgi-bin/carddisp.pl?gene=ATP1B2
CXADR	CXADR Ig-Like Cell Adhesion Molecule	Protein Coding	P78310	50	GC21P017513	0.831776	https://www.genecards.org/cgi-bin/carddisp.pl?gene=CXADR
E2F1	E2F Transcription Factor 1	Protein Coding	Q01094	50	GC20M033675	0.831776	https://www.genecards.org/cgi-bin/carddisp.pl?gene=E2F1
JAM3	Junctional Adhesion Molecule 3	Protein Coding	Q9BX67	50	GC11P134068	0.831776	https://www.genecards.org/cgi-bin/carddisp.pl?gene=JAM3
PLEKHM1	Pleckstrin Homology And RUN Domain Containing M1	Protein Coding	Q9Y4G2	50	GC17M061043	0.831776	https://www.genecards.org/cgi-bin/carddisp.pl?gene=PLEKHM1
PTPN13	Protein Tyrosine Phosphatase Non-Receptor Type 13	Protein Coding	Q12923	50	GC04P086594	0.831776	https://www.genecards.org/cgi-bin/carddisp.pl?gene=PTPN13
SLC12A7	Solute Carrier Family 12 Member 7	Protein Coding	Q9Y666	50	GC05M001050	0.831776	https://www.genecards.org/cgi-bin/carddisp.pl?gene=SLC12A7
TRPM7	Transient Receptor Potential Cation Channel Subfamily M Member 7	Protein Coding	Q96QT4	50	GC15M050552	0.831776	https://www.genecards.org/cgi-bin/carddisp.pl?gene=TRPM7
ADAM22	ADAM Metallopeptidase Domain 22	Protein Coding	Q9P0K1	49	GC07P087934	0.831776	https://www.genecards.org/cgi-bin/carddisp.pl?gene=ADAM22
CDC42BPA	CDC42 Binding Protein Kinase Alpha	Protein Coding	Q5VT25	49	GC01M226989	0.831776	https://www.genecards.org/cgi-bin/carddisp.pl?gene=CDC42BPA
CPD	Carboxypeptidase D	Protein Coding	O75976	49	GC17P030378	0.831776	https://www.genecards.org/cgi-bin/carddisp.pl?gene=CPD
DOCK6	Dedicator Of Cytokinesis 6	Protein Coding	Q96HP0	49	GC19M011199	0.831776	https://www.genecards.org/cgi-bin/carddisp.pl?gene=DOCK6
FLCN	Folliculin	Protein Coding	Q8NFG4	49	GC17M017212	0.831776	https://www.genecards.org/cgi-bin/carddisp.pl?gene=FLCN
GLE1	GLE1 RNA Export Mediator	Protein Coding	Q53GS7	49	GC09P128504	0.831776	https://www.genecards.org/cgi-bin/carddisp.pl?gene=GLE1
GOSR2	Golgi SNAP Receptor Complex Member 2	Protein Coding	O14653	49	GC17P078409	0.831776	https://www.genecards.org/cgi-bin/carddisp.pl?gene=GOSR2
KIDINS220	Kinase D Interacting Substrate 220	Protein Coding	Q9ULH0	49	GC02M008724	0.831776	https://www.genecards.org/cgi-bin/carddisp.pl?gene=KIDINS220
LAMTOR2	Late Endosomal/Lysosomal Adaptor, MAPK And MTOR Activator 2	Protein Coding	Q9Y2Q5	49	GC01P156054	0.831776	https://www.genecards.org/cgi-bin/carddisp.pl?gene=LAMTOR2
LEMD3	LEM Domain Containing 3	Protein Coding	Q9Y2U8	49	GC12P065169	0.831776	https://www.genecards.org/cgi-bin/carddisp.pl?gene=LEMD3
LRIG1	Leucine Rich Repeats And Immunoglobulin Like Domains 1	Protein Coding	Q96JA1	49	GC03M066379	0.831776	https://www.genecards.org/cgi-bin/carddisp.pl?gene=LRIG1
LRP8	LDL Receptor Related Protein 8	Protein Coding	Q14114	49	GC01M053243	0.831776	https://www.genecards.org/cgi-bin/carddisp.pl?gene=LRP8
NBEA	Neurobeachin	Protein Coding	Q8NFP9	49	GC13P034942	0.831776	https://www.genecards.org/cgi-bin/carddisp.pl?gene=NBEA
NEO1	Neogenin 1	Protein Coding	Q92859	49	GC15P073051	0.831776	https://www.genecards.org/cgi-bin/carddisp.pl?gene=NEO1
NISCH	Nischarin	Protein Coding	Q9Y2I1	49	GC03P052455	0.831776	https://www.genecards.org/cgi-bin/carddisp.pl?gene=NISCH
PEX6	Peroxisomal Biogenesis Factor 6	Protein Coding	Q13608	49	GC06M042963	0.831776	https://www.genecards.org/cgi-bin/carddisp.pl?gene=PEX6
RAB23	RAB23, Member RAS Oncogene Family	Protein Coding	Q9ULC3	49	GC06M081357	0.831776	https://www.genecards.org/cgi-bin/carddisp.pl?gene=RAB23
SLC4A2	Solute Carrier Family 4 Member 2	Protein Coding	P04920	49	GC07P151057	0.831776	https://www.genecards.org/cgi-bin/carddisp.pl?gene=SLC4A2
SLC4A7	Solute Carrier Family 4 Member 7	Protein Coding	Q9Y6M7	49	GC03M027372	0.831776	https://www.genecards.org/cgi-bin/carddisp.pl?gene=SLC4A7
SLC7A2	Solute Carrier Family 7 Member 2	Protein Coding	P52569	49	GC08P017497	0.831776	https://www.genecards.org/cgi-bin/carddisp.pl?gene=SLC7A2
SNAP23	Synaptosome Associated Protein 23	Protein Coding	O00161	49	GC15P042491	0.831776	https://www.genecards.org/cgi-bin/carddisp.pl?gene=SNAP23
TMEM38B	Transmembrane Protein 38B	Protein Coding	Q9NVV0	49	GC09P105694	0.831776	https://www.genecards.org/cgi-bin/carddisp.pl?gene=TMEM38B
UBE2G1	Ubiquitin Conjugating Enzyme E2 G1	Protein Coding	P62253	49	GC17M013326	0.831776	https://www.genecards.org/cgi-bin/carddisp.pl?gene=UBE2G1
VPS33B	VPS33B Late Endosome And Lysosome Associated	Protein Coding	Q9H267	49	GC15M090998	0.831776	https://www.genecards.org/cgi-bin/carddisp.pl?gene=VPS33B
ZFYVE9	Zinc Finger FYVE-Type Containing 9	Protein Coding	O95405	49	GC01P052142	0.831776	https://www.genecards.org/cgi-bin/carddisp.pl?gene=ZFYVE9
ADGRL2	Adhesion G Protein-Coupled Receptor L2	Protein Coding	O95490	48	GC01P081306	0.831776	https://www.genecards.org/cgi-bin/carddisp.pl?gene=ADGRL2
AKAP12	A-Kinase Anchoring Protein 12	Protein Coding	Q02952	48	GC06P151239	0.831776	https://www.genecards.org/cgi-bin/carddisp.pl?gene=AKAP12
ARFGEF1	ADP Ribosylation Factor Guanine Nucleotide Exchange Factor 1	Protein Coding	Q9Y6D6	48	GC08M067173	0.831776	https://www.genecards.org/cgi-bin/carddisp.pl?gene=ARFGEF1
ARFGEF2	ADP Ribosylation Factor Guanine Nucleotide Exchange Factor 2	Protein Coding	Q9Y6D5	48	GC20P048921	0.831776	https://www.genecards.org/cgi-bin/carddisp.pl?gene=ARFGEF2
ATL1	Atlastin GTPase 1	Protein Coding	Q8WXF7	48	GC14P050532	0.831776	https://www.genecards.org/cgi-bin/carddisp.pl?gene=ATL1
ATP4A	ATPase H+/K+ Transporting Subunit Alpha	Protein Coding	P20648	48	GC19M080312	0.831776	https://www.genecards.org/cgi-bin/carddisp.pl?gene=ATP4A
CAMLG	Calcium Modulating Ligand	Protein Coding	P49069	48	GC05P134738	0.831776	https://www.genecards.org/cgi-bin/carddisp.pl?gene=CAMLG
CAPNS1	Calpain Small Subunit 1	Protein Coding	P04632	48	GC19P083174	0.831776	https://www.genecards.org/cgi-bin/carddisp.pl?gene=CAPNS1
CHM	CHM Rab Escort Protein	Protein Coding	P24386	48	GC0XM085861	0.831776	https://www.genecards.org/cgi-bin/carddisp.pl?gene=CHM
CLN5	CLN5 Intracellular Trafficking Protein	Protein Coding	O75503	48	GC13P076990	0.831776	https://www.genecards.org/cgi-bin/carddisp.pl?gene=CLN5
GOLGA2	Golgin A2	Protein Coding	Q08379	48	GC09M128255	0.831776	https://www.genecards.org/cgi-bin/carddisp.pl?gene=GOLGA2
KTN1	Kinectin 1	Protein Coding	Q86UP2	48	GC14P055559	0.831776	https://www.genecards.org/cgi-bin/carddisp.pl?gene=KTN1
LRIG2	Leucine Rich Repeats And Immunoglobulin Like Domains 2	Protein Coding	O94898	48	GC01P113073	0.831776	https://www.genecards.org/cgi-bin/carddisp.pl?gene=LRIG2
MCAM	Melanoma Cell Adhesion Molecule	Protein Coding	P43121	48	GC11M119308	0.831776	https://www.genecards.org/cgi-bin/carddisp.pl?gene=MCAM
METTL3	Methyltransferase 3, N6-Adenosine-Methyltransferase Complex Catalytic Subunit	Protein Coding	Q86U44	48	GC14M021498	0.831776	https://www.genecards.org/cgi-bin/carddisp.pl?gene=METTL3
PDE8A	Phosphodiesterase 8A	Protein Coding	O60658	48	GC15P133122	0.831776	https://www.genecards.org/cgi-bin/carddisp.pl?gene=PDE8A
PKMYT1	Protein Kinase, Membrane Associated Tyrosine/Threonine 1	Protein Coding	Q99640	48	GC16M010587	0.831776	https://www.genecards.org/cgi-bin/carddisp.pl?gene=PKMYT1
SCAP	SREBF Chaperone	Protein Coding	Q12770	48	GC03M047413	0.831776	https://www.genecards.org/cgi-bin/carddisp.pl?gene=SCAP
SCD5	Stearoyl-CoA Desaturase 5	Protein Coding	Q86SK9	48	GC04M082629	0.831776	https://www.genecards.org/cgi-bin/carddisp.pl?gene=SCD5
SH3BP4	SH3 Domain Binding Protein 4	Protein Coding	Q9P0V3	48	GC02P234951	0.831776	https://www.genecards.org/cgi-bin/carddisp.pl?gene=SH3BP4
SLC35A2	Solute Carrier Family 35 Member A2	Protein Coding	P78381	48	GC0XM048903	0.831776	https://www.genecards.org/cgi-bin/carddisp.pl?gene=SLC35A2
STX5	Syntaxin 5	Protein Coding	Q13190	48	GC11M062806	0.831776	https://www.genecards.org/cgi-bin/carddisp.pl?gene=STX5
UBE2J1	Ubiquitin Conjugating Enzyme E2 J1	Protein Coding	Q9Y385	48	GC06M089326	0.831776	https://www.genecards.org/cgi-bin/carddisp.pl?gene=UBE2J1
VAMP8	Vesicle Associated Membrane Protein 8	Protein Coding	Q9BV40	48	GC02P085561	0.831776	https://www.genecards.org/cgi-bin/carddisp.pl?gene=VAMP8
VANGL1	VANGL Planar Cell Polarity Protein 1	Protein Coding	Q8TAA9	48	GC01P115641	0.831776	https://www.genecards.org/cgi-bin/carddisp.pl?gene=VANGL1
VPS13B	Vacuolar Protein Sorting 13 Homolog B	Protein Coding	Q7Z7G8	48	GC08P099011	0.831776	https://www.genecards.org/cgi-bin/carddisp.pl?gene=VPS13B
VPS33A	VPS33A Core Subunit Of CORVET And HOPS Complexes	Protein Coding	Q96AX1	48	GC12M122229	0.831776	https://www.genecards.org/cgi-bin/carddisp.pl?gene=VPS33A
ZBTB17	Zinc Finger And BTB Domain Containing 17	Protein Coding	Q13105	48	GC01M015943	0.831776	https://www.genecards.org/cgi-bin/carddisp.pl?gene=ZBTB17
ANKLE2	Ankyrin Repeat And LEM Domain Containing 2	Protein Coding	Q86XL3	47	GC12M132725	0.831776	https://www.genecards.org/cgi-bin/carddisp.pl?gene=ANKLE2
ATP6V1F	ATPase H+ Transporting V1 Subunit F	Protein Coding	Q16864	47	GC07P128862	0.831776	https://www.genecards.org/cgi-bin/carddisp.pl?gene=ATP6V1F
COG2	Component Of Oligomeric Golgi Complex 2	Protein Coding	Q14746	47	GC01P230642	0.831776	https://www.genecards.org/cgi-bin/carddisp.pl?gene=COG2
COG4	Component Of Oligomeric Golgi Complex 4	Protein Coding	Q9H9E3	47	GC16M071932	0.831776	https://www.genecards.org/cgi-bin/carddisp.pl?gene=COG4
DNAJC13	DnaJ Heat Shock Protein Family (Hsp40) Member C13	Protein Coding	O75165	47	GC03P132417	0.831776	https://www.genecards.org/cgi-bin/carddisp.pl?gene=DNAJC13
INF2	Inverted Formin 2	Protein Coding	Q27J81	47	GC14P112102	0.831776	https://www.genecards.org/cgi-bin/carddisp.pl?gene=INF2
NBAS	NBAS Subunit Of NRZ Tethering Complex	Protein Coding	A2RRP1	47	GC02M014794	0.831776	https://www.genecards.org/cgi-bin/carddisp.pl?gene=NBAS
SLC39A10	Solute Carrier Family 39 Member 10	Protein Coding	Q9ULF5	47	GC02P195575	0.831776	https://www.genecards.org/cgi-bin/carddisp.pl?gene=SLC39A10
SPG11	SPG11 Vesicle Trafficking Associated, Spatacsin	Protein Coding	Q96JI7	47	GC15M044562	0.831776	https://www.genecards.org/cgi-bin/carddisp.pl?gene=SPG11
TACC1	Transforming Acidic Coiled-Coil Containing Protein 1	Protein Coding	O75410	47	GC08P038728	0.831776	https://www.genecards.org/cgi-bin/carddisp.pl?gene=TACC1
ACBD5	Acyl-CoA Binding Domain Containing 5	Protein Coding	Q5T8D3	46	GC10M027182	0.831776	https://www.genecards.org/cgi-bin/carddisp.pl?gene=ACBD5
ANKS6	Ankyrin Repeat And Sterile Alpha Motif Domain Containing 6	Protein Coding	Q68DC2	46	GC09M098731	0.831776	https://www.genecards.org/cgi-bin/carddisp.pl?gene=ANKS6
BICD1	BICD Cargo Adaptor 1	Protein Coding	Q96G01	46	GC12P032121	0.831776	https://www.genecards.org/cgi-bin/carddisp.pl?gene=BICD1
CHP1	Calcineurin Like EF-Hand Protein 1	Protein Coding	Q99653	46	GC15P041230	0.831776	https://www.genecards.org/cgi-bin/carddisp.pl?gene=CHP1
GPM6A	Glycoprotein M6A	Protein Coding	P51674	46	GC04M175632	0.831776	https://www.genecards.org/cgi-bin/carddisp.pl?gene=GPM6A
HPS3	HPS3 Biogenesis Of Lysosomal Organelles Complex 2 Subunit 1	Protein Coding	Q969F9	46	GC03P149129	0.831776	https://www.genecards.org/cgi-bin/carddisp.pl?gene=HPS3
JPH1	Junctophilin 1	Protein Coding	Q9HDC5	46	GC08M074234	0.831776	https://www.genecards.org/cgi-bin/carddisp.pl?gene=JPH1
LAMTOR3	Late Endosomal/Lysosomal Adaptor, MAPK And MTOR Activator 3	Protein Coding	Q9UHA4	46	GC04M099878	0.831776	https://www.genecards.org/cgi-bin/carddisp.pl?gene=LAMTOR3
MTDH	Metadherin	Protein Coding	Q86UE4	46	GC08P097644	0.831776	https://www.genecards.org/cgi-bin/carddisp.pl?gene=MTDH
PCDH7	Protocadherin 7	Protein Coding	O60245	46	GC04P030722	0.831776	https://www.genecards.org/cgi-bin/carddisp.pl?gene=PCDH7
RAB11FIP5	RAB11 Family Interacting Protein 5	Protein Coding	Q9BXF6	46	GC02M073148	0.831776	https://www.genecards.org/cgi-bin/carddisp.pl?gene=RAB11FIP5
SCAMP1	Secretory Carrier Membrane Protein 1	Protein Coding	O15126	46	GC05P078360	0.831776	https://www.genecards.org/cgi-bin/carddisp.pl?gene=SCAMP1
SCFD1	Sec1 Family Domain Containing 1	Protein Coding	Q8WVM8	46	GC14P030622	0.831776	https://www.genecards.org/cgi-bin/carddisp.pl?gene=SCFD1
SLC30A5	Solute Carrier Family 30 Member 5	Protein Coding	Q8TAD4	46	GC05P069093	0.831776	https://www.genecards.org/cgi-bin/carddisp.pl?gene=SLC30A5
SLC38A2	Solute Carrier Family 38 Member 2	Protein Coding	Q96QD8	46	GC12M046358	0.831776	https://www.genecards.org/cgi-bin/carddisp.pl?gene=SLC38A2
SLC6A15	Solute Carrier Family 6 Member 15	Protein Coding	Q9H2J7	46	GC12M084859	0.831776	https://www.genecards.org/cgi-bin/carddisp.pl?gene=SLC6A15
STARD3	StAR Related Lipid Transfer Domain Containing 3	Protein Coding	Q14849	46	GC17P039637	0.831776	https://www.genecards.org/cgi-bin/carddisp.pl?gene=STARD3
STIM2	Stromal Interaction Molecule 2	Protein Coding	Q9P246	46	GC04P026859	0.831776	https://www.genecards.org/cgi-bin/carddisp.pl?gene=STIM2
STX7	Syntaxin 7	Protein Coding	O15400	46	GC06M132445	0.831776	https://www.genecards.org/cgi-bin/carddisp.pl?gene=STX7
SUN2	Sad1 And UNC84 Domain Containing 2	Protein Coding	Q9UH99	46	GC22M068191	0.831776	https://www.genecards.org/cgi-bin/carddisp.pl?gene=SUN2
TMCO1	Transmembrane And Coiled-Coil Domains 1	Protein Coding	Q9UM00	46	GC01M165724	0.831776	https://www.genecards.org/cgi-bin/carddisp.pl?gene=TMCO1
TMEM106B	Transmembrane Protein 106B	Protein Coding	Q9NUM4	46	GC07P012234	0.831776	https://www.genecards.org/cgi-bin/carddisp.pl?gene=TMEM106B
VRK2	VRK Serine/Threonine Kinase 2	Protein Coding	Q86Y07	46	GC02P057907	0.831776	https://www.genecards.org/cgi-bin/carddisp.pl?gene=VRK2
VTI1B	Vesicle Transport Through Interaction With T-SNAREs 1B	Protein Coding	Q9UEU0	46	GC14M067647	0.831776	https://www.genecards.org/cgi-bin/carddisp.pl?gene=VTI1B
WASHC5	WASH Complex Subunit 5	Protein Coding	Q12768	46	GC08M134289	0.831776	https://www.genecards.org/cgi-bin/carddisp.pl?gene=WASHC5
ZDHHC8	Zinc Finger DHHC-Type Palmitoyltransferase 8	Protein Coding	Q9ULC8	46	GC22P020129	0.831776	https://www.genecards.org/cgi-bin/carddisp.pl?gene=ZDHHC8
ATF6B	Activating Transcription Factor 6 Beta	Protein Coding	Q99941	45	GC06M032115	0.831776	https://www.genecards.org/cgi-bin/carddisp.pl?gene=ATF6B
ATP9A	ATPase Phospholipid Transporting 9A (Putative)	Protein Coding	O75110	45	GC20M051596	0.831776	https://www.genecards.org/cgi-bin/carddisp.pl?gene=ATP9A
CLCC1	Chloride Channel CLIC Like 1	Protein Coding	Q96S66	45	GC01M108881	0.831776	https://www.genecards.org/cgi-bin/carddisp.pl?gene=CLCC1
CTDSP2	CTD Small Phosphatase 2	Protein Coding	O14595	45	GC12M057819	0.831776	https://www.genecards.org/cgi-bin/carddisp.pl?gene=CTDSP2
DENND4A	DENN Domain Containing 4A	Protein Coding	Q7Z401	45	GC15M065658	0.831776	https://www.genecards.org/cgi-bin/carddisp.pl?gene=DENND4A
FMN2	Formin 2	Protein Coding	Q9NZ56	45	GC01P240014	0.831776	https://www.genecards.org/cgi-bin/carddisp.pl?gene=FMN2
GPAT3	Glycerol-3-Phosphate Acyltransferase 3	Protein Coding	Q53EU6	45	GC04P083536	0.831776	https://www.genecards.org/cgi-bin/carddisp.pl?gene=GPAT3
LRIG3	Leucine Rich Repeats And Immunoglobulin Like Domains 3	Protein Coding	Q6UXM1	45	GC12M058872	0.831776	https://www.genecards.org/cgi-bin/carddisp.pl?gene=LRIG3
LYST	Lysosomal Trafficking Regulator	Protein Coding	Q99698	45	GC01M235661	0.831776	https://www.genecards.org/cgi-bin/carddisp.pl?gene=LYST
MARVELD2	MARVEL Domain Containing 2	Protein Coding	Q8N4S9	45	GC05P069415	0.831776	https://www.genecards.org/cgi-bin/carddisp.pl?gene=MARVELD2
NETO2	Neuropilin And Tolloid Like 2	Protein Coding	Q8NC67	45	GC16M047077	0.831776	https://www.genecards.org/cgi-bin/carddisp.pl?gene=NETO2
OSBPL1A	Oxysterol Binding Protein Like 1A	Protein Coding	Q9BXW6	45	GC18M024162	0.831776	https://www.genecards.org/cgi-bin/carddisp.pl?gene=OSBPL1A
PIGU	Phosphatidylinositol Glycan Anchor Biosynthesis Class U	Protein Coding	Q9H490	45	GC20M034560	0.831776	https://www.genecards.org/cgi-bin/carddisp.pl?gene=PIGU
RBSN	Rabenosyn, RAB Effector	Protein Coding	Q9H1K0	45	GC03M015070	0.831776	https://www.genecards.org/cgi-bin/carddisp.pl?gene=RBSN
RINT1	RAD50 Interactor 1	Protein Coding	Q6NUQ1	45	GC07P105532	0.831776	https://www.genecards.org/cgi-bin/carddisp.pl?gene=RINT1
RPS6KC1	Ribosomal Protein S6 Kinase C1	Protein Coding	Q96S38	45	GC01P213051	0.831776	https://www.genecards.org/cgi-bin/carddisp.pl?gene=RPS6KC1
RRBP1	Ribosome Binding Protein 1	Protein Coding	Q9P2E9	45	GC20M017613	0.831776	https://www.genecards.org/cgi-bin/carddisp.pl?gene=RRBP1
RTN1	Reticulon 1	Protein Coding	Q16799	45	GC14M059595	0.831776	https://www.genecards.org/cgi-bin/carddisp.pl?gene=RTN1
SLC17A9	Solute Carrier Family 17 Member 9	Protein Coding	Q9BYT1	45	GC20P062952	0.831776	https://www.genecards.org/cgi-bin/carddisp.pl?gene=SLC17A9
STX6	Syntaxin 6	Protein Coding	O43752	45	GC01M180972	0.831776	https://www.genecards.org/cgi-bin/carddisp.pl?gene=STX6
STXBP5	Syntaxin Binding Protein 5	Protein Coding	Q5T5C0	45	GC06P147204	0.831776	https://www.genecards.org/cgi-bin/carddisp.pl?gene=STXBP5
TMOD3	Tropomodulin 3	Protein Coding	Q9NYL9	45	GC15P051829	0.831776	https://www.genecards.org/cgi-bin/carddisp.pl?gene=TMOD3
TRAPPC2	Trafficking Protein Particle Complex Subunit 2	Protein Coding	P0DI81	45	GC0XM013712	0.831776	https://www.genecards.org/cgi-bin/carddisp.pl?gene=TRAPPC2
TRIM13	Tripartite Motif Containing 13	Protein Coding	O60858	45	GC13P049995	0.831776	https://www.genecards.org/cgi-bin/carddisp.pl?gene=TRIM13
TYW1	TRNA-YW Synthesizing Protein 1 Homolog	Protein Coding	Q9NV66	45	GC07P066995	0.831776	https://www.genecards.org/cgi-bin/carddisp.pl?gene=TYW1
USP32	Ubiquitin Specific Peptidase 32	Protein Coding	Q8NFA0	45	GC17M061996	0.831776	https://www.genecards.org/cgi-bin/carddisp.pl?gene=USP32
[truncated: 2,601 more rows]
