# Supplementary material for: Bioinformatic Analysis of the Value of Mitophagy and Immune Responses in Corneal Endothelial Dysfunction
Source: Curr Issues Mol Biol. 2025 Aug 19;47(8):670. doi: 10.3390/cimb47080670 (PMC12384549; doi:10.3390/cimb47080670)
Supplement: Supplementary file 1 [file cimb-47-00670-s001.zip › TableS2_MRGs.xlsx]

## Sheet: TableS2-MRGs
9606	10090
PINK1	Pink1
MAP1LC3B	Map1lc3b
VDAC1	Vdac1
FUNDC1	Fundc1
MFN2	Mfn2
SQSTM1	Sqstm1
MAP1LC3A	Map1lc3a
ULK1	Ulk1
UBC	Ubc
PHB2	Phb2
TOMM20	Tomm20
ATG13	Atg13
VPS13C	Vps13c
AMBRA1	Ambra1
PGAM5	Pgam5
UBA52	Gm7866
MFN1	Mfn1
USP30	Usp30
CLEC16A	Clec16a
DNM1L	Dnm1l
RPS27A	Rps27a
TOMM40	Tomm40
ATG5	Atg5
TOMM7	Tomm7
SLC25A4	Slc25a4
HUWE1	Huwe1
OPTN	Optn
ATG4B	Atg4b
SLC25A5	Slc25a5
TOMM22	Tomm22
ATG7	Atg7
CSNK2A1	Csnk2a1
RNF41	Rnf41
FBXO7	Fbxo7
CSNK2A2	Csnk2a2
ABCE1	Abce1
VPS13D	Vps13d
ATG4D	Atg4d
BECN1	Becn1
BNIP3L	Bnip3l
BNIP3L	Gm10480
GABARAPL2	Gabarapl2
LRBA	Lrba
USP15	Usp15
FIS1	Fis1
BNIP3	Bnip3
CERS1	Cers1
CSNK2B	Csnk2b
RAB7A	Rab7
RHOT1	Rhot1
ATG12	Atg12
TP53	Trp53
ARFIP2	Arfip2
FKBP8	Fkbp8
TRIM27	Trim27
SPATA33	Spata33
VDAC2	Vdac2
CHUK	Chuk
ATG9A	Atg9a
CNOT4	Cnot4
GABARAP	Gabarap
MUL1	Mul1
OPA1	Opa1
TBK1	Tbk1
PELO	Pelo
SRC	Src
TOMM6	Tomm6
CISD1	Cisd1
MTX1	Mtx1
PRKAA1	Prkaa1
ATG4A	Atg4a
LRRK2	Lrrk2
ATAD3A	Atad3a
PTRH2	Ptrh2
HDAC6	Hdac6
SIRT1	Sirt1
VCP	Vcp
BCL2L13	Bcl2l13
SNCA	Snca
MAP2K1	Map2k1
MAP2K2	Map2k2
WDR26	Wdr26
MON1A	Mon1a
SAMM50	Samm50
MDH1	Mdh1
UBE2L3	Ube2l3
VDAC3	Vdac3
HTRA2	Htra2
IMMT	Immt
OGT	Ogt
ATG14	Atg14
MAPK14	Mapk14
BCL2L1	Bcl2l1
BCAS3	Bcas3
STK4	Stk4
TDRKH	Tdrkh
FANCC	Fancc
LRPPRC	Lrpprc
WIPI1	Wipi1
TUFM	Tufm
PI4KB	Pi4kb
PDK1	Pdk1
ATP1B1	Atp1b1
HSPA8	Hspa8
CANX	Canx
CHCHD3	Chchd3
HK2	Hk2
ATG4C	Atg4c
NBR1	Nbr1
TRAP1	Trap1
SPATA18	Spata18
SESN2	Sesn2
MTX2	Mtx2
MRPS2	Mrps2
BAG5	Bag5
CDC37	Cdc37
PEX13	Pex13
PTEN	Pten
HIF1A	Hif1a
KRT15	Krt15
NLRP3	Nlrp3
UBXN6	Ubxn6
TBC1D5	Tbc1d5
NIPSNAP1	Nipsnap1
PI4K2A	Pi4k2a
STOM	Stom
MAPK1	Mapk1
ALB	Alb
HSPD1	Hspd1
BCL2	Bcl2
PLSCR1	Plscr1
USP8	Usp8
UQCRC2	Uqcrc2
MIEF1	Mief1
EEF1A1	Eef1a1
RPL12	Rpl12
WIPI2	Wipi2
RPS3	Rps3
TBC1D15	Tbc1d15
PARL	Parl
ATP6V1A	Atp6v1a
RPL18	Rpl18
LDHA	Ldha
YWHAZ	Ywhaz
MTPAP	Mtpap
IRGM	Irgm2
GLS	Gls
VPS35	Vps35
PIP4K2C	Pip4k2c
RPS5	Rps5
ABCD3	Abcd3
CYP51A1	Cyp51
STT3B	Stt3b
GDI2	Gdi2
SNX2	Snx2
GABARAPL1	Gabarapl1
ALDH2	Aldh2
MAVS	Mavs
NFE2L2	Nfe2l2
ATG16L1	Atg16l1
HSP90AA1	Hsp90aa1
LMAN1	Lman1
FOXO3	Foxo3
EIF2S1	Eif2s1
ACIN1	Acin1
NUP93	Nup93
CRNKL1	Crnkl1
TUBB	Tubb5
HSPA9	Hspa9
TSPO	Tspo
HSP90AB1	Hsp90ab1
TSC2	Tsc2
AKT1	Akt1
STOML2	Stoml2
PFKP	Pfkp
CHAF1B	Chaf1b
FXR2	Fxr2
RNF31	Rnf31
BAG6	Bag6
MAPK9	Mapk9
FBXW7	Fbxw7
TFRC	Tfrc
CLINT1	Clint1
SRSF4	Srsf4
PARP1	Parp1
UQCRC1	Uqcrc1
MAP2K7	Map2k7
NAA10	Naa10
NAA16	Naa16
IDH2	Idh2
HK1	Hk1
UBE2N	Ube2n
NDUFV1	Ndufv1
VAPA	Vapa
UBXN1	Ubxn1
ATM	Atm
ANXA5	Anxa5
LONP1	Lonp1
SUCLA2	Sucla2
MRPL37	Mrpl37
OCIAD1	Ociad1
SIAH3	Siah3
TIMM44	Timm44
BLOC1S1	Bloc1s1
PRPF8	Prpf8
VIM	Vim
DSP	Dsp
MIF	Mif
STEAP3	Steap3
FADS2	Fads2
SLC25A24	Slc25a24
TOM1	Tom1
MON2	Mon2
GDAP1	Gdap1
APP	App
SCAMP3	Scamp3
SEC22B	Sec22b
ARMCX3	Armcx3
PRKCD	Prkcd
HSPA1A	Hspa1a
HNRNPM	Hnrnpm
MAPK8	Mapk8
PRKAA2	Prkaa2
GPD2	Gpd2
HSPA1L	Hspa1l
CCZ1B	Ccz1
PKM	Pkm
TUBB4B	Tubb4b
HNRNPU	Hnrnpu
TUBB6	Tubb6
HNRNPH1	Hnrnph1
TIMM23	Timm23
MAP2K3	Map2k3
EMC1	Emc1
GAPDH	Gapdh
GAPDH	Gm20899
HSP90B1	Hsp90b1
MYH9	Myh9
CCT3	Cct3
RPL7	Rpl7
NPLOC4	Nploc4
ARIH1	Arih1
ACTB	Actb
FASN	Fasn
YWHAE	Ywhae
RPL11	Rpl11
CFL1	Cfl1
MCM7	Mcm7
SPTBN1	Sptbn1
TRIM25	Trim25
PLEC	Plec
RPL21	Rpl21
RPS15A	Rps15a
HNRNPD	Hnrnpd
CCT4	Cct4
RPL8	Rpl8
RPS2	Rps2
TUBA1C	Tuba1c
RPLP0	Rplp0
PDIA6	Pdia6
RPS18	Rps18
ROCK2	Rock2
ESYT1	Esyt1
RMDN3	Rmdn3
RB1CC1	Rb1cc1
ZFYVE16	Zfyve16
BET1	Bet1
EIF2AK2	Eif2ak2
PRKDC	Prkdc
UBA1	Uba1
EEF2	Eef2
SDHA	Sdha
TARDBP	Tardbp
TUBB4A	Tubb4a
CTPS1	Ctps
EIF4A1	Eif4a1
GANAB	Ganab
TRAF6	Traf6
RUVBL1	Ruvbl1
PAICS	Paics
PFAS	Pfas
RAN	Ran
EIF4A3	Eif4a3
CCT7	Cct7
RPL4	Rpl4
RPS9	Rps9
CSE1L	Cse1l
DAP3	Dap3
RPL9	Rpl9
EEF1G	Eef1g
MTCH2	Mtch2
RAB1B	Rab1b
SF3A1	Sf3a1
PHGDH	Phgdh
JUP	Jup
TUBG1	Tubg1
ENO1	Gm5506
ENO1	Eno1
XPO1	Xpo1
BCKDK	Bckdk
NUP155	Nup155
SHMT2	Shmt2
RPL15	Rpl15
EIF4A2	Eif4a2
SEC23A	Sec23a
SMARCAD1	Smarcad1
TSG101	Tsg101
HS2ST1	Hs2st1
DDX39B	Ddx39b
C9orf72	3110043O21Rik
ABCB10	Abcb10
CORO1C	Coro1c
RPL28	Rpl28
ACTBL2	Actbl2
MCL1	Mcl1
NR4A1	Nr4a1
UCHL1	Uchl1
GLUD1	Glud1
PCNA	Pcna
NAMPT	Nampt
OAT	Oat
PGM1	Pgm2
PRKCI	Prkci
ALDH18A1	Aldh18a1
FDPS	Fdps
FEN1	Fen1
UMPS	Umps
YWHAH	Ywhah
ACSL4	Acsl4
COASY	Coasy
IDH3A	Idh3a
IDH3B	Idh3b
PYCR1	Pycr1
UGDH	Ugdh
GDI1	Gdi1
ILK	Ilk
TUBB2B	Tubb2b
UBE2D3	Ube2d3
ACSF3	Acsf3
EIF2B1	Eif2b1
EIF3F	Eif3f
SRP54	Srp54a
SRP54	Srp54b
DARS2	Dars2
EPB41L3	Epb4.1l3
ERLIN2	Erlin2
SERPINB6	Serpinb6a
GFPT2	Gfpt2
GMPPA	Gmppa
LAP3	Lap3
NCAPD2	Ncapd2
RFC3	Rfc3
CDK11A	Cdk11b
SEC24A	Sec24a
ACTR1A	Actr1a
CAND1	Cand1
ILF2	Ilf2
MRI1	Mri1
RPL18A	Rpl18a
MRPS30	Mrps30
UTP18	Utp18
ARIH2	Arih2
PPP3CA	Ppp3ca
PTPN1	Ptpn1
GSK3A	Gsk3a
PGK1	Pgk1
STIM1	Stim1
GPHN	Gphn
PDHA1	Pdha1
SGPL1	Sgpl1
GOT2	Got2
LBR	Lbr
TMPO	Tmpo
ALDH3A2	Aldh3a2
CTNND1	Ctnnd1
FBXW11	Fbxw11
ATP6AP1	Atp6ap1
CKB	Ckb
FIG4	Fig4
CNP	Cnp
CORO1A	Coro1a
GBF1	Gbf1
SLC33A1	Slc33a1
NPEPPS	Npepps
PIGK	Pigk
AAAS	Aaas
PIGT	Pigt
RRAGC	Rragc
UVRAG	Uvrag
KDELR1	Kdelr1
SNX1	Snx1
ACBD3	Acbd3
OSBPL9	Osbpl9
VPS45	Vps45
DCTN4	Dctn4
PREB	Preb
U2AF2	U2af2
ZC3HAV1	Zc3hav1
CCDC47	Ccdc47
CDK5RAP3	Cdk5rap3
ESYT2	Esyt2
FAF2	Faf2
OSBPL11	Osbpl11
TBC1D22A	Tbc1d22a
SEH1L	Seh1l
WDR41	Wdr41
SNX30	Snx30
HTT	Htt
NDUFA10	Ndufa10
TFEB	Tfeb
MAPK15	Mapk15
TMEM11	Tmem11
FAM20B	Fam20b
SIRT3	Sirt3
MST1	Mst1
MYLK	Mylk
MYH11	Myh11
PRKD2	Prkd2
SMURF1	Smurf1
PGK2	Pgk2
AKR1E2	Akr1e1
LMCD1	Lmcd1
MAP1A	Map1a
TGFB1	Tgfb1
PIK3C3	Pik3c3
ATG2B	Atg2b
RIPK1	Ripk1
TFE3	Tfe3
ATP6V1G1	Atp6v1g1
AIFM1	Aifm1
TCHP	Tchp
NME4	Nme4
USP36	Usp36
PARK7	Park7
TXN	Txn1
PLOD2	Plod2
NADSYN1	Nadsyn1
RFWD3	Rfwd3
ACTRT1	Actrt1
KIAA0232	D5Ertd579e
AMFR	Amfr
MTOR	Mtor
CAV1	Cav1
ALDH7A1	Aldh7a1
RAD23B	Rad23b
SHC1	Shc1
STARD7	Stard7
CKAP4	Ckap4
STX17	Stx17
HNRNPA2B1	Hnrnpa2b1
PMPCB	Pmpcb
RHOT2	Rhot2
C1QBP	C1qbp
UBE2G2	Ube2g2
USP33	Usp33
RNF121	Rnf121
ANXA2	Anxa2
BIRC2	Birc2
TRAF2	Traf2
IRF3	Irf3
PMPCA	Pmpca
SPTBN2	Sptbn2
LMO7	Lmo7
VPS29	Vps29
EPHA2	Epha2
ITCH	Itch
SLC12A6	Slc12a6
EPS15	Eps15
SLC12A4	Slc12a4
ANO6	Ano6
SAR1A	Sar1a
CHMP2A	Chmp2a
LPCAT3	Lpcat3
ARL6IP5	Arl6ip5
KHNYN	Khnyn
TBC1D17	Tbc1d17
PPARGC1A	Ppargc1a
TAX1BP1	Tax1bp1
CDKN2A	Cdkn2a
CREB1	Creb1
PPIB	Ppib
MAPK3	Mapk3
NME1	Nme1
USP14	Usp14
ACAA2	Acaa2
CLPB	Clpb
HNRNPDL	Hnrnpdl
HSPA4	Hspa4
DNAJC3	Dnajc3
IDH3G	Idh3g
PSMB2	Psmb2
RAB10	Rab10
DPYSL5	Dpysl5
EDC3	Edc3
EDC4	Edc4
MON1B	Mon1b
SAR1B	Sar1b
SH3GLB1	Sh3glb1
AKAP1	Akap1
REEP5	Reep5
SNX3	Snx3
YKT6	Ykt6
ATG2A	Atg2a
SPG21	Spg21
EMC4	Emc4
CAT	Cat
CAPN1	Capn1
SPTAN1	Sptan1
ADH5	Adh5
VCAM1	Vcam1
DSG2	Dsg2
B3GAT3	B3gat3
VAPB	Vapb
CDC34	Cdc34
FBL	Fbl
RPS26	Rps26
FAF1	Faf1
SENP3	Senp3
CHMP5	Chmp5
GLT8D1	Glt8d1
LYAR	Lyar
PNO1	Pno1
SEC61B	Sec61b
CYP20A1	Cyp20a1
SEC62	Sec62
FADS3	Fads3
DHX38	Dhx38
SCRN1	Scrn1
CD55	Cd55
CD55	Daf2
DHFR	Dhfr
ABAT	Abat
EMD	Emd
NDUFS7	Ndufs7
RTN4	Rtn4
BLMH	Blmh
BLVRA	Blvra
DCXR	Dcxr
DPM1	Dpm1
NDUFA9	Ndufa9
PGAM1	Pgam1
RAP1B	Rap1b
EARS2	Ears2
MRPS16	Mrps16
NDUFAF4	Ndufaf4
PPM1G	Ppm1g
RPL35A	Rpl35a
VPS37A	Vps37a
ARPC4	Arpc4
MRPL44	Mrpl44
PIP4K2B	Pip4k2b
RPL13A	Rpl13a
DHX29	Dhx29
L2HGDH	L2hgdh
NME6	Nme6
NUP205	Nup205
PLEKHA1	Plekha1
TRAPPC12	Trappc12
MRPL4	Mrpl4
POLR2H	Polr2h
PTPMT1	Ptpmt1
ANKRD13A	Ankrd13a
ARL8B	Arl8b
DERA	Dera
RPL38	Rpl38
SHPK	Shpk
MRPS34	Mrps34
RPS27L	Rps27l
LRRC59	Lrrc59
MAGOHB	Magohb
WDR6	Wdr6
ARMCX2	Armcx2
TNFAIP8L1	Tnfaip8l1
PSMG3	Psmg3
SREBF2	Srebf2
FLOT2	Flot2
TCP1	Tcp1
NFKB1	Nfkb1
PRKACA	Prkaca
SMAD2	Smad2
HSPB1	Hspb1
KEAP1	Keap1
SLC12A2	Slc12a2
GFAP	Gfap
GLUL	Glul
SREBF1	Srebf1
ATP7B	Atp7b
SIRT2	Sirt2
PCK2	Pck2
BCAT2	Bcat2
ITPR2	Itpr2
NDUFS1	Ndufs1
PIK3R4	Pik3r4
PRKD3	Prkd3
TUBA8	Tuba8
WWOX	Wwox
MADD	Madd
SEC63	Sec63
APBB1	Apbb1
DISC1	Disc1
SOAT1	Soat1
TRIP11	Trip11
CALU	Calu
PPFIBP1	Ppfibp1
RPTOR	Rptor
TMEM43	Tmem43
CISD2	Cisd2
GOPC	Gopc
RALGAPA1	Ralgapa1
RTN3	Rtn3
SEC24B	Sec24b
VAMP7	Vamp7
VPS41	Vps41
MBOAT7	Mboat7
AKAP11	Akap11
FYCO1	Fyco1
TOR1AIP1	Tor1aip1
COG6	Cog6
GOLGA5	Golga5
RRAGA	Rraga
SNX17	Snx17
UBE2Z	Ube2z
VIPAS39	Vipas39
VPS26A	Vps26a
ZDHHC13	Zdhhc13
GOLGA4	Golga4
MEGF8	Megf8
RABGAP1	Rabgap1
SRPRB	Srprb
ACTR10	Actr10
FNIP2	Fnip2
LRCH4	Lrch4
SEC16A	Sec16a
AUP1	Aup1
FKBP15	Fkbp15
GCC1	Gcc1
GOLGB1	Golgb1
HS1BP3	Hs1bp3
NDC1	Ndc1
ST7	St7
VPS26B	Vps26b
DEF8	Def8
SNAP47	Snap47
EXD2	Exd2
SNX4	Snx4
FTMT	Ftmt
APAF1	Apaf1
CPT1A	Cpt1a
SLC3A2	Slc3a2
CYB5R1	Cyb5r1
PSMD8	Psmd8
EIF3C	Eif3c
TMX3	Tmx3
CLUH	Cluh
SPCS2	Spcs2
TEX10	Tex10
MYO6	Myo6
NKAP	Nkap
PAK2	Pak2
GRN	Grn
IGF2R	Igf2r
TALDO1	Taldo1
SAE1	Sae1
TAB1	Tab1
AARS2	Aars2
PUM2	Pum2
RCN1	Rcn1
THOP1	Thop1
PITRM1	Pitrm1
VPS16	Vps16
CWC22	Cwc22
FASTKD5	Fastkd5
SIAH1	Siah1a
NRF1	Nrf1
RCAN1	Rcan1
POR	Por
SCD	Scd1
DGKE	Dgke
POLR3A	Polr3a
KIF1A	Kif1a
VAC14	Vac14
YME1L1	Yme1l1
ACTL6A	Actl6a
PIGS	Pigs
CDKAL1	Cdkal1
DDX54	Ddx54
GORASP2	Gorasp2
SUN1	Sun1
SYNE2	Syne2
MIOS	Mios
OSBPL8	Osbpl8
DHX57	Dhx57
TOR1AIP2	Tor1aip2
CCT2	Cct2
ZFYVE1	Zfyve1
PRDX6	Prdx6
BCS1L	Bcs1l
HRAS	Hras
KRAS	Kras
WDR46	Wdr46
USP35	Usp35
BAX	Bax
IGF1	Igf1
TRIM5	Trim5
TRIM5	Trim12c
HDAC3	Hdac3
OSBPL5	Osbpl5
RDH13	Rdh13
XIAP	Xiap
PDK2	Pdk2
LMNA	Lmna
SLC25A3	Slc25a3
STK38	Stk38
MRPS7	Mrps7
HSPA5	Hspa5
DDX5	Ddx5
HNRNPK	Hnrnpk
MATR3	Matr3
RPS16	Rps16
DDX17	Ddx17
BAK1	Bak1
SCO2	Sco2
HCCS	Hccs
UBE2D2	Ube2d2a
CALR	Calr
DDX3X	Ddx3x
IMPDH2	Gm15210
IMPDH2	Impdh2
LMNB1	Lmnb1
XRCC6	Xrcc6
PSMC1	Psmc1
PSMD4	Psmd4
RPN1	Rpn1
RPS6	Rps6
SFPQ	Sfpq
DHX9	Dhx9
PABPC1	Pabpc1
PSMD3	Psmd3
RPL13	Rpl13
RPL13	Gm10071
RPS14	Rps14
SNRNP200	Snrnp200
HNRNPC	Hnrnpc
HNRNPR	Hnrnpr
HNRNPF	Hnrnpf
IGF2BP1	Igf2bp1
PSMD1	Psmd1
RPL22	Rpl22
PTCD3	Ptcd3
RPS8	Rps8
SYNCRIP	Syncrip
CAD	Cad
PPP2R1A	Ppp2r1a
MCM2	Mcm2
ACTN4	Actn4
CLTC	Cltc
HSD17B10	Hsd17b10
RPSA	Rpsa
SLC25A13	Slc25a13
DYNC1H1	Dync1h1
MCM5	Mcm5
MTHFD1	Mthfd1
RBBP4	Rbbp4
RUVBL2	Ruvbl2
NCL	Ncl
RPL10	Rpl10
RPS20	Rps20
BAG3	Bag3
PSMD2	Psmd2
DNAJA1	Dnaja1
HDLBP	Hdlbp
RPL7A	Rpl7a
BAG2	Bag2
CCT6A	Cct6a
HNRNPH2	Hnrnph2
RBM14	Rbm14
RPL14	Rpl14
RBM39	Rbm39
RPL17	Rpl17
RPL17	LOC102632403
RPL17	LOC101056140
RPL6	Rpl6
RPL6	Gm5428
RPS25	Rps25
FLT3	Flt3
CYC1	Cyc1
GAK	Gak
LGALS1	Lgals1
TRNT1	Trnt1
DNAJA3	Dnaja3
MRPL3	Mrpl3
BBC3	Bbc3
ERAL1	Eral1
PRCC	Prcc
MCU	Mcu
WFS1	Wfs1
WDR45	Wdr45
GOSR1	Gosr1
BAG4	Bag4
ATP2A2	Atp2a2
AHCY	Ahcy
IRAK1	Irak1
P4HB	P4hb
ACACA	Acaca
ALDOA	Aldoa
YWHAG	Ywhag
FLNB	Flnb
GPI	Gpi1
LDHB	Ldhb
MCM4	Mcm4
RPL5	Rpl5
SMC1A	Smc1a
ACLY	Acly
ASNS	Asns
HADHA	Hadha
HADHB	Hadhb
PRMT5	Prmt5
PSAT1	Psat1
AFG3L2	Afg3l2
ATIC	Atic
CCT5	Cct5
CHD4	Chd4
DDX6	Ddx6
FKBP4	Fkbp4
FLNC	Flnc
GMPS	Gmps
HYOU1	Hyou1
MCM3	Mcm3
NONO	Nono
SF3B1	Sf3b1
STIP1	Stip1
TRIM28	Trim28
AGPS	Agps
FARSB	Farsb
IGF2BP2	Igf2bp2
CTTN	Cttn
EIF3A	Eif3a
FXR1	Fxr1
GART	Gart
IQGAP1	Iqgap1
MCCC2	Mccc2
MCM6	Mcm6
NDUFS2	Ndufs2
PDCD6IP	Pdcd6ip
ARCN1	Arcn1
EFTUD2	Eftud2
LMNB2	Lmnb2
MTA2	Mta2
RBBP7	Rbbp7
RBMX	Rbmx
RPN2	Rpn2
SRSF1	Srsf1
SSB	Ssb
TLN1	Tln1
ACSL3	Acsl3
DIS3	Dis3
ELAVL1	Elavl1
GSPT1	Gspt1
IARS2	Iars2
IGF2BP3	Igf2bp3
PA2G4	Pa2g4
PABPC4	Pabpc4
PRPF4B	Prpf4b
PRPF6	Prpf6
PSMC5	Psmc5
RNPEP	Rnpep
RPL19	Rpl19
SF3B2	Sf3b2
SRP72	Srp72
AGK	Agk
CCT8	Cct8
DHX15	Dhx15
HNRNPL	Hnrnpl
KHDRBS1	Khdrbs1
MOV10	Mov10
SND1	Snd1
YBX1	Ybx1
DNAJC7	Dnajc7
EIF5B	Eif5b
MAGED2	Maged2
RPL24	Rpl24
RPL27A	Rpl27a
UFSP2	Ufsp2
DDX21	Ddx21
DDX47	Ddx47
EIF3B	Eif3b
EIF3L	Eif3l
ILF3	Ilf3
NOP2	Nop2
PRPF19	Prpf19
SFXN1	Sfxn1
SRP68	Srp68
ST13	St13
FUBP3	Fubp3
PGS1	Pgs1
UFL1	Ufl1
WRNIP1	Wrnip1
MRPS27	Mrps27
U2SURP	U2surp
ZNF326	Zfp326
EPPK1	Eppk1
RACGAP1	Racgap1
MSRB2	Msrb2
RPS6KA3	Rps6ka3
PRKACB	Prkacb
PRMT1	Prmt1
EIF4G1	Eif4g1
PAFAH1B1	Pafah1b1
ACO2	Aco2
RFC1	Rfc1
TUBB2A	Tubb2a
CDC20	Cdc20
ACTC1	Actc1
SHMT1	Shmt1
HGS	Hgs
KPNB1	Kpnb1
NOP56	Nop56
PRPF31	Prpf31
PSMC3	Psmc3
PSMD14	Psmd14
SAMHD1	Samhd1
TECR	Tecr
TUBA1B	Tuba1b
FARSA	Farsa
GNL3	Gnl3
PCBP1	Pcbp1
PSMD12	Psmd12
PUF60	Puf60
RPS12	Rps12
SMARCD1	Smarcd1
LGALS3BP	Lgals3bp
PCBP2	Pcbp2
PSMC4	Psmc4
RPL10A	Rpl10a
CTNNBL1	Ctnnbl1
WDR77	Wdr77
MYBBP1A	Mybbp1a
NAT10	Nat10
PSMC6	Psmc6
PSMD11	Psmd11
PSMD13	Psmd13
PSMD6	Psmd6
RAB35	Rab35
RPS11	Rps11
ABCF2	Abcf2
DNAJA2	Dnaja2
HNRNPAB	Hnrnpab
NOP58	Nop58
GNL2	Gnl2
PDE12	Pde12
BRIX1	Brix1
ABCF3	Abcf3
WDR18	Wdr18
XRN1	Xrn1
DUSP1	Dusp1
IAPP	Iapp
ADAM17	Adam17
NBN	Nbn
IKBKG	Ikbkg
CD81	Cd81
A2M	A2m
LAMP2	Lamp2
CLPP	Clpp
SPHK2	Sphk2
IL24	Il24
CHDH	Chdh
DBN1	Dbn1
NEXN	Nexn
A1BG	A1bg
IL25	Il25
SPECC1	Specc1
GADD45GIP1	Gadd45gip1
CHEK2	Chek2
PTPN11	Ptpn11
STAT3	Stat3
EP300	Ep300
IDH1	Idh1
SMAD3	Smad3
DNMT1	Dnmt1
HDAC2	Hdac2
CBL	Cbl
PRKAR1A	Prkar1a
RELA	Rela
G6PD	G6pdx
GNAS	Gnas
GSTP1	Gstp1
GSTP1	Gstp2
GSTP1	Gm3934
HDAC1	Hdac1
RPS6KA1	Rps6ka1
ACAT1	Acat1
ACTN1	Actn1
ASS1	Ass1
CAMK2D	Camk2d
DLD	Dld
DNM2	Dnm2
GYS1	Gys1
KIF11	Kif11
PFKM	Pfkm
PMS2	Pms2
RRM1	Rrm1
STXBP1	Stxbp1
TOP1	Top1
TUBA1A	Tuba1a
CDK1	Cdk1
CUL3	Cul3
GALK1	Galk1
HPRT1	Hprt
PKN1	Pkn1
USP9X	Usp9x
ADSL	Adsl
ALDH5A1	Aldh5a1
ATP6V1B2	Atp6v1b2
BUB3	Bub3
CAPN2	Capn2
CARM1	Carm1
CDK8	Cdk8
CSK	Csk
CTBP1	Ctbp1
F13A1	F13a1
FECH	Fech
GNA11	Gna11
MAP4K4	Map4k4
PC	Pcx
PDP1	Pdp1
PGD	Pgd
PLCG1	Plcg1
PRPS1	Prps1
RPA1	Rpa1
SLC16A1	Slc16a1
SLC2A3	Slc2a3
SORD	Sord
SPTLC2	Sptlc2
YES1	Yes1
YWHAB	Ywhab
ACOX1	Acox1
ANXA1	Anxa1
AP2M1	Ap2m1
APOB	Apob
APRT	Aprt
ARHGEF1	Arhgef1
ARHGEF2	Arhgef2
CDC73	Cdc73
DDB1	Ddb1
DDB2	Ddb2
DKC1	Dkc1
DLST	Dlst
FH	Fh1
GNAI2	Gnai2
GRHPR	Grhpr
HLA-A	H2-K1
HLA-A	H2-D1
HLA-A	Gm8909
HLA-A	H2-Bl
HLA-A	Gm10499
HLA-A	H2-Q4
HLA-A	H2-Q6
HLA-A	H2-Q7
HLA-A	H2-Q10
HLA-A	H2-Q1
HLA-A	H2-Q2
KDM3B	Kdm3b
LTA4H	Lta4h
MAPKAPK2	Mapkapk2
MAT2A	Mat2a
NT5C2	Nt5c2
PKN2	Pkn2
POLD1	Pold1
PRKAG1	Prkag1
PYGL	Pygl
SERPINH1	Serpinh1
SPTLC1	Sptlc1
STT3A	Stt3a
TPT1	Tpt1
ACAD9	Acad9
ACADSB	Acadsb
ACADVL	Acadvl
ALG1	Alg1
AP3B1	Ap3b1
DDOST	Ddost
DPYSL2	Dpysl2
EIF2S3	Eif2s3x
EPHX1	Ephx1
GCDH	Gcdh
GCLC	Gclc
GFPT1	Gfpt1
GOT1	Got1
KIF5B	Kif5b
KPNA2	Kpna2
NDRG1	Ndrg1
NEDD4L	Nedd4l
NSDHL	Nsdhl
NSF	Nsf
NUP214	Nup214
NUP98	Nup98
OCRL	Ocrl
OXCT1	Oxct1
P4HA2	P4ha2
PFKL	Pfkl
POFUT1	Pofut1
PPP2R2A	Ppp2r2a
PPP5C	Ppp5c
PRKAR2A	Prkar2a
PTGES3	Gm9769
PTGES3	Ptges3
SARS2	Sars2
SRPK1	Srpk1
TBL1XR1	Tbl1xr1
TJP2	Tjp2
TLK2	Tlk2
TPP1	Tpp1
AHSG	Ahsg
BSG	Bsg
COPB2	Copb2
CS	Cs
DTYMK	Dtymk
GNA13	Gna13
HMBS	Hmbs
IVD	Ivd
KMT2C	Kmt2c
LARS2	Lars2
MYO9B	Myo9b
NAE1	Nae1
NFS1	Nfs1
PAPSS2	Papss2
PDK3	Pdk3
PICALM	Picalm
POLR1C	Polr1c
POLR3B	Polr3b
RFC2	Rfc2
SEC24C	Sec24c
SKP2	Skp2
UBA2	Uba2
XRCC5	Xrcc5
YARS2	Yars2
ABCB7	Abcb7
ACTR2	Actr2
AGO2	Ago2
AIMP2	Aimp2
ALDH1B1	Aldh1b1
ANLN	Anln
AP1B1	Ap1b1
BCKDHA	Bckdha
CBR1	Cbr1
CNDP2	Cndp2
COPA	Copa
COQ6	Coq6
CUL2	Cul2
CUL4A	Cul4a
CUL4B	Cul4b
DDX1	Ddx1
EED	Eed
EIF2B5	Eif2b5
ETFB	Etfb
FDXR	Fdxr
FLII	Flii
FNTB	Fntb
FSCN1	Fscn1
GATAD2B	Gatad2b
GFM1	Gfm1
GNB2	Gnb2
HARS2	Hars2
METAP1	Metap1
NARS2	Nars2
NSUN2	Nsun2
PDIA3	Pdia3
PGM3	Pgm3
PLAA	Plaa
POLR2B	Polr2b
PPOX	Ppox
PRPF3	Prpf3
RPS17	Rps17
SEC31A	Sec31a
SELENBP1	Selenbp1
SELENBP1	Selenbp2
SMS	Sms
SMS	Gm14680
TFG	Tfg
TPP2	Tpp2
TRIM21	Trim21
UGP2	Ugp2
VTN	Vtn
ABHD12	Abhd12
ADD3	Add3
AHCYL1	Ahcyl1
ALDH9A1	Aldh9a1
AP1G1	Ap1g1
ARHGAP1	Arhgap1
ATP6V0D1	Atp6v0d1
ATXN10	Atxn10
CDC27	Cdc27
CLP1	Clp1
CRTAP	Crtap
CTBP2	Ctbp2
CUL5	Cul5
DOCK7	Dock7
DPP9	Dpp9
DRG1	Drg1
EIF2B3	Eif2b3
ELAC2	Elac2
ETF1	Etf1
FAR1	Far1
HAT1	Hat1
JMJD6	Jmjd6
P4HA1	P4ha1
PALLD	Palld
PAPSS1	Papss1
PGM2	Pgm1
POLD2	Pold2
PPAT	Ppat
PREP	Prep
PRIM1	Prim1
PRPF4	Prpf4
PTBP1	Ptbp1
PUS1	Pus1
PYGB	Pygb
RPL3	Rpl3
SEC23B	Sec23b
SEC61A1	Sec61a1
SLC25A10	Slc25a10
SMARCA5	Smarca5
SMARCD2	Smarcd2
TARS2	Tars2
TBC1D4	Tbc1d4
TSEN2	Tsen2
XRN2	Xrn2
ACTR3	Actr3
ANAPC7	Anapc7
AP2A1	Ap2a1
AP3D1	Ap3d1
ATP6V1H	Atp6v1h
CAP1	Cap1
CARS2	Cars2
CLIC1	Clic1
COPB1	Copb1
DHX30	Dhx30
DPP3	Dpp3
EIF2S2	Eif2s2
EIF4G2	Eif4g2
ELP3	Elp3
EXOC4	Exoc4
FLOT1	Flot1
GAPVD1	Gapvd1
GMDS	Gmds
HMGCS1	Hmgcs1
HSPH1	Hsph1
KIF3A	Kif3a
MAGT1	Magt1
NUP85	Nup85
NXN	Nxn
OLA1	Ola1
OXSR1	Oxsr1
POLA2	Pola2
PPM1F	Ppm1f
PRDX4	Prdx4
PRIM2	Prim2
PRMT3	Prmt3
RANGAP1	Rangap1
RECQL	Recql
RPS23	Rps23
SCYL1	Scyl1
SLC25A22	Slc25a22
TBCE	Tbce
THOC2	Thoc2
TNPO1	Tnpo1
TRA2B	Tra2b
TRIP13	Trip13
TRMT1	Trmt1
UPF1	Upf1
ABCF1	Abcf1
AHSA1	Ahsa1
APEH	Apeh
CAPZB	Capzb
CIAO1	Ciao1
COPG1	Copg1
CPVL	Cpvl
DEK	Dek
DPYSL3	Dpysl3
EHD1	Ehd1
HBS1L	Hbs1l
KIF3B	Kif3b
NAA15	Naa15
NUP88	Nup88
OSBP	Osbp
PHF6	Phf6
RPL34	Gm6404
SCRIB	Scrib
SERPINB1	Serpinb1a
SNX9	Snx9
SRSF6	Srsf6
SSRP1	Ssrp1
SWAP70	Swap70
UPF2	Upf2
WDR1	Wdr1
ADPGK	Adpgk
ANKFY1	Ankfy1
AP1M1	Ap1m1
BZW2	Bzw2
CDC5L	Cdc5l
COPZ1	Copz1
CPNE1	Cpne1
CSDE1	Csde1
DDX18	Ddx18
DDX23	Ddx23
DDX46	Ddx46
DNPEP	Dnpep
DRG2	Drg2
EIF3E	Eif3e
EIF3G	Eif3g
EIF3I	Eif3i
EPS8L2	Eps8l2
FERMT2	Fermt2
GTPBP1	Gtpbp1
HSD17B12	Hsd17b12
HSPA13	Hspa13
IPO5	Ipo5
KPNA4	Kpna4
LLGL1	Llgl1
NCKAP1	Nckap1
OAS3	Oas3
ORC5	Orc5
PANK4	Pank4
PDLIM5	Pdlim5
RAD9A	Rad9a
RFC5	Rfc5
SACM1L	Sacm1l
SNRNP70	Snrnp70
SRRT	Srrt
STRN4	Strn4
TBL2	Tbl2
TES	Tes
TRMU	Trmu
TSR1	Tsr1
UBA3	Uba3
UBR4	Ubr4
ACOT9	Acot10
ACOT9	Acot9
BYSL	Bysl
CAPN11	Capn11
CCAR1	Ccar1
CLPTM1L	Clptm1l
CPNE3	Cpne3
CPSF6	Cpsf6
CSTF3	Cstf3
DCAF8	Dcaf8
DDX39A	Ddx39
DTL	Dtl
DYNC1LI1	Dync1li1
EHD4	Ehd4
EIF3D	Eif3d
EXOSC10	Exosc10
FAM120A	Fam120a
FBXO3	Fbxo3
GTF3C1	Gtf3c1
ILVBL	Ilvbl
KPNA6	Kpna6
LDB1	Ldb1
LONP2	Lonp2
LUC7L3	Luc7l3
MKRN2	Mkrn2
MMS19	Mms19
MRPS9	Mrps9
MTMR9	Mtmr9
NADK2	Nadk2
PCYOX1	Pcyox1
PES1	Pes1
PLRG1	Plrg1
PPP1R7	Ppp1r7
RBBP5	Rbbp5
RCC2	Rcc2
RPL36	Gm4604
RSL1D1	Rsl1d1
RTCB	Rtcb
SLC25A25	Slc25a25
SMU1	Smu1
SNTB2	Sntb2
SNX27	Snx27
STRAP	Strap
TBC1D24	Tbc1d24
THUMPD1	Thumpd1
TRIP6	Trip6
TRMT10C	Trmt10c
TRMT5	Trmt5
TUBGCP3	Tubgcp3
AAMP	Aamp
AP3M1	Ap3m1
CMAS	Cmas
CPSF2	Cpsf2
DDX56	Ddx56
EPB41L5	Epb4.1l5
FTSJ3	Ftsj3
G3BP2	G3bp2
GPS1	Gps1
GTF3C4	Gtf3c4
GTF3C5	Gtf3c5
HP1BP3	Hp1bp3
HSPA4L	Hspa4l
MAEA	Maea
MBNL2	Mbnl2
NAP1L1	Nap1l1
NARF	Narf
NCLN	Ncln
NMD3	Nmd3
NUP54	Nup54
PAF1	Paf1
PARD6B	Pard6b
PPFIA1	Ppfia1
PPME1	Ppme1
RAB21	Rab21
RBM12	Rbm12
RBM22	Rbm22
RNH1	Rnh1
RPL32	Gm6251
RTF1	Rtf1
SNRNP40	Snrnp40
STAM2	Stam2
TAF5	Taf5
TM9SF3	Tm9sf3
TRIM26	Trim26
TTLL12	Ttll12
UCKL1	Uckl1
USP39	Usp39
WDHD1	Wdhd1
WDR12	Wdr12
YTHDC1	Ythdc1
YTHDC2	Ythdc2
ACAD11	Acad11
BZW1	Bzw1
CORO1B	Coro1b
CORO7	Coro7
CRLF3	Crlf3
CSTF1	Cstf1
HNRNPUL1	Hnrnpul1
LUC7L2	Luc7l2
NKRF	Nkrf
NLE1	Nle1
PPIL4	Ppil4
SUDS3	Suds3
THUMPD3	Thumpd3
USP47	Usp47
AKAP8L	Akap8l
ALDH16A1	Aldh16a1
APMAP	Apmap
BCCIP	Bccip
CNN3	Cnn3
DBR1	Dbr1
DDX27	Ddx27
DDX52	Ddx52
DHRS7B	Dhrs7b
GNL1	Gnl1
GPSM1	Gpsm1
GRWD1	Grwd1
LANCL2	Lancl2
LRRC40	Lrrc40
MCMBP	Mcmbp
MRPS5	Mrps5
NELFB	Nelfb
NT5DC2	Nt5dc2
PATL1	Patl1
PPP2R2D	Ppp2r2d
PPWD1	Ppwd1
PRPSAP1	Prpsap1
PWP1	Pwp1
RIC8A	Ric8
SNX6	Snx6
TRAFD1	Trafd1
TUBAL3	Tubal3
UBLCP1	Ublcp1
WDR70	Wdr70
ZNF277	Zfp277
DDI2	Ddi2
DDX19A	Ddx19a
DDX49	Ddx49
EML2	Eml2
FAM98B	Fam98b
FBXO22	Fbxo22
GHDC	Ghdc
NUDCD1	Nudcd1
PRPF38B	Prpf38b
PSPC1	Pspc1
TMEM33	Tmem33
TTC38	Ttc38
WDFY1	Wdfy1
FBXL18	Fbxl18
HAUS4	Haus4
METTL17	Mettl17
NUDT19	Nudt19
TBRG4	Tbrg4
UAP1L1	Uap1l1
ZNF622	Zfp622
PM20D2	Pm20d2
ZC3H18	Zc3h18
FAM98A	Fam98a
ZNF512	Zfp512
LRCH2	Lrch2
LRRC47	Lrrc47
MAPK10	Mapk10
ACTG1	Actg1
STUB1	Stub1
AURKA	Aurka
CA2	Car2
RHOA	Rhoa
MAOA	Maoa
ARF1	Arf1
NDUFS3	Ndufs3
RAB5A	Rab5a
FUT8	Fut8
UBE2D1	Ube2d1
DSG1	Dsg1a
DSG1	Dsg1b
GGT7	Ggt7
SUCLG2	Suclg2
HDGF	Hdgf
SRSF3	Srsf3
UXS1	Uxs1
AJUBA	Ajuba
GSDMD	Gsdmd
IL33	Il33
SH3GLB2	Sh3glb2
SLC25A46	Slc25a46
DDRGK1	Ddrgk1
CCZ1	Ccz1
TGM2	Tgm2
MYC	Myc
FANCA	Fanca
ITGA6	Itga6
PSMB8	Psmb8
FBP1	Fbp1
ABCC1	Abcc1
CYCS	Cycs
TRPV4	Trpv4
DCN	Dcn
YAP1	Yap1
CAMKK2	Camkk2
ITPR3	Itpr3
PDE2A	Pde2a
APEX1	Apex1
EPS8	Eps8
MYH2	Myh2
NEFL	Nefl
SLC25A20	Slc25a20
XBP1	Xbp1
ABCC5	Abcc5
COL11A1	Col11a1
PEX2	Pex2
SLC31A1	Slc31a1
ACSL5	Acsl5
CAV2	Cav2
CDIPT	Cdipt
COX15	Cox15
E2F3	E2f3
HAX1	Hax1
SLC35A3	Slc35a3
TAOK2	Taok2
UBQLN1	Ubqln1
UCP1	Ucp1
VPS13A	Vps13a
ATG3	Atg3
ATP12A	Atp12a
BAIAP2	Baiap2
BCAP31	Bcap31
STAM	Stam
STX16	Stx16
GALNT1	Galnt1
PSME3	Psme3
SDCBP	Sdcbp
TNRC6A	Tnrc6a
ERGIC1	Ergic1
NCOA4	Ncoa4
SFXN3	Sfxn3
SIRT4	Sirt4
TMEM165	Tmem165
TXNIP	Txnip
ITLN1	Itln1
MYO18A	Myo18a
PPM1L	Ppm1l
PPP1R18	Ppp1r18
TMED1	Tmed1
VPS28	Vps28
GHITM	Ghitm
MYO5C	Myo5c
ORMDL3	Ormdl3
PRUNE2	Prune2
RAI14	Rai14
TMBIM6	Tmbim6
ZC3H7B	Zc3h7b
MTFR1	Mtfr1
ATP9B	Atp9b
DAZAP2	Dazap2
MLF2	Mlf2
MRPL21	Mrpl21
MVB12B	Mvb12b
PLSCR3	Plscr3
SLC38A7	Slc38a7
TTC1	Ttc1
VPS37C	Vps37c
GOLT1B	Golt1b
NUDT16L1	Nudt16l1
OIP5	Oip5
RNF26	Rnf26
TMED5	Tmed5
CCDC127	Ccdc127
MFSD10	Mfsd10
PRAF2	Praf2
RELL1	Rell1
PFKFB3	Pfkfb3
DNAJB2	Dnajb2
ULK2	Ulk2
RHEB	Rheb
CPT2	Cpt2
NPC1	Npc1
AK2	Ak2
FTO	Fto
PDHB	Pdhb
DOCK8	Dock8
PYCR2	Pycr2
SIRT5	Sirt5
NDUFS8	Ndufs8
BCKDHB	Bckdhb
CD9	Cd9
EXOSC3	Exosc3
NDUFB10	Ndufb10
BCL2L2	Bcl2l2
GINS1	Gins1
NCS1	Ncs1
NDUFA8	Ndufa8
NOX4	Nox4
PRPS2	Prps2
RABGEF1	Rabgef1
SBF1	Sbf1
TST	Tst
UCK2	Uck2
COQ5	Coq5
DHTKD1	Dhtkd1
MINK1	Mink1
MTMR4	Mtmr4
NME3	Nme3
PTGES2	Ptges2
RNF14	Rnf14
UBE2E3	Ube2e3
UBE2K	Ube2k
USP25	Usp25
DUSP9	Dusp9
GIGYF2	Gigyf2
ISYNA1	Isyna1
SMC2	Smc2
CTPS2	Ctps2
EMG1	Emg1
GNPDA1	Gnpda1
GSTK1	Gstk1
HSPA1B	Hspa1a
PGRMC2	Pgrmc2
RAB5B	Rab5b
SERPINA12	Serpina12
STX8	Stx8
TNRC6B	Tnrc6b
TPD52	Tpd52
UBE2E2	Ube2e2
ATPAF2	Atpaf2
CENPB	Cenpb
FAU	Fau
HEATR1	Heatr1
NENF	Nenf
NR2F6	Nr2f6
PDCD6	Pdcd6
PEG3	Peg3
PSMG2	Psmg2
SGTA	Sgta
STK19	Stk19
VPS25	Vps25
ACOT2	Acot2
ADO	Ado
AP2A2	Ap2a2
BPNT1	Bpnt1
CDK5RAP1	Cdk5rap1
COPS7B	Cops7b
FN3KRP	Fn3krp
LACTB2	Lactb2
N4BP1	N4bp1
NAPA	Napa
SYNGR2	Syngr2
GLYR1	Glyr1
RDH14	Rdh14
TAMM41	Tamm41
THAP11	Thap11
CNOT6L	Cnot6l
GDPD1	Gdpd1
IMP4	Imp4
INTS6	Ints6
NSMCE1	Nsmce1
PRPF38A	Prpf38a
RAB13	Rab13
RABAC1	Rabac1
RBM4B	Rbm4b
REEP4	Reep4
RILP	Rilp
TMED9	Tmed9
VMP1	Vmp1
ARMC10	Armc10
COA7	Coa7
ELP5	Elp5
EXOSC6	Exosc6
ISOC2	Isoc2a
KLHL11	Klhl11
LRRC57	Lrrc57
MAGEB2	Mageb4
SEC61G	Sec61g
SEC61G	Gm4184
SEC61G	Gm10177
SEC61G	LOC102636652
SEC61G	LOC102640296
SEC61G	LOC102637269
SYNJ2BP	Synj2bp
VWA8	Vwa8
CCDC51	Ccdc51
GTPBP8	Gtpbp8
MYO19	Myo19
NUDT16	Nudt16
PCMTD2	Pcmtd2
RNF103	Rnf103
RPF1	Rpf1
RPUSD3	Rpusd3
RPL7L1	Rpl7l1
SDR39U1	Sdr39u1
WDR24	Wdr24
AR	Ar
NOTCH2	Notch2
PIK3R1	Pik3r1
CTSK	Ctsk
ITGB1	Itgb1
MAPT	Mapt
PIK3R2	Pik3r2
ECE1	Ece1
EIF2AK3	Eif2ak3
KAT2A	Kat2a
PIKFYVE	Pikfyve
PLD1	Pld1
SLC1A1	Slc1a1
ATF6	Atf6
CCL2	Ccl12
GGCX	Ggcx
ITGA5	Itga5
ITPR1	Itpr1
LRP2	Lrp2
PI4KA	Pi4ka
ENO2	Eno2
FURIN	Furin
FZD5	Fzd5
ITGAV	Itgav
SCARB1	Scarb1
SLC29A1	Slc29a1
TSC1	Tsc1
EFNB1	Efnb1
ISG15	Isg15
LNPEP	Lnpep
ABCC4	Abcc4
ATP6AP2	Atp6ap2
ATP7A	Atp7a
CD274	Cd274
CLCN7	Clcn7
HMOX2	Hmox2
PEX1	Pex1
PLXNA1	Plxna1
POMGNT1	Pomgnt1
SLC26A2	Slc26a2
SV2A	Sv2a
TDP1	Tdp1
MAD2L1	Mad2l1
OCLN	Ocln
PSMB10	Psmb10
SLC27A4	Slc27a4
STK3	Stk3
VAMP2	Vamp2
ATP1B2	Atp1b2
CXADR	Cxadr
E2F1	E2f1
JAM3	Jam3
PLEKHM1	Plekhm1
PTPN13	Ptpn13
SLC12A7	Slc12a7
TRPM7	Trpm7
ADAM22	Adam22
CDC42BPA	Cdc42bpa
CPD	Cpd
DOCK6	Dock6
FLCN	Flcn
GLE1	Gle1
GOSR2	Gosr2
KIDINS220	Kidins220
LAMTOR2	Lamtor2
LEMD3	Lemd3
LRIG1	Lrig1
LRP8	Lrp8
NBEA	Nbea
NEO1	Neo1
PEX6	Pex6
RAB23	Rab23
SLC4A2	Slc4a2
SLC4A7	Slc4a7
SLC7A2	Slc7a2
SNAP23	Snap23
TMEM38B	Tmem38b
UBE2G1	Ube2g1
VPS33B	Vps33b
ZFYVE9	Zfyve9
AKAP12	Akap12
ARFGEF1	Arfgef1
ARFGEF2	Arfgef2
ATL1	Atl1
ATP4A	Atp4a
CAMLG	Caml
CAPNS1	Capns1
CHM	Chm
CLN5	Cln5
GOLGA2	Golga2
LRIG2	Lrig2
MCAM	Mcam
METTL3	Mettl3
PDE8A	Pde8a
PKMYT1	Pkmyt1
SCAP	Scap
SH3BP4	Sh3bp4
STX5	Stx5a
UBE2J1	Ube2j1
VAMP8	Vamp8
VANGL1	Vangl1
VPS13B	Vps13b
VPS33A	Vps33a
ZBTB17	Zbtb17
ANKLE2	Ankle2
ATP6V1F	Atp6v1f
COG2	Cog2
COG4	Cog4
DNAJC13	Dnajc13
INF2	Inf2
NBAS	Nbas
SLC39A10	Slc39a10
SPG11	Spg11
TACC1	Tacc1
ACBD5	Acbd5
ANKS6	Anks6
BICD1	Bicd1
CHP1	Chp1
GPM6A	Gpm6a
HPS3	Hps3
JPH1	Jph1
LAMTOR3	Lamtor3
MTDH	Mtdh
PCDH7	Pcdh7
RAB11FIP5	Rab11fip5
SCAMP1	Scamp1
SCFD1	Scfd1
SLC30A5	Slc30a5
SLC38A2	Slc38a2
SLC6A15	Slc6a15
STARD3	Stard3
STIM2	Stim2
STX7	Stx7
SUN2	Sun2
TMCO1	Tmco1
TMEM106B	Tmem106b
VRK2	Vrk2
VTI1B	Vti1b
ZDHHC8	Zdhhc8
ATF6B	Atf6b
ATP9A	Atp9a
CLCC1	Clcc1
CTDSP2	Ctdsp2
DENND4A	Dennd4a
FMN2	Fmn2
LRIG3	Lrig3
LYST	Lyst
MARVELD2	Marveld2
NETO2	Neto2
OSBPL1A	Osbpl1a
PIGU	Pigu
RINT1	Rint1
RPS6KC1	Rps6kc1
RTN1	Rtn1
SLC17A9	Slc17a9
STX6	Stx6
STXBP5	Stxbp5
TMOD3	Tmod3
TRAPPC2	Trappc2
TRIM13	Trim13
TYW1	Tyw1
USP32	Usp32
VKORC1L1	Vkorc1l1
VPS18	Vps18
ZW10	Zw10
APBB2	Apbb2
CDCA3	Cdca3
CHML	Chml
COG3	Cog3
DNAJC1	Dnajc1
FNDC3A	Fndc3a
FNIP1	Fnip1
KIAA0319L	AU040320
KIF16B	Kif16b
PDXDC1	Pdxdc1
PDZD8	Pdzd8
PPP1R15B	Ppp1r15b
RASAL2	Rasal2
RETSAT	Retsat
RHBDD2	Rhbdd2
SCIN	Scin
SCYL3	Scyl3
SEMA4C	Sema4c
SLC30A6	Slc30a6
SLC30A7	Slc30a7
SNAPIN	Snapin
SNX14	Snx14
STX12	Stx12
TAPT1	Tapt1
TENM1	Tenm1
TMF1	Tmf1
TMX1	Tmx1
UBD	Ubd
UBXN4	Ubxn4
WBP11	Wbp11
WDR59	Wdr59
WDR81	Wdr81
ZFYVE27	Zfyve27
ANKRD27	Ankrd27
BNIP1	Bnip1
DMXL2	Dmxl2
GOLGA3	Golga3
SNX11	Snx11
SNX19	Snx19
VPS8	Vps8
ANGEL1	Angel1
ARFIP1	Arfip1
B9D1	B9d1
EMC2	Emc2
EMC8	Emc8
GPRIN1	Gprin1
HEATR5B	Heatr5b
NUP35	Nup35
OSBPL10	Osbpl10
PARP16	Parp16
PLEKHM2	Plekhm2
RABL3	Rabl3
STK11IP	Stk11ip
STX18	Stx18
TEX2	Tex2
TMEM161A	Tmem161a
TMEM214	Tmem214
TMEM87A	Tmem87a
USE1	Use1
WDR7	Wdr7
YIPF3	Yipf3
APPL2	Appl2
BET1L	Bet1l
BLOC1S2	Bloc1s2
DHRS7	Dhrs7
FAM135A	Fam135a
FAM171A1	Fam171a1
FAM83B	Fam83b
GRIPAP1	Gripap1
LAMTOR1	Lamtor1
LRRC17	Lrrc17
MOSPD2	Mospd2
PLEKHM3	Plekhm3
RGP1	Rgp1
RUFY2	Rufy2
SCFD2	Scfd2
SNX29	Snx29
STBD1	Stbd1
TEX264	Tex264
TMEM131	Tmem131
TMEM209	Tmem209
VEZT	Vezt
ANKRD46	Ankrd46
CPNE8	Cpne8
DMXL1	Dmxl1
DNAJC16	Dnajc16
EMC3	Emc3
GPR89A	Gpr89
GRAMD1A	Gramd1a
KXD1	Kxd1
LRCH3	Lrch3
PRR11	Prr11
RHBDD3	Rhbdd3
RUFY3	Rufy3
RUNDC3B	Rundc3b
SLC35E1	Slc35e1
TMEM201	Tmem201
WDR75	Wdr75
WDR91	Wdr91
DENND4C	Dennd4c
EMC7	Emc7
EMC6	Emc6
LAMTOR4	Lamtor4
SMCR8	Smcr8
TMEM106C	Tmem106c
TRABD	Trabd
UBXN8	Ubxn8
DRAM1	Dram1
C19orf25	2310011J03Rik
[truncated: 2,214 more rows]
