# Supplementary material for: Bioinformatic Analysis of the Value of Mitophagy and Immune Responses in Corneal Endothelial Dysfunction
Source: Curr Issues Mol Biol. 2025 Aug 19;47(8):670. doi: 10.3390/cimb47080670 (PMC12384549; doi:10.3390/cimb47080670)
Supplement: Supplementary file 1 [file cimb-47-00670-s001.zip › TableS3_changedHuman genes.xlsx]

## Sheet: TableS3-changedHuman genes
gene_name	Con_1_FPKM	Con_2_FPKM	Con_3_FPKM	Con_4_FPKM	Test_1_FPKM	Test_2_FPKM	Test_3_FPKM	Test_4_FPKM
ZZZ3	7.95076	9.41724	7.90902	7.51575	7.65631	8.46886	9.90861	7.54773
ZZEF1	8.55999	7.90617	7.2048	7.16962	6.65747	6.32378	6.82458	6.63468
ZYX	22.1179	16.3702	21.0444	21.5244	69.2905	61.3324	63.2728	54.2742
ZYG11B	12.0936	12.2717	11.3544	10.8392	10.0301	12.5016	10.7928	13.0949
ZYG11A	0.0307521	0.130952	0	0.0609426	0.101036	0.187435	0.0327563	0.134883
ZXDC	10.6982	11.2495	10.3563	10.8462	8.09554	8.59127	10.6036	10.1664
ZWINT	37.8853	36.6754	34.6558	37.5179	32.4626	31.5527	32.7404	30.6264
ZWILCH	9.61911	8.76295	7.75027	10.5	12.2858	18.9031	13.3421	10.4235
ZW10	9.79223	9.31539	9.21579	11.2155	12.3716	14.0842	11.5818	10.9228
ZUFSP	10.3752	12.1072	8.37717	8.67412	7.11226	8.63033	10.0464	6.73108
ZSWIM8	0	0	0	0	0	0	0	0
ZSWIM7	2.14412	2.87701	2.4995	2.12337	1.12268	2.55548	2.28236	1.83923
ZSWIM6	3.51934	4.06257	2.48785	2.63852	3.11276	3.20972	3.5346	3.74851
ZSWIM5	3.36158	2.30289	2.1594	2.85045	2.13908	1.72778	1.54315	2.07256
ZSWIM4	36.8577	41.5186	43.0759	32.4666	45.6645	38.6022	36.1824	54.4929
ZSWIM3	7.29926	4.61929	4.7681	4.58684	4.56628	4.38242	3.9753	5.39574
ZSWIM2	0	0	0	0	0	0	0	0
ZSWIM1	8.63414	8.32521	8.56931	8.97556	8.14677	9.15343	8.73382	8.15656
ZSCAN30	3.02514	3.52588	3.69074	2.37761	3.46953	3.12009	3.68025	3.94741
ZSCAN29	1.27231	1.39763	1.3572	1.28028	1.1233	1.1459	1.11405	0.85473
ZSCAN26	12.2403	11.2333	6.89164	6.73423	5.35467	4.5478	6.98628	8.01428
ZSCAN22	9.47277	10.5007	9.28925	10.3798	8.40199	9.75101	11.2973	9.70994
ZSCAN21	8.21642	6.21843	7.26381	7.10863	5.16325	5.20992	4.19943	5.49454
ZSCAN20	2.39555	2.80978	2.21913	2.09526	1.93343	2.07708	2.17773	2.10824
ZSCAN2	0.371013	0.219354	0.239484	0.142876	0.428736	0.188331	0.263286	0.316291
ZSCAN18	0	0	0	0.0353167	0.117102	0.10862	0.113895	0.117268
ZSCAN12	4.67965	5.22033	5.94186	4.69819	5.2998	5.11153	3.95074	4.66939
ZSCAN10	0	0	0	0	0	0	0	0
ZRSR2	5.51434	5.82069	3.79106	4.73128	3.95944	4.21592	4.84801	4.38019
ZRANB3	2.17736	2.01042	2.51833	2.90141	1.91047	2.06433	2.02803	1.98295
ZRANB1	7.54353	7.45028	5.35661	5.50044	4.69485	5.84897	6.43493	6.28621
ZPR1	13.3398	15.0111	15.9903	15.5758	20.3765	22.237	24.0582	18.7955
ZPLD1	0	0	0	0	0	0	0	0
ZPBP2	1.16947	1.1734	0.656999	0.926493	0.402393	0.50886	0.320128	0.512737
ZPBP	0.200525	0.298779	0.322626	0.397193	0.0878378	0.325779	0.128106	0.263756
ZP3	0	0	0	0	0	0	0	0
ZP2	0	0	0	0	0	0	0.0279357	0
ZP1	0.0335004	0	0	0	0	0	0.0356837	0
ZNRF4	0	0	0	0	0	0	0.116865	0
ZNRF2	29.4074	25.2929	21.0704	20.9071	13.0039	11.5892	11.6335	15.0759
ZNRF1	16.5026	14.3539	18.3857	12.3129	45.7025	54.2421	53.5019	41.2146
ZNRD1	5.67579	5.62458	7.89084	6.63191	7.49588	7.34794	8.79091	9.38111
ZNHIT6	13.9627	13.9245	12.6284	13.7445	14.1417	14.2184	14.9075	12.5092
ZNHIT3	11.3054	10.3557	10.3599	13.7467	10.4968	11.6234	10.3587	13.3328
ZNHIT2	7.53353	8.82951	11.1914	10.6362	14.1545	12.1964	10.891	10.4333
ZNHIT1	7.66937	9.0206	9.13917	9.50484	10.753	10.1088	9.78708	6.88231
ZNFX1	2.9665	2.86748	2.76726	3.37227	5.00676	16.4708	18.19	6.74014
ZNF91	16.7955	15.0833	14.6447	15.7807	10.5839	11.063	11.1195	11.8987
ZNF879	0.581897	0.766685	0.941078	0.493931	0.121339	0.478258	0.353955	0.334087
ZNF878	6.37189	5.0505	3.41686	3.96013	3.51193	4.50611	4.81808	4.43126
ZNF865	1.2974	1.20441	1.70231	1.64021	1.54123	1.4013	1.61612	1.18
ZNF865	9.41914	8.56043	9.68372	9.531	10.4016	11.0214	9.28375	8.99707
ZNF846	5.12052	4.68878	5.14401	4.20605	4.08482	4.91662	4.35209	3.61113
ZNF839	3.75202	2.6787	2.10114	3.15124	2.02781	1.95287	1.71891	1.66582
ZNF831	0	0	0	0.0110233	0	0.00565249	0	0
ZNF830	9.16353	10.2249	8.54761	8.94252	8.76576	8.98734	9.18612	9.94645
ZNF827	3.57097	2.93151	3.59272	3.03113	2.52433	3.10758	3.06269	3.06415
ZNF821	6.30645	7.14184	6.60085	5.67757	7.64254	6.95061	6.06689	7.13419
ZNF804B	0	0	0	0	0	0	0	0
ZNF804A	0	0	0	0.0178141	0	0	0.01915	0
ZNF800	5.02983	5.25502	2.92666	2.71104	3.61363	3.76349	5.14499	5.64231
ZNF799	2.07554	2.48699	1.92801	2.67041	1.86072	1.39376	1.77445	1.55844
ZNF791	0.136736	0.21826	0.244415	0.135421	0.0374311	0.277654	0.109182	0.0374844
ZNF787	4.64396	5.09173	5.48008	5.77355	4.86398	3.95969	4.6224	4.07653
ZNF786	0.183952	0.179437	0.424706	0.288428	0.721627	0.466903	0.554807	0.470461
ZNF780B	0.744872	0.792703	1.19843	1.18031	1.30481	1.05882	0.634314	0.979749
ZNF780A	1.95417	1.32956	1.48884	0.888287	0.315641	0.422833	0.613817	0.877835
ZNF778	4.07925	3.72944	3.03144	2.87912	3.03479	3.29494	3.2507	3.21135
ZNF777	8.76977	8.86474	10.3916	9.77303	11.9108	9.23845	11.0431	8.93784
ZNF775	3.84558	2.72823	2.95456	3.00655	2.65896	2.48301	2.65721	2.84702
ZNF773	2.12793	2.59998	2.72946	3.00486	2.56687	2.30047	1.78276	2.09483
ZNF771	22.5731	19.5812	27.2049	23.0993	22.2411	24.7235	26.3586	26.1665
ZNF770	2.64919	1.75481	2.19856	2.43612	1.98283	2.55244	2.76246	2.57782
ZNF761	2.77854	2.4318	1.76382	1.44009	1.42144	1.52914	1.99023	1.85007
ZNF76	12.6993	13.4538	13.4473	12.0701	9.94538	9.76124	11.5035	10.4344
ZNF746	11.2268	12.0413	13.0044	11.398	14.1295	15.1318	13.3998	13.6232
ZNF717	0.954517	1.08349	0.568719	0.787705	0.609571	0.565304	0.728169	0.784673
ZNF711	0	0.0148375	0	0	0.0305302	0.056609	0.0148421	0
ZNF710	22.5331	19.4043	18.1529	17.4116	27.4977	32.5382	33.421	30.2837
ZNF707	2.87899	1.93306	2.38925	2.24011	8.29228	8.83844	7.36963	6.16094
ZNF706	46.738	49.2831	56.9496	56.6797	47.399	51.7551	46.6931	42.0929
ZNF705A	2.16854	2.17946	4.70167	3.26104	30.9944	30.0485	44.8846	26.762
ZNF704	4.81245	4.17895	3.44085	3.54575	1.85453	1.5244	1.92617	2.48974
ZNF703	9.96752	11.6029	13.8534	12.1472	22.6928	22.9037	26.244	25.4848
ZNF697	0	0	0	0	0	0	0	0
ZNF697	0	0	0	0	0	0	0	0
ZNF692	20.222	18.4908	11.8573	11.2745	6.5586	7.03784	9.82223	9.23331
ZNF691	4.47269	3.80777	5.59639	4.29644	4.30901	3.49658	4.71346	3.43172
ZNF688	8.82697	5.87093	7.11421	7.18046	9.40466	9.28185	7.04713	8.98401
ZNF687	9.77436	9.03714	9.53934	9.77851	12.1772	13.2372	12.1239	9.85569
ZNF672	9.74049	11.2927	10.5623	9.77877	9.1472	12.2708	10.0356	10.0887
ZNF668	2.74643	2.32578	2.67931	2.58573	2.85849	3.35783	3.31467	3.68869
ZNF667	0.56022	0.328933	0.414377	0.306102	0.232645	0.294199	0.164516	0.550535
ZNF664	11.0422	11.0439	12.3917	9.70179	10.8161	10.1993	10.6936	8.64508
ZNF655	0.963257	0.903449	0.90468	0.743736	0.929429	0.580154	0.903718	1.18108
ZNF654	6.47615	6.162	3.67708	4.07436	4.46248	6.30435	6.04212	8.05876
ZNF653	3.05844	2.73909	3.2206	2.54896	3.28197	2.82845	2.86883	3.98291
ZNF652	17.3623	16.0357	16.377	15.5332	11.5558	9.71517	11.5511	11.813
ZNF648	0	0.0432737	0	0	0	0	0	0
ZNF646	16.6182	14.7762	14.2313	13.3491	13.4768	13.8386	16.1118	13.4549
ZNF644	6.50625	5.78702	4.76377	4.31681	4.217	3.84507	4.5942	5.20367
ZNF641	0.754054	0.334365	0.308887	0.373372	0.550352	0.446568	0.702347	1.03312
ZNF639	6.48988	5.38216	6.24027	5.89505	8.03591	8.31574	9.81455	5.69074
ZNF629	2.92552	2.76066	3.60381	3.08564	1.99884	2.62667	1.92101	3.31479
ZNF628	4.7603	5.47467	5.43732	4.84098	5.67882	5.7216	5.54441	4.86673
ZNF627	3.93341	4.79101	3.72721	2.95664	4.98065	3.94537	4.59062	5.19439
ZNF622	0	0	0	0	0	0	0	0
ZNF618	3.28886	4.65177	3.47888	3.81353	1.70911	2.0288	2.21576	2.50972
ZNF613	3.0352	3.44529	2.26055	2.58495	2.3703	2.21873	2.60626	2.04044
ZNF609	9.3588	8.81715	7.7225	7.73866	7.43913	7.83188	8.37583	8.92921
ZNF608	5.43806	5.18088	3.80364	5.0554	4.08268	4.65912	4.6218	5.27733
ZNF606	1.39489	1.30692	0.935007	0.765752	0.763537	0.708107	0.710136	1.16331
ZNF605	0.0401953	0.0641709	0.0179623	0.0796177	0	0.0612179	0.085565	0
ZNF598	23.9109	27.7989	24.7536	22.4556	30.1688	33.0155	36.2062	34.7697
ZNF597	3.93614	3.41711	2.40696	1.84641	2.15457	1.89298	2.64623	2.38423
ZNF593	5.87637	7.70452	8.58878	9.4846	10.4851	15.8876	11.3355	9.82157
ZNF592	6.27313	5.87614	5.81688	5.29792	6.81807	6.17594	7.16901	6.44922
ZNF583	0.0823873	0.0701388	0.0589127	0.0979078	0.0902042	0.100391	0.192951	0.126436
ZNF580	6.16102	5.75362	6.96725	7.09745	5.91901	5.36153	5.48761	5.37481
ZNF579	1.27895	1.78229	1.08861	1.59825	2.60029	2.53513	3.27386	2.36975
ZNF575	0.172003	0.122064	0.205004	0.227169	0.376682	0.17467	0.366241	0.502852
ZNF574	13.0386	14.8275	14.4711	13.0387	22.6008	21.4788	21.4765	22.3711
ZNF569	0	0	0	0	0	0	0	0
ZNF569	0	0	0	0	0	0	0	0
ZNF567	0.619795	0.408309	0.131894	0.233819	0.355438	0.23973	0.188504	0.323514
ZNF566	0.115822	0.123292	0.069022	0.0764848	0.253648	0.0392196	0.12333	0.0846411
ZNF565	1.6607	1.45195	1.33951	1.20786	1.38431	1.29079	1.30933	1.43507
ZNF563	1.50516	2.06679	1.30182	0.913569	0.903621	1.62677	0.98201	0.798314
ZNF560	2.03355	1.16859	1.49031	1.36941	1.42482	1.2594	1.55857	0.980733
ZNF558	0	0	0	0	0	0	0	0
ZNF551	0.318172	0.338597	0.17604	0.225071	0.348338	0.18459	0.0967685	0.381961
ZNF541	0.169609	0.060158	0.101059	0.0559928	0.0154767	0	0.0451436	0
ZNF536	0.0757145	0.064458	0.0812117	0.0149988	0.0497323	0.0307481	0.0967236	0
ZNF526	6.34069	4.93586	4.84024	4.97822	4.79893	4.66823	4.69469	5.01039
ZNF524	13.8725	13.7697	13.1767	13.0603	13.1441	11.937	12.8466	11.7279
ZNF521	2.69331	3.18461	3.37665	3.13025	3.59355	3.3516	3.72308	3.18785
ZNF519	6.68731	6.09229	3.41841	3.12795	3.6065	3.2444	4.45233	5.05785
ZNF518B	2.69656	2.65915	2.16901	2.6704	2.51913	2.1537	3.02351	2.2857
ZNF518A	3.97449	4.74159	1.70297	1.62965	2.57066	2.39377	3.73904	3.43869
ZNF516	2.72614	2.54977	2.41741	2.27786	2.12178	2.14069	2.89057	2.75463
ZNF513	25.4111	25.6016	25.1297	22.9311	34.239	36.6073	39.6938	35.7963
ZNF512	8.1109	7.14107	7.85745	7.95519	6.83535	9.45915	7.37088	7.48312
ZNF511	9.57459	10.7582	10.9952	9.64059	9.89637	10.0466	12.4124	9.55645
ZNF507	4.01817	4.36542	3.4035	3.39688	3.28006	4.05112	4.33686	3.86715
ZNF503	3.11448	4.29969	3.76153	3.33434	3.68608	5.36266	5.15215	3.75971
ZNF488	0.0462262	0.0492235	0	0	0	0	0	0
ZNF48	6.55878	6.21124	7.15251	6.16742	6.65335	6.26186	6.27708	6.03475
ZNF474	0	0	0.0138011	0	0	0	0.0493205	0
ZNF473	0.325067	0.497275	0.435793	0.281679	0.355879	0.515672	0.583921	0.356295
ZNF471	1.39925	0.902459	1.51585	1.00779	1.02123	1.29149	1.17354	0.836558
ZNF467	10.5768	9.60375	8.40255	8.25641	5.43758	4.76133	5.46415	7.16968
ZNF462	14.4773	13.1391	7.61001	8.32082	4.61083	4.06187	4.82006	5.49495
ZNF451	6.19042	7.24114	5.08764	5.35793	4.54229	5.44249	6.51891	6.25768
ZNF449	0.622094	0.706902	0.565416	0.647384	0.54253	0.79217	0.639758	0.751209
ZNF445	16.392	11.8344	8.0904	12.0041	10.7381	11.2003	10.9145	14.5784
ZNF444	6.07896	5.61141	6.38995	6.13403	5.31901	5.48216	5.30663	5.77968
ZNF443	2.64774	2.77431	2.41493	2.5145	1.96217	1.68184	2.31259	2.60449
ZNF438	0.843306	1.07691	0.739995	0.880687	0.503584	0.716093	0.701821	0.655434
ZNF436	5.1469	5.07602	4.83321	4.82417	6.65047	6.24117	8.27212	6.97628
ZNF43	1.31913	1.06347	0.589471	0.771915	1.33473	1.5016	1.99989	1.35823
ZNF428	1.03224	0.686547	1.23967	1.11807	1.2713	1.17902	0.85843	1.37891
ZNF426	6.17293	5.01636	3.85473	4.60466	2.96648	2.81617	2.59424	3.14577
ZNF423	0.810821	1.68106	1.17444	1.07984	0.994782	0.837389	1.36904	0.612914
ZNF420	0	0	0	0	0	0	0	0
ZNF414	18.0621	17.2991	18.8507	19.5026	15.5639	15.6169	15.8155	14.4969
ZNF410	12.0215	12.2871	13.0451	12.1991	12.3152	13.3914	13.3026	13.437
ZNF407	3.39322	3.32636	2.62929	3.0789	3.3305	4.09841	4.11911	3.81085
ZNF398	1.85044	2.55191	1.67069	1.70162	1.52969	1.72535	2.29136	1.82128
ZNF397	4.59333	3.23625	2.54806	2.79201	2.15017	2.83026	2.6639	2.95133
ZNF395	13.6721	11.1619	9.38849	10.261	6.25545	6.3668	5.92988	9.24614
ZNF385B	2.12131	1.22748	0.817609	1.05037	0.377387	0.255748	0.536295	0.668471
ZNF385A	15.2421	17.3522	17.0095	17.1683	16.1952	17.5843	16.791	17.5811
ZNF384	11.6577	12.6623	9.46908	10.3294	12.9784	11.7245	13.8439	11.721
ZNF383	0	0	0	0	0	0	0	0
ZNF383	0	0	0	0	0	0	0	0
ZNF382	0.163959	0.0664713	0.0628036	0.123715	0.145306	0.214026	0.21609	0.239621
ZNF367	8.97	7.7558	8.7851	10.4745	9.39045	9.86592	8.65319	4.28095
ZNF366	0.128667	0.0391292	0.098575	0.0364111	0.120751	0.410582	0.371781	0.221627
ZNF365	0.839106	0.947908	1.1653	0.843754	1.6394	2.81791	3.35297	1.25933
ZNF362	15.6782	18.5627	16.1001	16.7086	10.9691	11.0686	11.4945	11.9496
ZNF358	8.16113	8.41129	11.228	7.38196	5.87428	6.10015	6.19055	7.92393
ZNF354C	1.74266	2.16057	1.7465	2.08599	1.71332	0.747219	1.43179	1.4094
ZNF354A	0.701682	1.36632	0.827272	0.813158	1.12777	0.788189	1.23959	1.66912
ZNF35	7.71364	7.68909	5.8177	6.41405	5.59413	5.81576	7.10235	5.60087
ZNF346	5.14624	5.51968	5.58822	5.40794	3.96709	4.73019	4.80814	4.30563
ZNF341	1.06726	1.18987	0.999313	1.20793	1.6692	1.44479	1.67709	1.0027
ZNF335	17.5744	15.1966	16.3095	15.5225	13.7548	14.6694	15.6087	16.0385
ZNF334	0.479112	0.509878	0.256932	0.41122	0.174845	0.291853	0.476023	0.700199
ZNF330	8.78346	9.16179	8.83569	9.13894	8.49329	9.68365	9.06144	9.20325
ZNF329	1.75801	1.95877	1.08776	1.18296	0.888281	1.26618	1.37553	1.29285
ZNF326	19.8234	19.1815	10.693	14.8685	10.2731	11.0356	12.0699	14.7425
ZNF324	5.49414	5.17055	6.7475	4.40449	6.05571	4.70528	5.729	4.62915
ZNF322	3.87046	3.85309	2.26893	2.20496	2.41479	2.19718	3.16753	3.21596
ZNF32	19.6235	20.0795	21.2223	21.3305	15.3178	12.732	12.2984	15.1454
ZNF319	6.5576	5.83592	5.57552	5.83312	6.22608	7.01125	6.85686	7.21945
ZNF318	3.31075	3.07901	2.37393	2.63043	1.98361	2.40782	2.75676	3.11935
ZNF317	6.46754	6.07057	3.83187	3.8501	3.52034	4.00251	4.54458	4.61976
ZNF316	4.76966	4.25633	3.95698	4.08797	2.43522	2.47554	2.50446	2.48502
ZNF3	5.89641	4.64017	3.1442	5.15223	2.54952	3.06866	2.63721	4.56208
ZNF296	4.01208	2.31479	3.28332	2.15413	2.06386	2.11031	3.39606	2.22528
ZNF292	5.5723	4.41082	1.30503	1.27095	1.80645	1.72847	2.74623	4.14117
ZNF287	1.73904	2.00232	0.917253	1.41161	1.12357	0.926213	1.48699	0.999929
ZNF282	16.0748	15.5851	16.9098	15.8121	18.3216	18.0318	18.4893	17.3976
ZNF281	3.20619	3.11624	2.52163	1.77805	3.46324	3.49387	4.23203	3.30339
ZNF280D	5.84201	6.47146	3.33078	3.89016	4.03864	3.80928	5.11968	4.12627
ZNF280C	2.48984	2.42368	1.39725	1.45265	2.26094	2.19473	2.6709	2.26364
ZNF280B	0	0	0	0	0	0	0	0
ZNF277	21.1748	18.3136	17.7892	15.8224	17.9551	18.0584	19.9172	17.639
ZNF276	8.16354	7.78303	7.15797	5.91664	9.07813	7.24239	7.78526	8.75032
ZNF275	2.1875	2.59647	2.90437	3.11403	3.62674	3.98268	4.86977	3.25069
ZNF274	14.5632	14.1476	9.0708	10.6529	9.60648	12.7462	12.8575	12.2833
ZNF266	26.5338	25.6535	24.2312	22.493	16.203	14.8485	15.9599	18.9886
ZNF263	7.22105	6.17599	5.73663	5.9327	9.1351	10.8612	8.91077	8.55974
ZNF260	0	0	0	0	0	0	0	0
ZNF260	0	0	0	0	0	0	0	0
ZNF251	4.11647	3.97921	3.73768	3.5081	3.93204	3.86298	3.94544	3.63116
ZNF250	0	0	0	0	0	0	0	0
ZNF25	0.40213	0.60502	0.297443	0.617952	0.333973	0.168939	0.44282	0.501572
ZNF248	0.241566	0.381176	0.31268	0.0907407	0.200622	0.194517	0.310341	0.136959
ZNF24	9.60837	8.23674	7.03684	8.85441	8.08398	8.21959	11.6958	8.38623
ZNF239	1.72296	2.29189	2.88721	2.02613	1.06099	1.20267	2.06328	1.65244
ZNF236	5.87267	4.67232	3.87422	4.31488	5.27024	5.57769	6.63089	6.47356
ZNF235	1.21087	0.966427	1.27545	1.11346	0.733809	0.812249	0.897654	0.8769
ZNF23	8.39843	8.08129	3.93992	4.8436	2.4659	2.48286	3.52803	4.47922
ZNF226	3.56211	3.32462	2.89656	3.84563	2.84484	2.46043	2.85936	2.65624
ZNF22	9.46746	9.11129	9.85939	10.1365	9.37327	7.71751	8.851	9.1138
ZNF219	54.8539	49.359	51.6249	44.3886	44.9691	43.4759	46.2269	45.7118
ZNF217	29.6576	26.9018	24.9075	23.0773	31.9479	36.9556	31.7695	36.963
ZNF213	3.96813	4.3674	4.17804	3.17601	2.52914	2.98018	2.22772	3.09819
ZNF212	13.6338	13.147	14.1567	13.3705	11.1582	9.22799	10.7555	10.6395
ZNF207	76.9657	67.5396	65.7211	74.336	74.0945	78.3684	67.4002	87.0583
ZNF205	0.368511	0.522887	0.356803	0.547392	0.470668	0.436481	0.392265	0.53855
ZNF202	2.2335	2.59193	1.91488	1.70142	1.98047	2.57544	2.8401	2.11578
ZNF189	1.62071	2.30911	1.84353	2.04271	1.46636	2.06702	1.85351	2.34899
ZNF184	1.20763	1.1582	1.06598	0.841575	0.930349	1.12011	0.809386	0.931474
ZNF182	6.46954	5.5958	2.16497	2.39891	2.71662	3.74907	4.371	4.27411
ZNF180	10.4717	11.409	9.59661	8.62529	8.82549	9.14655	10.2091	9.61949
ZNF175	4.60488	5.27939	3.93365	3.30048	4.51206	5.16597	7.77243	4.0992
ZNF174	0.920008	1.13844	1.12821	0.911089	1.35855	1.23818	1.20709	1.03186
ZNF169	2.43131	1.837	1.93394	1.70951	2.18263	1.18487	1.96695	1.7855
ZNF148	12.0051	11.5517	8.22255	9.6804	9.02801	7.97377	9.12157	9.5615
ZNF146	17.2237	18.0128	16.256	15.4392	18.8559	18.6926	16.8326	16.9256
ZNF143	8.82962	7.82634	5.81673	7.36902	9.26263	9.64728	9.88387	10.5816
ZNF142	7.5994	7.81749	6.69693	5.71306	7.18347	6.20555	9.13317	7.25478
ZNF131	7.36455	7.00671	6.79993	5.84417	5.55297	6.12358	7.16447	6.43278
ZNF12	2.96755	3.31588	2.17482	2.40982	2.53407	2.19942	1.95851	2.0492
ZNF112	0.4343	0.40292	0.258764	0.29776	0.243828	0.429633	0.568985	0.439419
ZNF106	17.4443	15.8406	13.7437	12.8704	12.9997	12.8835	13.611	13.6966
ZMYND8	12.4021	13.7113	10.9315	12.0927	16.5592	19.275	19.0002	14.3428
ZMYND19	18.4993	24.3654	24.968	23.5769	30.9362	33.0451	29.6236	19.5126
ZMYND15	3.64931	4.36589	4.15287	3.12008	11.3154	10.7699	12.8361	11.1551
ZMYND12	0.335266	0.53517	0.278241	0.142281	0.0524448	0.121566	0.305895	0.104986
ZMYND11	35.2045	32.6807	23.7097	24.8756	18.2589	19.6837	22.5213	24.1855
ZMYND10	1.43422	2.36969	1.45047	1.23342	0.826394	0.881345	1.08476	1.15833
ZMYM6	3.55621	3.25438	2.92903	2.85091	2.26831	2.36656	3.18108	2.86063
ZMYM5	43.4354	42.6161	26.8277	28.4249	27.5618	24.6476	33.4253	40.8237
ZMYM4	5.65188	6.12913	5.34796	5.60595	5.71607	5.89304	6.43647	6.08676
ZMYM3	3.31272	3.4028	3.04072	2.75494	1.75732	1.68815	2.2533	1.84355
ZMYM2	16.7821	16.7209	12.8481	11.2146	8.00676	7.95233	10.6482	12.0159
ZMYM1	6.08974	4.85586	4.66944	4.73718	4.43837	5.14941	5.47119	5.11304
ZMPSTE24	19.0778	20.5234	20.4766	21.8944	21.3737	24.1059	21.6048	19.9011
ZMIZ2	0	0	0	0	0	0	0	0
ZMIZ1	11.9666	11.5248	8.77939	8.58501	11.8657	12.7573	17.3845	12.1082
ZMAT5	14.0965	13.0985	17.0235	16.5475	11.1415	10.6117	8.71047	10.2504
ZMAT4	0	0.0338967	0	0.015771	0	0	0	0
ZMAT3	6.61213	6.49517	8.81882	6.69913	7.5172	13.323	8.82514	10.1464
ZMAT2	30.1904	30.1375	32.1758	34.3624	35.428	31.4314	33.4168	27.1978
ZMAT1	2.45807	4.29995	1.50471	1.50056	1.32706	1.36746	2.04307	1.32869
ZKSCAN5	2.91405	3.01517	3.34966	2.95683	2.50309	2.09375	2.44337	2.0835
ZKSCAN3	7.74603	8.16016	7.9537	7.82525	5.13584	5.9022	7.06753	7.53362
ZKSCAN2	0	0	0	0.0197523	0	0	0	0
ZKSCAN1	7.1768	7.43809	6.52572	5.70635	5.78452	5.36448	5.80159	6.29307
ZIC5	0	0	0	0.0316192	0	0	0	0
ZIC4	0	0.0258724	0	0	0	0	0	0
ZIC3	0	0	0	0	0	0	0	0
ZIC2	0.123339	0.175016	0	0	0	0	0	0
ZIC1	0.222055	0.371348	0	0.0942581	0.034738	0	0	0
ZHX3	7.31717	8.05654	7.13855	6.38527	3.43029	3.54896	3.85591	4.34759
ZHX2	7.56568	7.15117	6.68001	6.92641	8.53287	10.0018	8.49143	9.54525
ZHX1	11.599	12.6193	7.73941	7.69094	8.67578	9.69884	11.3345	9.83907
ZGPAT	14.2811	16.3233	13.7681	14.339	12.5945	11.2772	13.0553	12.0298
ZGLP1	0.488817	0.173419	0.21844	0	0.178417	0.33082	0.173473	0.0893354
ZG16	0	0	0	0	0	0	0	0
ZFYVE9	9.74887	9.86153	8.76851	7.65263	6.84282	9.1874	10.7416	8.07807
ZFYVE28	0.0819733	0.13959	0.087925	0.081193	0.107705	0.0998867	0.0872628	0.14378
ZFYVE27	6.80544	6.04891	6.37995	6.43161	7.28022	5.95132	6.85425	6.9239
ZFYVE26	8.56907	6.32043	5.78683	6.46647	7.1411	8.44201	8.53685	9.57302
ZFYVE21	19.0962	16.1306	17.5581	16.6435	7.52013	6.18368	10.6268	9.48672
ZFYVE19	18.621	15.5061	11.4928	11.2461	5.39349	5.25618	5.99981	9.83895
ZFYVE16	4.0363	4.04509	2.43411	2.52247	2.84219	2.99389	4.23398	3.95164
ZFYVE1	10.5545	7.01531	8.08973	7.06956	6.50654	6.50223	7.52635	7.60008
ZFX	3.61686	2.61098	2.47637	2.48735	3.12023	3.23188	3.92323	3.68617
ZFR2	0.365916	0.726898	0.414261	0.338225	0.0801109	0.346737	0.259668	0.187173
ZFR	16.7923	17.3895	12.7486	12.9069	12.8128	10.9159	12.5806	15.2931
ZFPM2	0.0456269	0.0161898	0.0271905	0.0451955	0.0166564	0	0.0161949	0.0166801
ZFPM1	38.6722	39.5572	36.3004	33.1491	45.3678	35.165	39.7035	45.7234
ZFPL1	13.0197	11.9673	13.0518	12.7679	12.6236	12.6075	12.544	11.5276
ZFP92	0.143157	0.304728	0.179142	0.198484	0.25077	0.232577	0.274335	0.502159
ZFP91	23.8002	26.4076	19.8268	19.0063	20.8065	26.9841	29.3439	25.15
ZFP90	3.79438	4.1597	3.37656	3.2393	2.36346	3.12171	3.06409	2.6352
ZFP69	0.430208	0.829792	0.264342	0.266268	0.588725	0.627872	0.744161	0.618897
ZFP64	10.6789	9.32083	8.34521	9.24688	6.93964	8.25164	7.72757	9.39852
ZFP62	8.24776	8.20365	4.13018	5.08946	4.74156	3.87127	6.50744	6.22366
ZFP57	1.92743	1.64819	1.47652	1.12478	2.22313	2.51595	3.51719	3.05572
ZFP41	3.8339	2.7428	3.18175	3.79671	3.08619	3.49994	3.3609	2.78974
ZFP37	0.114957	0.101939	0.0513713	0	0.0838968	0.0583601	0.142765	0.125992
ZFP36L1	106.784	107.425	77.9485	90.3266	149.639	139.404	158.637	161.905
ZFP36	129.522	139.265	95.5058	89.2743	149.704	139.661	146.731	162.187
ZFP30	0	0	0	0	0	0	0	0
ZFP3	2.39622	1.67164	2.33195	1.79292	1.25335	1.72999	2.06889	2.62643
ZFP28	2.36973	1.92523	1.52582	1.28692	1.9806	1.75918	2.6039	1.92711
ZFP2	1.57019	2.40614	0.701652	1.49277	1.30643	0.669563	1.27028	1.58336
ZFP14	3.98645	4.38062	3.21431	3.56159	2.08727	1.40777	3.27489	2.37475
ZFP1	3.77833	2.7571	3.47332	2.93988	2.89548	3.89079	3.27499	3.13557
ZFHX4	2.60052	5.19574	2.80159	3.09964	1.85694	1.57939	2.8081	3.81079
ZFHX3	4.29494	4.36108	1.97566	2.35405	1.1382	1.0453	1.54186	1.41062
ZFHX2	0.669701	0.458544	0.361903	0.488405	0.176184	0.173937	0.237625	0.290204
ZFC3H1	10.8287	9.39165	4.25945	4.47951	4.38642	6.08046	9.24843	10.9214
ZFAT	1.8649	1.43764	1.90296	1.71593	4.69415	5.08381	4.76747	3.49265
ZFAND6	46.2799	46.5511	46.4615	41.7711	38.1728	37.2461	38.6462	43.2681
ZFAND5	62.7644	50.0051	52.6722	49.6945	65.019	59.6189	58.9168	73.0925
ZFAND4	5.88466	5.4124	4.076	3.80874	3.10614	3.75542	3.40051	4.56113
ZFAND3	37.1132	40.1919	41.3887	38.0008	41.4303	42.0543	40.5253	38.9945
ZFAND2B	17.6916	17.8049	16.7152	16.2186	12.119	11.5982	12.5369	13.02
ZFAND2A	7.20543	6.88243	9.66834	8.84732	25.2595	27.4676	24.4572	20.0318
ZFAND1	15.2831	13.6823	11.5633	13.2131	9.91503	14.9419	10.5014	8.42011
ZER1	15.6255	14.2102	13.52	12.3453	11.2452	9.22776	10.8181	9.85988
ZEB2	1.57796	1.16133	1.23894	1.60647	7.7334	7.38146	17.8174	7.45172
ZEB1	2.93789	2.55798	2.30744	2.36572	2.1442	3.07315	4.46984	2.45578
ZDHHC9	10.6037	9.73256	11.392	11.4415	15.1637	13.614	11.9928	15.0608
ZDHHC8	6.54893	6.72175	7.80981	6.46622	7.91197	6.80632	8.60053	7.13569
ZDHHC7	9.3259	8.56627	10.1774	9.47848	13.2189	13.4799	14.2116	11.3248
ZDHHC6	13.357	11.1026	11.3141	13.4249	12.0402	15.2815	12.8742	11.3991
ZDHHC5	156.139	146.536	136.499	141.478	140.695	141.806	131.954	163.131
ZDHHC4	12.7798	15.493	19.9568	12.4705	11.531	15.8267	11.2618	10.3134
ZDHHC3	31.6343	36.2986	35.4325	33.3543	35.1871	39.3207	36.2052	29.8669
ZDHHC24	3.4769	2.92687	3.38571	2.62094	2.81218	2.60798	2.6239	3.81096
ZDHHC23	0.773233	0.398971	0.439783	0.788947	0.589993	0.547162	0.947807	0.873207
ZDHHC22	0.0367259	0	0	0	0	0	0	0
ZDHHC21	8.9026	6.60581	5.36137	6.85327	8.71836	8.63255	8.38457	12.2928
ZDHHC20	16.3699	17.6336	11.983	13.2997	12.0694	11.1251	12.9208	14.7448
ZDHHC2	4.81432	3.60231	3.79853	2.90529	3.78824	2.86399	3.1629	1.23677
ZDHHC19	0	0	0	0	0	0	0	0.0724637
ZDHHC18	53.1942	56.0465	59.0294	51.9603	74.0389	74.2172	73.1129	81.0637
ZDHHC17	4.22834	3.92219	3.05152	3.42601	2.97053	3.39762	4.23621	4.28765
ZDHHC16	12.5452	12.196	13.474	13.426	14.8819	13.838	13.508	13.3939
ZDHHC15	1.675	3.66129	2.97378	3.0261	1.88329	1.74652	1.63842	1.68707
ZDHHC14	3.96672	5.91895	5.18294	6.3834	16.5917	15.1024	14.5721	14.4377
ZDHHC13	19.5467	22.239	17.5738	18.342	16.9867	17.8584	16.5663	27.7833
ZDHHC12	9.37295	9.72346	10.0102	9.51552	10.1321	8.6782	10.9185	9.11043
ZDHHC11	0	0	0.0390909	0	0	0	0	0
ZDHHC1	7.26415	8.32819	5.91834	7.43215	5.66783	4.60435	4.87019	6.11451
ZDBF2	0	0.00640664	0.00537991	0	0	0.0122215	0	0.00660065
ZCWPW1	0	0	0	0	0	0	0	0
ZCRB1	16.2271	18.4867	16.5937	15.4289	24.3586	23.6006	21.7771	22.4783
ZCCHC9	13.1569	14.563	13.4283	14.3564	15.8708	14.7596	17.4201	15.2668
ZCCHC8	13.672	14.0831	11.485	12.4909	13.1292	12.6947	13.7763	12.7048
ZCCHC7	21.1308	19.2495	10.7582	9.58831	9.45386	13.3835	15.3204	14.1619
ZCCHC6	32.4416	31.7933	22.1492	21.7057	21.1733	27.8163	29.1246	33.8251
ZCCHC5	0.156211	0.0831291	0.139614	0.154709	0.128244	0.198245	0.124733	0
ZCCHC4	3.30114	3.96262	2.05344	4.31523	3.15138	2.11817	2.78306	2.14203
ZCCHC3	3.90566	5.3685	4.70264	5.85536	3.68192	5.28703	4.21518	3.80522
ZCCHC24	9.7081	8.44699	9.77095	7.1155	7.0262	7.14512	9.69013	7.164
ZCCHC2	8.87389	6.89279	6.96612	6.98319	6.24526	8.29551	9.44604	8.46728
ZCCHC17	21.8636	22.0025	21.5972	20.6958	22.5133	23.6296	22.9967	21.3197
ZCCHC16	0.144055	0.0766604	0	0	0.0788698	0	0.0766844	0
ZCCHC14	4.61411	5.25091	4.91491	4.0285	4.88644	4.62723	5.41279	4.29368
ZCCHC12	0	0.132958	0.0558387	0.0618761	0.0342059	0.222002	0.232771	0.513611
ZCCHC11	8.16083	6.23951	3.2268	3.59022	3.88728	4.21089	4.98668	6.42661
ZC4H2	2.65172	2.757	2.72408	2.80712	1.40145	2.50654	3.11471	2.93991
ZC3HC1	7.9782	6.89112	7.89783	8.43227	10.1052	11.3328	11.0061	10.1957
ZC3HAV1L	2.09571	2.23024	1.9376	2.64796	2.29435	1.90766	1.61547	2.69311
ZC3HAV1	22.8225	24.4921	23.4966	23.11	34.673	52.2621	50.6934	36.5306
ZC3H8	6.50482	7.32162	6.03722	5.78104	4.38233	7.32384	5.81457	5.07313
ZC3H7B	29.3198	29.1666	30.1947	29.0241	22.8361	30.3139	26.4086	24.9842
ZC3H7A	26.6965	28.4651	21.3341	18.8288	16.9942	19.806	21.7778	22.6813
ZC3H4	23.9989	24.0233	21.1781	23.122	21.215	23.3521	23.5407	19.1754
ZC3H3	8.48047	8.30021	7.57931	7.93592	8.56015	8.13603	9.00654	8.95416
ZC3H18	12.7707	13.6897	11.9467	13.5154	14.6211	16.2903	15.6232	13.5234
ZC3H14	14.679	15.1443	10.2765	12.3333	10.7734	12.3865	13.2411	12.8323
ZC3H12D	0.212161	0.376289	0.45823	0.175084	3.3485	3.23101	5.06255	3.56568
ZC3H12C	4.21919	2.66245	2.36835	2.55094	2.99832	3.09623	3.90816	3.81325
ZC3H12B	0	0.0650438	0.0109261	0.0121075	0	0	0.0260308	0.120594
ZC3H12A	19.467	17.5441	19.9804	16.1673	71.918	69.5359	51.0853	98.0414
ZC3H11A	51.4828	43.3801	34.0919	30.8831	36.0258	38.7032	45.1221	47.2592
ZC3H10	7.95661	6.15796	7.16734	6.07308	5.74971	7.75883	7.90053	7.16992
ZC2HC1C	0.397102	0.246507	0.295758	0.327705	0.28981	0.335971	0.246581	0.43526
ZC2HC1B	0	0	0	0	0	0	0	0
ZC2HC1A	18.3825	16.4403	15.0899	17.4309	14.6255	13.4993	13.2099	14.273
ZBTB9	6.48587	7.15123	6.65467	6.95629	6.1777	6.5374	5.18427	6.62142
ZBTB8OS	20.0698	18.8851	19.2618	20.2718	22.7173	20.3763	20.0419	16.5974
ZBTB8B	1.18604	0.643949	0.822047	0.934831	0.60947	0.810973	0.541088	0.769403
ZBTB8A	4.04812	3.56292	3.29153	4.09929	3.09887	2.68846	3.30474	1.7348
ZBTB7C	9.31085	12.6606	10.344	11.3336	5.23818	4.66088	6.2289	4.35857
ZBTB7B	58.9904	54.5264	51.7322	51.972	45.0055	43.3006	53.0757	56.8425
ZBTB7A	80.5841	75.3398	57.1878	60.5549	62.2171	63.0662	64.6236	86.6569
ZBTB6	5.03851	4.84294	4.21259	4.47995	5.01186	4.86794	5.91125	5.73045
ZBTB5	9.60542	8.32118	8.77251	7.90707	6.44087	6.81124	7.87624	6.85986
ZBTB49	1.9876	2.0085	1.59726	1.86909	1.24341	1.40749	1.51126	2.05042
ZBTB48	9.56629	8.70795	9.83878	9.35692	5.86481	3.94473	6.14118	6.64613
ZBTB46	0.112126	0.139208	0.384147	0.129537	0.654666	0.664054	1.07418	0.75787
ZBTB45	7.45537	6.70106	7.3268	8.61847	10.4056	10.0421	10.0545	8.10658
ZBTB44	4.85005	3.81972	2.66027	2.861	3.37366	3.43088	4.3054	4.4908
ZBTB43	10.9193	10.334	9.45039	8.41991	9.44987	9.90295	10.4748	11.8265
ZBTB42	14.5313	14.0766	18.4356	11.6946	10.2418	8.2914	10.4482	12.1032
ZBTB41	6.29819	5.49189	2.89918	2.98296	3.62048	4.55518	4.73111	4.01731
ZBTB40	4.0816	3.56479	2.44161	3.0597	4.91346	4.14393	5.08908	4.42029
ZBTB4	10.2696	10.3908	7.89557	7.64756	6.46245	6.79365	7.25201	10.0155
ZBTB39	5.40907	5.73229	5.63667	5.06766	3.96826	3.29274	3.94208	3.60401
ZBTB38	10.1185	9.74475	9.68401	9.82671	6.83194	6.36893	7.28463	8.78682
ZBTB37	0.689375	0.442934	0.313869	0.41219	0.355998	0.330145	0.401521	0.413456
ZBTB34	4.3318	3.61723	3.34356	3.33536	4.70828	3.98763	4.65522	4.19142
ZBTB33	0	0	0	0	0	0	0	0
ZBTB32	32.8792	35.4874	32.2253	23.8158	14.2809	15.0437	12.9956	24.05
ZBTB3	1.44871	0.959275	0.978266	1.40279	1.19832	1.47085	1.64492	1.58793
ZBTB26	2.4997	2.75399	2.05008	1.74739	1.67414	1.82128	1.34608	2.35308
ZBTB25	1.1856	1.38266	0.914467	0.659423	1.10238	2.19307	2.16103	1.40632
ZBTB24	5.24617	5.41698	4.33278	5.09241	3.58247	4.20127	3.5755	3.70064
ZBTB22	15.3366	17.1584	19.698	16.8978	14.455	12.039	14.2172	12.552
ZBTB20	0.663632	0.435504	0.237248	0.438124	0.339041	0.325649	0.588679	0.618281
ZBTB2	2.3707	2.63348	3.17819	2.49187	3.64262	4.1171	5.06926	4.08008
ZBTB17	14.4414	12.8103	14.4822	12.9724	12.1261	11.8557	12.814	12.931
ZBTB16	2.13795	1.56084	0.822063	0.763173	0.925335	2.22108	2.40811	1.47141
ZBTB12	3.46879	3.1723	3.02752	3.16678	2.49212	2.94399	3.6059	3.41595
ZBTB11	6.68203	5.87354	4.83731	5.01586	6.21799	6.77053	7.04174	7.06039
ZBTB10	0.483881	0.431112	0.16092	0.367751	0.492787	0.479848	0.634874	0.71539
ZBTB1	7.36539	7.89904	5.43012	5.59109	4.26699	5.26652	6.77254	7.69613
ZBP1	42.604	33.0505	35.1795	39.7335	30.4517	46.7492	46.8846	48.2109
ZBED3	7.67938	8.44073	8.92558	6.96224	7.22306	7.76008	9.9783	5.69052
ZBBX	0	0	0	0	0	0	0	0
ZAR1L	0	0	0	0	0	0	0	0
ZAR1	0	0.325514	0.0911306	0.100984	0.055825	0	0	0
ZAP70	0.029394	0.0625997	0.367972	0.174725	1.83512	2.6573	2.03479	2.96549
ZAK	19.3065	22.2902	17.7678	20.4994	32.0408	32.7106	31.2851	40.7056
ZADH2	8.39766	8.93653	9.7291	7.6617	4.38393	4.12481	4.71786	4.00566
YY1	34.6481	38.1124	34.2789	36.9103	38.5244	36.8263	41.0491	41.5376
YWHAZ	326.112	350.296	375.321	355.395	359.028	380.914	341.848	381.199
YWHAQ	152.525	160.129	170.133	179.525	152.548	155.707	142.668	137.158
YWHAH	43.0507	39.6146	46.4944	50.7222	73.1758	86.8274	80.8912	61.742
YWHAG	27.2012	27.8525	39.1763	36.3977	45.2241	62.4743	56.7324	39.5865
YWHAE	288.774	303.629	300.236	345.206	358.932	369.273	350.159	322.982
YWHAB	87.7365	93.8827	89.0333	94.1862	95.5467	95.8718	95.3036	90.0796
YTHDF3	20.4576	20.4819	15.5573	15.6032	20.4511	20.1474	22.2286	23.9399
YTHDF2	25.2839	21.0861	23.2117	22.6555	22.4793	24.7816	25.0511	26.48
YTHDF1	18.8628	20.6371	21.7265	21.1145	22.6922	25.4126	25.9673	22.9982
YTHDC2	2.93212	3.24726	2.48343	1.72196	2.98603	4.88075	4.86323	4.24152
YTHDC1	35.9484	33.1077	20.5543	23.2759	27.7051	32.1222	31.6895	38.8481
YRDC	11.3811	11.45	12.3241	12.4247	13.6928	15.3014	12.8178	12.5597
YPEL5	41.1368	40.983	42.5619	33.0001	33.7088	33.5814	34.3541	37.4051
YPEL4	2.79173	2.16626	1.6114	2.99505	2.67427	0.925105	1.85734	2.69871
YPEL3	59.9975	53.464	65.9916	45.7781	56.668	70.6094	70.1272	60.1492
YPEL1	0.530459	0.188223	0.790292	0.87574	0	0.359061	0	1.16295
YOD1	25.6484	22.2398	17.3122	16.6059	14.1525	10.9863	11.2989	25.0796
YME1L1	0	0	0	0	0	0	0	0
YLPM1	8.32295	7.9887	5.56146	6.60503	6.39295	6.59149	6.99401	6.61061
YKT6	47.4703	49.4403	54.8667	59.8522	62.8447	65.2872	64.8418	55.8783
YIPF7	0	0	0.044761	0	0.0548396	0.0508681	0	0
YIPF6	2.48515	2.63758	2.74229	3.6161	1.94437	3.35069	2.96988	1.97576
YIPF5	22.9188	22.5813	24.1172	25.8616	28.8997	26.7602	26.1191	22.7041
YIPF4	18.107	19.3834	20.2206	17.2922	18.135	18.7112	18.5111	21.6152
YIPF3	31.978	33.6263	37.6868	36.7132	42.3662	35.2728	35.9437	36.1792
YIPF2	18.9795	17.8127	20.8771	20.6111	19.8117	20.3035	18.5045	21.2496
YIPF1	25.9598	26.0036	27.8841	27.9251	23.6225	24.4219	22.4111	20.205
YIF1B	0	0	0	0	0	0	0	0
YIF1B	0	0	0	0	0	0	0	0
YIF1A	15.3587	15.9677	18.1546	18.3638	18.3639	18.755	17.1024	16.4077
YES1	10.3597	10.0429	5.45386	6.34761	6.65471	9.36529	10.4738	10.6551
YEATS4	23.3629	21.7875	27.4694	26.4415	30.9214	36.0095	30.1189	25.0071
YEATS2	5.43901	5.13552	5.04372	5.46498	4.88539	6.53658	6.38196	5.78736
YDJC	1.23436	1.34276	1.569	1.4397	1.83182	2.22795	2.36511	1.65361
YBX3	216.991	242.246	193.473	216.15	181.154	186.755	179.092	159.564
YBX2	9.19269	10.628	5.78154	8.42919	3.54099	3.28386	2.95977	4.29158
YBX1	29.8081	23.7792	27.3387	18.9489	21.8028	34.228	23.4626	26.4421
YBEY	1.24046	1.1629	1.21422	1.19918	1.01851	0.869591	1.00605	1.1816
YARS2	3.04782	3.59884	3.76876	3.72115	4.20512	4.02693	4.31098	4.07287
YARS	27.9212	28.2287	32.1217	36.8938	40.4333	48.4443	40.1425	31.9269
YAP1	100.013	82.1479	72.2586	79.4153	83.6657	67.2973	56.8482	94.096
XYLT2	7.66107	8.73871	8.33798	8.11608	9.7879	8.27141	10.1895	9.58661
XYLT1	0.946899	0.811731	1.48099	1.14609	5.03916	5.36756	5.51571	6.22723
XYLB	3.50967	4.08376	3.29184	3.17009	6.67121	4.99251	6.89716	5.32647
XXYLT1	10.461	9.18857	12.5153	9.59218	12.7855	12.0256	13.4922	9.88877
XRRA1	0.0622977	0.198925	0.129938	0.0822783	0.181892	0.274128	0.132649	0.113827
XRN2	28.7045	28.7701	27.0091	32.0744	32.307	39.4482	36.0087	29.759
XRCC6BP1	11.0472	13.5548	12.0853	12.9726	13.7463	14.403	14.2656	10.6529
XRCC6	12.5997	11.4967	10.3205	11.766	10.5911	14.694	11.5546	9.16938
XRCC5	12.8632	13.1747	12.0644	14.9791	10.3808	13.2662	11.176	10.2818
XRCC4	2.77011	2.99621	3.24688	2.74324	2.9829	5.25601	3.48048	3.73314
XRCC3	3.48038	2.57935	1.16647	2.70805	2.17723	2.71325	1.72008	1.77115
XRCC2	2.4559	2.02399	2.57451	3.12696	2.83016	3.95571	2.86978	1.96324
XRCC1	127.436	115.93	82.8527	79.0539	56.6921	58.0276	61.0069	66.6045
XPR1	15.6929	13.0476	12.4176	13.853	10.8315	11.3907	11.7663	13.1794
XPOT	13.8136	15.6299	16.1176	17.5276	17.5448	20.7066	19.1175	17.199
XPO7	20.3518	18.9226	18.896	19.5181	18.9932	21.6287	19.1122	18.4472
XPO6	21.0424	23.7524	22.8032	23.1713	27.4952	30.1607	28.9163	27.076
XPO5	9.62892	11.5576	11.0442	11.4112	15.0364	17.898	15.2689	13.1962
XPO4	4.35328	4.86576	3.83385	4.69598	5.15266	6.14893	5.26586	4.33777
XPO1	46.7865	41.2925	30.9251	39.9013	37.9953	49.83	44.2377	41.9756
XPNPEP2	0.056247	0	0	0.0185717	0.246338	0.0571191	0.199601	0.0411044
XPNPEP1	44.3122	46.0631	48.9079	53.5008	61.7972	60.1451	62.0763	53.4988
XPC	34.1462	24.2376	24.289	27.0556	10.5795	9.59244	11.1472	15.5733
XPA	5.52837	3.80674	4.79562	3.97189	2.96685	3.13658	3.92322	4.21791
XKRX	0.152989	0.0651232	0.0911591	0.0808025	0.133988	0.0931939	0.0542835	0.156514
XKR9	0	0	0	0	0	0	0.031775	0
XKR8	2.48621	1.85987	2.28802	1.99894	2.58708	4.64848	3.64222	3.37262
XKR7	0	0.0255535	0	0	0.0262899	0.0487467	0	0
XKR6	0.0932245	0.0744154	0.0833194	0.023082	0.02552	0.189301	0.0992249	0
XKR5	1.55731	1.11545	1.76654	1.57185	1.67208	3.31419	2.07214	1.24738
XKR4	0.704922	0.964504	0.540033	0.565112	0.110235	0.272656	0.250133	0.147164
XK	0.438017	0.65258	0.412828	0.575729	0.514407	0.751964	0.542558	0.506291
XIRP2	0	0	0	0.0053338	0	0	0	0
XIRP1	0.0108402	0	0.00969313	0.0322235	0	0.0110156	0.0692674	0
XIAP	9.57882	6.99799	4.72277	5.54869	5.96873	6.88083	7.05356	8.66045
XDH	16.6435	11.7833	26.353	15.8163	64.5763	79.5153	100.238	61.7663
XCR1	0.123476	0.0164272	0.0413838	0.0152861	0.152072	0.26639	0.262865	0.203011
XCL1	0	0	0	0	0.426886	0.132034	0.830243	0
XBP1	74.4956	63.1595	70.7081	94.967	139.425	107.692	119.633	105.111
XAB2	23.0222	21.9874	23.0198	22.5443	21.3658	24.1094	23.163	23.5434
WWTR1	32.0935	26.9007	24.965	24.4449	26.2861	25.2624	23.4078	36.0022
WWP2	24.7038	21.94	22.945	24.2048	24.4924	27.2621	24.5955	21.7078
WWP1	5.51828	6.66903	4.56868	5.69776	5.05778	6.05858	8.10531	5.57961
WWOX	5.62816	4.69442	4.35035	4.51911	6.3281	12.0461	7.9341	5.33529
WWC2	5.51412	6.47499	5.31053	4.66979	3.86139	4.24701	5.42436	4.49127
WWC1	28.8591	30.9753	23.8268	19.6735	25.8267	23.6272	25.2632	22.9026
WTIP	3.88231	2.79477	4.74539	3.67502	6.18779	4.86901	4.86187	4.94367
WTAP	24.188	24.2847	24.1497	23.6438	26.9294	24.002	28.6176	23.0428
WT1	0	0	0	0	0	0	0	0
WSCD2	0.280525	0.634348	0.470099	0.173642	0	0.0711947	0	0.0768637
WSCD1	0.462809	0.645356	0.484946	0.410918	0.157242	0.226834	0.305783	0.209913
WSB2	48.7055	47.4276	53.0834	55.4468	53.3684	49.3619	50.1482	45.3066
WSB1	44.6873	52.8968	44.1673	39.4257	49.5223	45.7506	59.3609	62.0721
WRNIP1	14.2015	14.288	15.5527	14.3609	18.0108	24.0645	20.6796	18.9094
WRN	3.65992	3.54891	2.50062	3.76437	3.58906	4.46185	4.10649	3.91863
WRB	4.56799	5.91664	7.09201	5.11821	6.14393	5.24726	5.47379	5.12131
WRAP73	6.2692	5.10471	5.81526	5.97322	6.86331	6.6543	5.81398	4.73722
WRAP53	8.6745	7.04786	7.43103	9.37456	7.92039	9.57442	9.57862	8.71893
WNT9B	0.0377045	0.0200648	0.168492	0.0746749	0.0309543	0	0.0100355	0.0206621
WNT9A	9.4296	3.99107	6.22492	4.03241	2.22886	2.28465	3.30777	6.2248
WNT8B	0	0	0	0	0	0	0	0
WNT8A	0.0771361	0	0	0	0	0	0	0
WNT7B	8.82962	8.62577	6.35622	6.07299	9.61975	11.2848	16.0779	10.5649
WNT7A	0	0.044098	0.111093	0.0410347	0.0453689	0.294452	0.176423	0.158949
WNT6	31.0263	28.8648	34.364	25.6359	17.018	14.816	15.6016	22.2195
WNT5B	0.194797	0.570063	0.725404	0.562649	0.693088	0.857008	0.777587	0.284681
WNT5A	29.1787	35.5148	33.7742	29.9439	16.7087	13.4523	15.8569	17.0868
WNT4	58.055	67.0285	61.908	56.707	47.5952	41.3674	40.8619	54.8812
WNT3A	10.1444	9.44928	7.9581	8.25299	5.70225	4.35645	6.0989	6.00814
WNT3	0.132681	0.0706076	0.158112	0.284691	0	0.0224605	0.0706297	0
WNT2B	0	0	0.0328769	0.145726	0.322156	0.485519	0.587369	0.2419
WNT2	18.5606	12.1749	12.7265	11.7675	2.63403	0.89735	2.71795	1.39933
WNT16	9.06998	6.10039	4.91283	5.52141	0.300915	0.0398803	0.125408	0.559457
WNT11	20.4717	15.4111	21.5942	16.0934	8.32833	2.95088	3.28221	8.78156
WNT10B	0.0584218	0.124328	0.0522145	0.02893	1.31113	0.8304	3.29597	1.18464
WNT10A	20.6046	25.3652	24.0249	21.9522	36.3004	31.9705	33.0688	34.1087
WNT1	0	0	0	0	0	0	0	0
WNK4	2.60361	3.11424	0.893545	1.92861	0.0912073	0.0845902	0.0886904	0.148391
WNK3	0	0	0.0430051	0	0.0632156	0.0586269	0.0204914	0.0210947
WNK2	0.234187	0.287558	0.257598	0.160553	1.8834	2.35019	2.26275	2.08311
WNK1	30.5779	29.5473	22.6648	22.2067	33.5577	34.0848	34.0805	32.0449
WLS	30.1844	31.1453	32.532	32.3538	32.5164	31.8585	31.3341	33.4285
WIZ	11.2716	13.4329	12.3272	12.9411	10.8244	9.90455	12.4544	11.9211
WISP3	0	0	0	0	0	0	0	0
WISP2	1.04843	0.307793	5.10524	5.22721	1.74151	2.12893	8.19716	1.50584
WISP1	2.94459	3.63985	2.89601	2.69956	1.67517	1.93213	3.68194	1.94497
WIPI2	20.3316	16.3202	18.577	13.5613	20.6139	24.8273	22.8697	19.8728
WIPI1	12.4996	10.9821	13.1804	10.9955	14.7655	17.3587	20.1939	12.058
WIPF3	0.0970814	0.11808	0.0619804	0.109878	0.0303745	0.084495	0.103349	0.0912073
WIPF2	14.1004	14.2441	11.9019	13.424	10.5148	7.71111	10.5864	13.3273
WIPF1	27.5332	23.3883	21.8457	20.5614	22.0462	23.4593	26.0375	21.4066
WIF1	15.8048	5.04881	6.34731	3.77597	0.892212	1.09338	0.774578	1.85038
WIBG	28.2555	25.1169	31.2656	27.3152	33.0814	33.1267	30.137	27.1605
WHSC1L1	12.136	10.9557	8.46572	8.68781	8.9625	10.2852	11.2544	11.8591
WHSC1	9.91793	9.74999	9.52934	12.4416	13.4532	15.7785	14.2147	11.3981
WHAMM	5.58886	4.46062	4.79025	4.42318	6.09342	6.79046	7.94852	6.35179
WFS1	15.8619	17.1909	16.3486	14.5499	11.1233	9.75899	10.1152	15.5632
WFIKKN2	0.458425	0.487858	0.605664	0.829014	0.807361	0.748738	1.29423	0.983118
WFIKKN1	3.65816	5.77658	4.49985	2.84359	2.75603	1.83707	3.22409	2.93179
WFDC9	0	0	0	0	0	0	0	0
WFDC8	0	0	0	0	0	0	0.0973054	0
WFDC5	7.92894	10.8658	10.961	11.9758	11.9901	11.6407	10.0189	23.2587
WFDC2	3.28027	1.26259	3.05647	2.62646	2.06298	1.77149	1.70872	1.68302
WFDC1	3.27062	9.99953	9.97561	8.89413	1.64821	0.94875	3.03939	1.764
WEE2	0	0	0	0	0	0	0	0
WEE1	16.3192	23.134	20.3906	18.1342	18.0838	25.8742	26.3858	24.4392
WDYHV1	4.3056	4.03779	3.46327	4.26383	3.329	3.63371	2.63533	3.30351
WDTC1	28.4236	28.0103	29.6939	27.4594	25.5897	22.303	24.5997	28.9591
WDSUB1	5.83573	4.01433	5.0715	4.50196	3.24733	3.79712	4.80485	3.32191
WDR93	0.313435	0	0.140066	0.186222	0.102928	0.0318353	0	0
WDR92	6.05343	6.07089	5.32521	6.77938	5.20456	6.62856	5.70153	4.41179
WDR91	10.0298	22.9599	9.79943	10.633	11.008	12.5428	26.1399	10.5227
WDR90	5.47255	4.3678	3.55524	4.17847	3.87664	3.8286	3.50014	3.07479
WDR89	4.3899	3.47883	2.58778	2.77489	3.27211	4.42533	3.14843	3.10541
WDR88	0	0	0	0	0	0	0	0
WDR86	0.0937001	0.531898	0.642146	0.525887	0.205201	0.190306	0.332509	0.582086
WDR83	11.6787	11.2501	12.5648	11.6751	14.4821	13.7677	13.1387	12.7402
WDR82	20.4132	19.2206	21.3382	21.8971	27.282	27.788	26.9791	24.9162
WDR81	5.0729	4.3409	5.64193	5.19241	7.9471	7.93696	10.7597	9.08737
WDR78	1.74135	1.87181	1.3205	1.55028	1.02059	0.87504	1.08597	1.13749
WDR77	0	0.0161035	0	0	0	0	0.0161085	0
WDR76	4.0851	5.23897	2.68364	3.56142	2.9815	2.97767	2.30432	1.56906
WDR75	9.1967	9.67539	9.0058	8.75484	12.1782	13.9738	14.2274	12.3765
WDR74	6.91463	9.51631	9.59663	9.31663	10.5178	11.9816	11.5361	8.59926
WDR73	6.51275	5.37013	6.16762	5.97973	7.03551	6.61219	6.01441	5.57841
WDR72	9.50911	6.20866	8.36322	7.78488	4.70743	3.67326	2.7826	5.66816
WDR70	8.13037	7.54619	8.11324	8.74769	7.7966	11.2957	8.4919	9.34705
WDR7	3.73583	3.64098	3.7934	3.87358	4.40369	3.99943	3.87827	3.85152
WDR66	0.0503445	0.0178638	0	0.0166228	0.0183786	0.10225	0.0714583	0.0919868
WDR64	0	0.0344089	0	0	0	0	0	0.0531586
WDR63	0	0	0.0183465	0	0	0	0	0
WDR62	1.05992	1.12793	1.01187	1.0377	2.36026	2.48236	3.08987	1.5182
WDR62	1.6334	1.33988	1.43956	1.84222	3.24111	3.48945	3.86382	2.34983
WDR61	24.017	19.2527	23.9362	22.2976	22.4875	23.4213	22.7903	23.5969
WDR60	4.10613	3.43069	2.83575	3.17575	1.98758	2.04996	2.2938	2.12014
WDR6	8.12988	10.3819	12.2484	13.1404	10.6327	10.0965	10.8485	9.46794
WDR5B	5.24449	3.93291	4.43552	5.75132	4.85523	4.43118	3.78419	4.7453
WDR59	5.39152	4.40027	3.56117	3.43541	3.88011	5.3103	4.80167	4.83829
WDR55	37.5482	37.8675	31.6652	34.7051	32.6744	40.624	36.3001	35.2463
WDR54	0	0	0	0	0	0	0	0
WDR53	8.14032	9.13868	9.03416	7.83992	5.63107	7.17483	8.14146	5.73588
WDR5	13.2158	14.49	15.5602	15.3628	18.0679	17.9758	18.2411	16.4031
WDR49	0	0	0	0	0	0	0	0
WDR48	14.3786	13.4377	13.0292	12.6418	11.7387	13.1945	13.0491	12.0558
WDR47	13.395	13.5266	10.0379	10.7602	5.46867	5.16847	5.57137	7.44561
WDR46	10.7967	11.3206	11.9807	11.2311	18.4004	18.3078	19.5089	14.9169
WDR45B	24.8047	24.3623	26.4199	24.5201	29.248	34.3904	33.1706	29.4292
WDR45	13.2067	12.1132	13.6146	10.3693	10.7975	8.64176	10.3909	10.1811
WDR44	2.61635	2.2297	1.64945	1.92442	2.27005	2.68938	2.63481	3.427
WDR43	10.556	14.2087	15.3838	14.2772	19.6978	25.0454	23.6677	16.3651
WDR41	3.11323	3.14736	3.70988	4.19636	5.85085	5.56649	5.61532	4.66355
WDR4	3.41743	3.36735	4.88041	4.40496	5.76042	5.746	5.17757	5.17276
WDR38	0	0	0	0	0	0	0	0
WDR37	4.55419	4.0015	3.88281	3.85725	4.82177	4.44124	4.28968	4.18717
WDR36	13.0373	14.9928	14.2622	14.2992	18.7747	21.3728	20.9661	18.3619
WDR35	5.21246	5.58005	5.03403	5.76284	5.26353	5.84496	5.13446	5.28691
WDR34	5.99478	4.37996	4.74469	2.92403	1.76318	2.18018	3.07955	2.90946
WDR33	13.3254	14.4874	12.644	14.8671	14.0988	15.0663	16.2876	14.1947
WDR31	6.5614	5.84245	5.66469	6.85138	2.63874	2.53778	2.37565	1.95697
WDR3	8.92465	9.67999	9.47612	8.95141	12.8185	12.7976	11.3879	12.9593
WDR27	0.866144	0.848957	0.712983	0.92545	0.648795	0.509104	0.460993	0.724523
WDR26	68.1938	73.2085	62.7292	54.7626	57.4884	48.3624	54.8822	71.5033
WDR25	4.23699	4.36108	6.17678	3.54246	3.68803	5.57109	3.51203	3.69243
WDR24	9.6765	9.63801	9.20207	9.51184	9.73248	9.7033	9.23483	8.33347
WDR20	5.46215	5.95106	5.26917	4.59351	3.98652	4.38658	4.19924	4.21305
WDR19	3.28174	2.94515	2.37885	2.96536	2.63248	2.25707	3.30016	3.29868
WDR18	18.3756	20.6578	21.055	27.716	25.0688	26.6449	22.8204	18.5918
WDR17	0.0161769	0	0	0.0320583	0	0	0	0
WDR13	14.6021	13.7269	12.7914	13.2046	11.3846	8.2771	13.1909	12.6691
WDR12	11.6974	13.8693	14.1999	14.6852	20.3685	28.9888	24.6581	19.0301
WDR11	10.7927	11.0391	11.181	11.2908	8.82463	8.38982	9.18512	8.01988
WDR1	258.3	266.479	245.176	255.594	258.89	257.141	239.706	257.299
WDPCP	1.77518	1.80928	1.45248	1.73322	1.31386	1.6246	1.49042	1.45245
WDHD1	10.3575	8.79793	6.3788	11.5756	8.86445	10.8615	9.62446	6.58419
WDFY4	0.37545	0.220435	0.497541	0.128208	3.03311	4.45589	5.99483	3.1077
WDFY3	19.4815	18.7311	14.2618	14.3342	14.0668	13.6815	14.6022	15.5253
WDFY2	8.63036	8.13041	9.18826	9.65225	9.59704	9.96463	10.8402	7.92732
WDFY1	12.8288	11.5802	11.2792	9.50251	11.5326	11.7541	13.1379	13.7947
WBSCR28	0	0	0	0	0.0834767	0	0	0
WBSCR27	23.2938	16.6776	18.2162	15.944	14.4382	19.1283	16.3178	19.9937
WBSCR22	16.7803	16.5021	19.1021	21.166	26.9335	33.473	26.2851	18.891
WBSCR17	0.648459	0.36322	0.518567	0.270384	0.896751	0.173257	0.508638	0.224441
WBSCR16	6.87731	8.17154	9.01178	7.80914	8.63293	11.2347	7.45832	8.01983
WBP5	28.6022	28.9979	32.0687	31.7697	31.2422	31.459	34.4235	27.1844
WBP4	13.1021	13.538	7.1392	6.86419	5.18227	6.6511	8.63806	8.29228
WBP2NL	0.12029	0.0960198	0.107509	0.208454	0.0329291	0.0305443	0.0640332	0
WBP2	103.358	113.756	95.8312	99.3399	74.5941	73.2715	72.7929	86.229
WBP1L	27.9615	27.2551	34.6891	26.8144	42.1015	42.0468	40.9647	40.2564
WBP11	0	0	0	0	0	0	0	0
WBP11	0	0	0	0	0	0	0	0
WBP1	0	0	0	0	0	0	0	0
WASF3	0.259472	0.322142	0.386505	0.556741	0.426084	0.131726	0.138123	0.663602
WASF2	18.0885	18.9394	17.1422	18.5258	17.2526	17.4225	19.4872	18.8291
WASF1	1.75243	1.44305	0.969555	1.05364	1.21048	1.01668	0.532969	1.14334
WAS	0.871683	0.38384	1.47754	0.77395	8.25964	9.76558	12.3186	6.45751
WARS2	3.00221	2.63313	2.15246	2.15631	3.07001	2.98106	4.53029	2.78441
WARS	29.6714	21.5427	24.6316	29.0686	41.9971	55.5513	41.697	43.1411
WAPAL	30.1883	31.6235	22.6026	20.5352	24.3698	28.5312	30.5318	33.2877
WAC	35.2083	37.2523	29.3873	28.4212	33.8191	36.4993	35.1091	39.5892
VWF	5.51383	3.099	3.81153	4.64788	1.91771	1.49331	2.2187	1.87951
VWDE	0	0	0	0	0	0	0	0
VWCE	0	0	0	0	0	0	0	0
VWC2L	0	0	0	0	0	0	0	0
VWC2	0.0193892	0.0206464	0.0173376	0	0	0	0	0
VWA9	13.7246	10.1043	11.5719	12.8222	14.7733	19.543	16.0797	13.6241
VWA8	1.53759	1.58812	1.65711	1.4331	0.59408	0.826458	0.914637	0.644365
VWA7	0.306989	0.280012	0.29397	0.173714	0.0720082	0.133585	0.350132	0.384549
VWA5B2	0	0.0154035	0.0517397	0.0430004	0	0	0.0462249	0.0951719
VWA5B1	0	0	0	0	0	0	0	0
VWA5A	0	0	0	0	0	0	0	0
VWA5A	0	0	0	0	0	0	0	0
VWA3B	0.0399004	0.0212334	0	0.00987919	0	0.0810215	0.0637086	0.0109382
VWA3A	0	0.0169401	0.0711263	0.04729	0.0174283	0.0484816	0.0508362	0.0174531
VWA2	2.347	1.48409	1.6264	1.21264	1.80605	3.36707	3.04143	3.00126
VWA1	32.8002	21.255	45.0366	29.8962	64.0687	79.6716	53.5184	69.3676
VTN	0.0826603	0	0.172409	0.0272929	0	0.0279903	0.0586791	0.0302186
VTI1B	32.938	29.4794	33.2121	31.5592	26.7519	25.3238	27.2103	25.9817
VTI1A	5.68329	4.78101	4.89868	5.36122	3.76265	4.24204	4.08895	4.45657
VTCN1	0.057942	0.154157	0.0129464	0.0430386	0.872192	0.882401	0.894326	1.84175
VTA1	30.7653	30.4236	28.5571	29.5526	32.7423	34.7169	31.0992	26.5289
VSX2	0	0.022499	0.0566799	0.0837443	0	0.021471	0.022506	0.0231803
VSX1	0	0	0	0	0	0.023554	0	0.0254292
VSTM5	0	0	0	0	0	0.035847	0	0
VSTM4	1.4688	0.956986	1.25914	1.24676	2.95346	1.58253	2.26549	1.6428
VSTM2L	0	0	0	0	0.538776	0.699489	0.314371	0.539434
VSTM2B	0	0.0678596	0.113969	0.0947186	0	0.0323796	0.0678809	0
VSTM2A	0.0785846	0	0	0	0	0	0.167412	0.0862141
VSNL1	0.743478	0.93503	0.483261	0.903612	0.369973	0.892087	0.791429	0.740811
VSIG8	0.324107	0.383265	0.418436	1.06992	3.39069	2.48635	2.60682	0.71052
VSIG4	0.785651	0.491838	1.36305	0.77803	6.37507	9.7597	17.2185	2.58347
VSIG2	0	0.236383	0	0	0	0.0564094	0	0
VSIG10L	8.1359	42.0273	23.9602	23.1639	22.5147	24.6084	35.8448	20.8697
VSIG10	48.642	40.4973	43.13	37.9012	31.2783	28.295	25.7025	34.2443
VSIG1	0	0	0.0243726	0	0	0.0276979	0.029033	0.0299029
VRTN	0	0	0	0	0	0	0	0
VRK3	37.241	38.2225	36.7303	34.3712	32.4092	34.7005	35.9797	30.5004
VRK2	7.34038	7.5539	7.83399	7.34908	7.56503	12.9668	9.93164	6.48366
VRK1	10.5343	11.1732	14.0135	14.4603	13.2834	20.7196	14.4332	11.3178
VPS9D1	15.1968	13.9094	12.3296	10.3599	16.0551	14.7175	17.6425	16.1273
VPS8	10.2388	8.65953	9.94165	9.1694	6.19271	6.76972	7.48464	6.84093
VPS72	17.3248	18.6414	20.6451	20.4452	25.8684	26.7261	27.048	21.3631
VPS54	20.8219	22.5631	16.7952	18.3585	21.25	27.3064	29.9633	22.1446
VPS53	20.507	20.1491	17.6777	18.5168	14.5723	17.7261	16.0318	16.4647
VPS52	28.6619	26.7077	20.2204	19.9973	24.4077	27.3424	30.3125	28.8637
VPS51	16.6619	15.0374	18.9685	17.2165	16.5051	18.752	18.8317	16.0371
VPS4B	75.4546	72.0528	76.7368	69.0665	72.6056	73.2732	69.0458	75.9623
VPS4A	30.3618	31.4426	33.1689	31.553	26.4557	24.8326	23.9185	27.5598
VPS45	11.2467	12.9077	12.3599	11.7851	11.7756	11.7504	10.3361	11.6106
VPS41	24.571	31.1355	26.948	31.1755	21.7418	22.2725	26.8753	24.3631
VPS39	10.2987	9.45601	9.24179	9.15203	8.98313	9.98849	9.45872	8.50062
VPS37D	0.53384	0.541053	0.863358	0.654556	0.556616	0.43876	0.541215	0.61302
VPS37C	0	0	0	0	0	0	0	0.014229
VPS37B	41.3811	38.277	39.3908	37.7486	46.0114	33.2582	29.605	59.7475
VPS37A	14.4973	12.1477	12.4467	11.8697	14.9131	16.7662	15.837	16.5575
VPS36	24.5943	23.3807	21.6878	23.5671	25.8993	27.5858	25.0829	21.8739
VPS35	53.9718	62.4607	55.7096	64.9478	61.638	70.1141	66.1564	64.9612
VPS33B	8.01771	7.88242	8.66058	8.64982	7.81842	8.43666	8.30857	6.9839
VPS33A	4.52256	4.85175	5.66205	5.1496	5.89328	6.39484	6.66577	4.59586
VPS29	13.0627	13.9611	14.429	15.316	23.4629	16.3911	18.0583	15.1855
VPS28	175.933	181.11	196.517	190.366	185.147	136.372	132.245	168.604
VPS26B	26.5516	27.2845	27.5303	28.6434	20.797	24.8821	22.6691	21.282
VPS26A	37.3085	35.4269	36.2246	39.0454	37.944	41.1955	41.9699	36.6829
VPS25	4.30148	23.1555	27.5109	24.2288	4.73211	2.76944	3.21635	17.6402
VPS18	7.54511	7.8687	8.27184	8.75046	10.5546	9.17538	11.6369	9.64839
VPS16	18.4345	17.3876	16.4756	19.3674	15.457	18.1336	17.3395	17.8817
VPS13D	8.31684	7.71653	7.14661	7.08608	6.24317	5.67995	6.00839	7.42323
VPS13C	5.7304	4.4637	3.56683	2.79421	4.61115	4.63662	7.11549	5.98766
VPS13B	2.66716	2.01835	1.85401	1.76085	1.94664	3.36987	2.27129	3.11831
VPS13A	6.17634	5.74985	1.89829	2.19564	1.73375	3.07385	4.67061	3.1245
VPS11	14.3774	12.8247	15.1576	14.2017	14.617	16.6424	17.1955	16.9231
VPREB3	0	0	0	0	0	0	0	0
VPREB1	0	0	0	0	0.114513	0	0	0
VPREB1	0	0	0	0	0.0903363	0	0	0
VPRBP	6.74444	7.52706	5.23758	6.05042	6.85	7.80265	8.20491	8.17519
VOPP1	2.10506	3.27591	4.32918	3.67614	7.43403	7.30787	8.45714	8.03839
VNN1	0.0263963	0.112404	0.472064	0.235372	2.63098	5.30884	9.052	1.621
VMP1	39.0018	31.6745	40.5091	37.2792	75.6456	81.884	79.72	71.4542
VMO1	0.197151	0.419561	0.264306	0.195256	0.10794	0.400282	0	0.108093
VMAC	15.9348	13.7274	14.8066	12.2735	4.43041	6.80514	4.98094	7.7626
VLDLR	10.0072	7.25537	8.27813	10.4586	2.46708	2.88901	2.62245	5.1285
VKORC1L1	5.12686	5.79262	6.27915	5.5786	6.92929	5.97633	5.99644	5.75819
VKORC1L1	9.58579	12.8164	10.4343	11.8051	11.7051	9.98171	11.6428	12.662
VKORC1	9.4123	9.49219	12.2269	10.4861	9.13606	6.30589	9.43666	6.7478
VIT	0.176258	0.0750452	0.126037	0.279295	0.115773	0	1.2009	0.270496
VIPR2	9.97335	6.08541	6.24354	6.03654	0.908491	0.658709	0.513956	0.810362
VIPR1	0.520142	0.75484	1.18334	0.421452	0.465914	0.240049	0.302016	0.207309
VIPAS39	10.8671	11.5837	10.9749	10.5823	10.39	10.5182	10.5459	9.17162
VIP	0	0	0	0	0	0	0	0
VIMP	21.9146	20.0633	24.4668	22.5288	20.7164	22.4612	24.5495	24.7827
VIM	106.055	138.664	214.509	198.883	442.611	358.846	603.408	208.34
VILL	0.609442	0.573724	0.439941	0.626751	0.461897	0.380778	0.499029	0.796463
VIL1	0.0197592	0.0631212	0.141348	0.137033	0.194778	0.180629	0.0841653	0.151678
VHL	17.224	17.9444	19.3331	18.4224	20.539	22.8571	20.1391	24.602
VGLL4	30.9753	21.7048	22.9108	27.2498	19.656	18.1771	20.574	21.7423
VGLL3	2.94672	3.30685	2.01111	2.44065	4.63367	4.13402	5.76017	3.34734
VGLL2	0	0	0	0	0	0	0	0
VGLL1	3.72185	2.46445	2.51324	3.1943	3.80293	2.43514	2.72926	4.6234
VEZT	7.91061	7.67048	8.79192	7.76655	12.4073	12.5649	11.2919	11.5278
VEZF1	23.334	23.7866	18.3391	18.6677	16.4092	15.5832	18.7073	15.8729
VEPH1	0.47276	0.535559	0.626976	0.694721	0.434097	0.232251	0.16233	0.351031
VEGFC	2.78797	3.81456	4.21674	3.82284	4.19256	4.32358	4.40268	2.82078
VEGFB	3.72686	2.95509	5.12689	3.43743	4.64008	5.34182	5.83405	6.52792
VEGFA	18.1418	17.8223	12.1405	9.04486	18.9805	25.1331	20.396	39.8285
VDR	8.75164	9.50013	10.1891	8.75372	15.2207	12.1096	15.6563	14.501
VDAC3	63.8402	67.6856	66.6361	65.4189	94.0313	97.2229	103.04	76.8576
VDAC2	69.6726	73.0443	88.3492	83.1646	87.9514	95.0935	84.913	81.2354
VDAC1	82.4048	92.7082	87.1921	97.4026	74.8543	85.4302	69.5414	63.2615
VCPIP1	10.0864	8.13762	7.44928	7.57274	9.07351	11.4153	11.8354	13.3695
VCP	139.299	132.409	132.604	151.747	161.111	187.124	173.726	163.208
VCL	22.7483	20.1848	20.2832	23.6838	23.1453	30.479	28.4105	20.567
VCAN	0.598075	0.393994	0.602399	0.958921	9.76936	6.45282	15.5218	5.64493
VCAM1	13.5429	7.89876	9.2981	5.65142	59.1457	37.6791	54.3746	40.1713
VBP1	61.325	63.6365	72.7457	71.3071	56.9858	76.3821	70.776	56.6682
VAX2	0	0	0	0.147053	0	0	0	0
VAX1	0	0	0	0	0	0	0	0
VAV3	14.3285	10.7269	14.5983	16.071	15.4842	14.3464	11.657	14.6206
VAV2	10.6441	15.2357	13.7051	14.8847	11.6145	12.1843	11.2059	10.2181
VAV1	1.05668	0.850216	1.31295	0.638079	10.6936	12.7169	17.9696	9.23745
VAT1L	0.056247	0.0399163	0.134077	0.0371435	0	0.0380728	0.179658	0.061667
VAT1	127.489	121.282	129.869	117.392	93.9322	82.4933	86.5709	95.1407
VASP	35.1424	37.9667	36.7623	37.9003	69.5672	66.2535	73.9054	60.1235
VASN	65.8762	50.6317	51.5086	51.1046	42.802	30.0426	37.8642	65.2071
VASH2	0.485828	0.424687	0.713328	0.27493	0.892773	1.58544	1.25593	0.931884
VASH1	0.807561	1.02463	0.94381	1.10732	3.12832	5.04549	6.01736	2.68949
VARS2	8.51236	8.55698	5.56337	6.35668	4.91755	5.20794	5.77024	6.06314
VARS	16.9726	17.2974	17.5467	20.3777	27.7842	36.4759	29.1535	25.4994
VAPB	50.3296	54.8244	56.6106	59.6528	62.6917	56.1947	60.8164	53.0659
VAPA	47.3161	53.889	54.446	52.8538	62.1293	62.9365	66.0165	56.3694
VANGL2	5.30718	5.62078	5.62621	4.06409	1.83039	1.80037	1.73931	2.40182
VANGL1	12.413	11.9862	12.1542	12.4985	11.2062	12.7516	12.7447	12.0239
VAMP8	143.782	176.389	226.486	173.623	337.916	289.307	255.165	297.313
VAMP7	28.3725	31.9486	27.1267	27.9013	28.7498	26.3942	27.5329	27.6994
VAMP5	6.61091	9.07767	10.2922	10.3484	17.2765	19.0534	22.9277	15.8949
VAMP4	4.46688	4.03291	3.20651	2.84708	2.11995	2.61733	2.47861	3.06004
VAMP3	90.3353	98.6566	98.1688	95.6866	97.5358	90.9886	89.9869	89.1505
VAMP2	27.9072	30.0489	30.407	24.1635	20.8712	18.7774	19.0173	20.2062
VAMP1	5.5021	5.64416	5.05032	5.42419	2.41482	2.71758	2.82289	3.55869
VAC14	12.2082	11.1241	12.2066	15.0367	16.1844	19.328	21.8891	15.6184
UXT	21.5037	19.4444	22.7735	26.465	24.9024	21.3273	26.5949	16.7577
UXS1	12.1081	10.9449	13.0885	12.8541	15.642	16.9607	12.0872	13.5538
UVSSA	2.62811	2.69123	1.4625	1.2522	0.814305	1.18309	1.3988	1.08704
UVRAG	12.9229	12.9651	10.4191	9.75237	10.6746	10.6503	11.8294	12.202
UTS2R	0	0	0	0.0556672	0	0	0.119683	0
UTS2B	0	0	0	0	0	0	0	0
UTS2	0	0	0	0	0	0	0	0
UTRN	17.9858	17.2062	13.3603	14.431	9.49067	8.81681	10.457	12.1155
UTP6	14.2703	14.6035	14.2544	15.1078	19.9379	23.5666	22.0281	17.0416
UTP3	21.1601	23.5262	19.3703	19.352	25.3263	30.782	32.736	26.7414
UTP23	6.19564	5.2992	6.41705	7.68378	8.87469	8.81813	7.51967	6.47357
UTP20	4.91053	4.68261	4.36229	5.58795	6.24218	8.23663	6.99051	5.31749
UTP18	7.15796	7.23644	9.7737	9.60892	11.7544	12.1929	12.1065	11.3327
UTP15	20.6349	20.9548	20.0178	22.279	23.2428	23.7484	22.1239	21.4199
UTP14A	9.8714	9.8366	7.99184	10.2483	11.9618	15.1735	17.1388	14.1787
UTP11L	24.0133	24.922	26.0637	29.5171	34.6906	40.9686	34.574	28.9255
UTF1	0	0	0.0566248	0	0	0.0643506	0.0674525	0
UST	0.672408	0.817779	0.600979	0.761033	0.876371	1.23535	1.3293	0.701917
USPL1	3.90135	4.69323	4.68875	3.89951	5.7832	6.79018	5.82952	5.44485
USP9Y	0	0	0	0	0	0	0	0
USP9X	15.2154	15.4331	11.7771	11.8108	12.3002	12.9079	15.4375	16.6293
USP8	17.0165	18.2452	12.0232	14.9438	14.007	13.5604	16.8662	18.2292
USP7	68.8363	72.3354	61.538	61.6245	49.8781	50.3377	51.8002	58.3079
USP6NL	34.0416	33.152	32.7389	24.8335	28.1075	29.4671	27.9394	37.8037
USP54	9.57337	6.25098	5.9692	6.7521	4.83786	5.69661	5.61843	6.31118
USP53	24.9895	16.804	12.8905	12.7703	10.6202	7.14817	8.92755	13.057
USP51	0	0	0.02626	0.0290993	0	0.0298429	0	0
USP50	0	0	0	0.0410347	0	0	0	0
USP49	0.827426	1.21718	1.03312	0.988102	0.692696	0.728871	1.0103	0.520143
USP47	27.7968	25.4736	21.9045	23.4969	24.6477	24.5881	28.3726	25.8859
USP46	16.3642	16.588	15.9921	12.99	12.3254	12.3501	11.0577	12.0436
USP45	5.02206	4.17625	3.0102	3.18653	2.3704	3.17527	3.52123	3.65875
USP44	0	0	0	0.0561265	0.0310274	0.0287803	0.211141	0.0310715
USP43	4.1413	4.54059	3.86947	3.2312	4.23608	6.13694	4.76453	4.51627
USP42	5.38036	5.1579	4.80863	3.75446	5.20678	5.55473	5.65477	5.38721
USP40	5.68027	5.81305	4.459	4.6314	3.66896	4.15225	4.53488	4.3271
USP4	33.425	32.6707	32.6213	30.9709	27.6974	28.0801	28.8813	26.1415
USP39	9.92928	11.7167	10.1548	11.8992	13.1269	14.5216	13.4861	11.7374
USP38	6.72307	7.15449	7.20243	7.08408	7.86387	9.20648	9.49466	9.10961
USP37	7.27542	7.90586	6.51758	6.87506	6.12325	7.74199	7.24457	6.72962
USP36	5.33798	6.07816	5.02122	5.37872	8.06451	9.55188	7.88398	6.40669
USP35	1.0574	2.11272	1.06076	1.5173	0.614252	0.963998	1.01072	0.922462
USP34	18.5405	17.6467	13.3968	14.3439	13.5599	13.416	15.6722	16.3222
USP33	13.0479	13.0254	8.80369	8.44401	8.28084	9.56452	13.1938	11.8332
USP32	9.53607	9.36336	8.52275	8.43525	8.564	9.93838	9.08948	10.8756
USP31	3.72711	3.27735	3.10788	2.22557	2.60209	2.86384	3.18969	2.97014
USP30	4.49279	4.01444	4.75289	3.73579	3.92912	4.29543	4.55937	4.43632
USP3	13.8671	13.5031	14.4186	14.9218	22.623	28.5488	24.7225	20.7378
USP29	0	0	0	0	0	0.0104842	0	0
USP28	5.5594	5.87773	5.59242	5.14799	3.78086	4.11718	4.84187	5.35495
USP27X	2.67133	2.28897	2.75954	1.88959	2.2788	3.38134	2.43736	3.30827
USP26	0	0.103108	0	0	0.0707133	0	0.223469	0
USP25	8.29606	7.03149	5.55853	6.84461	6.80883	10.7867	11.5327	9.44954
USP24	24.0936	22.3387	18.3753	16.8552	15.8653	17.4055	18.1177	18.7638
USP22	38.7261	32.4989	32.6982	31.7905	32.2805	42.6629	41.1867	37.2341
USP21	16.6895	20.0157	18.2044	16.9357	12.7286	11.9238	13.5043	13.9375
USP20	7.45312	7.89015	7.65396	6.37029	5.55747	5.57358	6.17369	7.82943
USP2	0.444935	0.683917	0.949946	0.660937	0.162373	0.953655	1.1051	0.352204
USP19	31.8987	29.0668	26.8816	26.2563	24.7986	26.171	28.0854	28.8202
USP18	15.4006	15.7936	8.79837	14.1065	10.5733	54.6307	70.6948	18.4335
USP16	17.3264	19.4251	10.8154	11.1104	13.4463	17.2466	20.7791	19.8589
USP15	16.3372	18.1555	11.9443	13.5605	15.9126	18.7903	20.163	19.1036
USP14	15.5147	17.3822	17.5747	18.1648	24.8553	29.6786	27.6281	21.0901
USP13	0.164328	0.202491	0.077301	0.154169	0.113619	0.184407	0.174927	0.142205
USP12	8.57834	8.28114	8.92636	6.85683	4.56151	4.29246	6.00064	7.18626
USP11	5.71233	6.62237	6.20416	5.9379	6.37792	6.14524	6.34239	6.36484
USP10	23.7352	25.5993	26.655	26.1431	24.8662	27.4531	24.2421	24.4131
USP1	14.1688	15.1813	15.4387	16.6125	15.6178	18.6923	17.5616	14.5728
USO1	31.2961	35.0743	28.3042	33.7994	36.4359	34.7723	38.8241	38.2654
USMG5	1.10587	2.7464	1.64756	6.20665	6.05438	1.4971	0.78504	2.42446
USHBP1	0.343724	0.0844259	0.49627	0.183284	0.549991	0.483216	0.478472	0.173878
USH2A	0.00416775	0	0.00372675	0.00412969	0.00456588	0.00423521	0	0.00457238
USH1G	0	0	0.041869	0	0	0	0	0
USH1C	0.395299	0.0647291	0.0815334	0.210785	0.0998586	0.0617397	0	0.0666558
USF2	40.4919	41.1836	41.3488	40.2174	41.8447	44.3037	42.9754	39.2764
USF1	45.897	43.4749	48.1281	42.3398	41.9217	45.2981	43.7352	45.5441
USE1	58.7437	53.8328	60.0744	70.9485	53.3731	39.0972	50.752	47.4766
USB1	3.65754	4.47611	4.24956	4.95017	6.00624	4.88934	4.18539	5.94663
UROS	5.13766	4.2769	4.51769	4.71859	3.58337	3.87004	4.58687	4.26892
UROD	65.5003	63.64	66.0698	58.2097	39.026	34.3133	38.2572	42.6492
UROC1	0	0	0	0	0.0208875	0	0	0.0418133
URM1	23.1675	20.8612	25.2965	25.8496	22.5513	28.3639	21.1461	22.2911
URI1	10.8089	12.9189	12.1835	12.8409	13.5111	17.9351	16.1425	10.5212
URGCP	6.44306	2.01141	6.17807	2.01306	8.05574	8.53891	8.69331	9.62898
URB2	3.11513	2.81207	2.4673	2.99982	3.41035	3.56624	3.86484	3.52041
URB1	5.87683	5.87664	5.78312	5.3546	7.08394	8.41442	8.53914	7.64623
URAD	0	0	0	0	0	0	0	0
UQCRQ	21.927	21.8931	27.1703	30.452	36.0074	30.7764	31.431	25.4222
UQCRHL	85.0605	77.9503	92.7615	99.594	101.35	88.0553	90.1638	86.9566
UQCRFS1	66.2792	69.0603	80.4689	89.9969	104.1	107.715	107.237	89.2601
UQCRC2	78.9235	78.3533	75.1413	79.1147	69.9918	75.5885	72.8918	74.9776
UQCRC1	115.806	120.012	132.498	135.53	114.04	115.4	109.121	99.7389
UQCRB	9.00529	7.76103	9.40869	10.2368	10.553	10.495	8.97838	9.52299
UQCR10	0.339715	0.361741	0.303769	0.336613	0.372167	0	0.361855	0.372696
UQCR10	72.7374	72.3238	96.1609	97.4088	92.1763	83.2208	74.8859	66.642
UQCC2	15.8908	18.9898	21.769	28.8938	21.247	18.2495	16.4995	10.2793
UQCC1	11.3876	12.2043	11.0437	12.7968	12.2016	14.8414	11.7207	10.2687
UPRT	5.09021	4.92938	4.59483	4.53679	6.40852	5.16799	5.9061	6.58357
UPP2	0	0	0	0	0	0	0	0
UPP1	69.6755	89.2417	81.0733	65.5752	155.537	130.426	141.758	158.882
UPK3BL	1316.18	1069.51	1365.7	1098.27	582.446	421.644	490.311	647.482
UPK3B	0.164625	0.292013	0	0	0	0.111433	0.175297	0.0601831
UPK3A	0	0	0	0	0	0	0	0
UPK2	0	0	0	0	0.0869295	0.0806339	0.0845208	0
UPK1B	177.307	334.735	308.964	174.331	117.885	140.842	132.402	110.843
UPK1A	0.596176	0.74981	1.25943	0.268395	0.415383	0.33019	0	0.297047
UPF3B	11.9961	11.1406	5.03807	6.24239	7.20489	8.51428	11.1438	10.8964
UPF3A	22.7881	19.7971	18.8113	22.2799	18.9149	17.2469	20.2439	16.576
UPF2	8.86837	9.18287	4.16917	4.26426	4.73281	6.54035	8.33061	8.25956
UPF1	41.1416	42.6403	39.8252	42.3358	38.4358	38.3161	36.8906	38.9962
UPB1	0.27532	0.175834	0.246091	0.327186	0.0603005	0	0	0
UNK	9.59301	7.62414	7.11937	7.23923	7.3116	7.34779	7.03174	6.89447
UNG	9.22788	8.6342	11.0172	14.0352	17.7649	20.1872	14.0115	7.44274
UNCX	0	0	0	0	0	0	0	0
UNC93B1	6.85216	6.14051	8.82132	6.87969	26.8891	30.2939	38.6923	27.5663
UNC93A	0	0	0	0.0471405	0	0	0	0
UNC79	0.215281	0.1008	0.10775	0.102335	0.056567	0.0262305	0.064167	0.0566284
UNC5D	0	0	0	0	0	0	0	0
UNC5CL	0.0541553	0.0768419	0.0806688	0.0536258	0.0296399	0.0183255	0	0.00989733
UNC5C	0.819908	0.414804	0.408439	0.206316	0.169221	0.0682323	0.0500781	0.228358
UNC5B	4.47282	4.48785	3.03189	2.34703	1.55168	1.28567	2.04052	1.55355
UNC5A	0.895247	1.82815	0.713616	0.81469	0.39734	0.368485	0.25755	0.318255
UNC50	28.1664	25.7003	26.0707	26.0153	23.4473	22.764	22.6798	31.1172
UNC45B	0	0	0	0	0	0	0	0
UNC45A	33.2015	30.2215	32.1286	33.8972	30.4414	31.8025	29.8936	30.218
UNC13D	14.8284	10.5982	11.7933	11.6107	12.6262	9.70802	10.2724	13.2379
UNC13C	0.466608	0.264827	0.222413	0.184832	0	0.0126317	0	0
UNC13B	2.2435	2.3719	2.17946	1.78706	0.838284	0.812075	0.924114	1.38456
UNC13A	0.728849	0.748874	0.38185	0.77155	0.275146	0.472053	0.735704	0.371884
UNC119	5.3531	5.75084	8.11045	5.50313	10.9394	10.6109	13.8386	9.72316
UMPS	18.6558	14.7044	18.2301	23.5344	26.7374	33.9912	28.758	23.0362
UMODL1	0.065618	0.174579	0.0586461	0.0812338	0.0359256	0	0	0.0179884
UMOD	0	0	0	0	0	0	0	0
ULK4	1.14822	0.870136	0.824072	1.32659	0.914203	1.02445	0.666673	0.686483
ULK3	10.5302	10.6034	7.25237	7.4753	5.12359	5.97774	5.06217	7.73599
ULK2	7.56969	7.41495	7.91357	7.01487	7.59013	7.65005	8.21792	6.54626
ULK1	28.8577	23.1102	20.7332	18.9021	9.83429	8.94402	11.0256	13.8255
UIMC1	8.60186	8.90419	7.88	8.57652	8.47533	9.96382	10.0513	9.29975
UHRF2	12.4238	10.4448	9.22855	11.5806	12.7024	13.9656	14.8561	15.5771
UHRF1BP1L	2.6358	2.7951	2.51276	2.22557	3.32095	3.78403	4.96173	3.65946
UHRF1BP1	4.34952	4.6876	3.05787	3.05904	3.86701	4.52847	6.22244	5.13183
UHRF1	11.2176	9.37491	11.7233	16.7818	11.2655	16.5064	11.1608	5.951
UHMK1	27.9499	23.5978	23.0556	19.1899	22.8224	24.8221	21.7839	30.3928
UGT2B7	0	0	0	0	0	0	0	0
UGT2A1	0	0	0	0	0	0	0	0
UGP2	32.2835	37.497	31.5903	32.5442	41.4449	45.6911	46.4955	37.3814
UGGT2	0.863423	1.69258	1.20489	1.24507	1.50909	1.52253	2.14456	1.77655
UGGT1	13.0983	12.4859	11.9924	15.8092	26.406	32.2279	31.799	22.1275
UGDH	18.2066	17.3985	20.4468	23.3527	43.5917	48.8258	51.3418	42.1018
UGCG	6.53895	5.46927	7.76339	6.27242	17.1834	13.9513	14.9613	21.1975
UFSP2	15.1246	15.9143	14.0111	14.0103	14.8836	17.6848	16.6425	13.8769
UFSP1	11.7741	15.2905	16.1412	12.0552	7.10037	6.2809	6.37281	10.9368
UFM1	18.9988	22.9202	23.843	22.6926	28.9716	29.446	24.3923	23.1045
UFL1	13.1073	12.9146	9.62475	12.0834	9.60839	9.04445	9.44771	9.54774
UFD1L	28.7657	27.9217	32.4226	33.7398	32.4661	35.8918	34.2205	28.3688
UFC1	49.3988	48.4168	59.9535	59.0153	71.6477	76.4758	61.493	57.5939
UEVLD	2.97822	2.58148	0.343459	0.737332	0.972875	1.97516	2.19871	2.264
UCP3	0	0	0	0	0.124503	0	0.0403579	0
UCP2	11.8869	12.9939	24.5359	18.8186	101.452	85.3003	120.594	66.1202
UCP1	0	0	0	0	0	0	0	0
UCN3	0	0	0	0	0	0	0	0
UCN2	1.91068	3.98832	2.56145	1.60104	0.96538	1.34299	1.95563	1.12768
UCN	0	0	0	0	0	0	0	0
UCMA	0	0	0	0	0.0895439	0.581155	0.87044	0.268924
UCKL1	19.3642	20.6823	17.1481	15.9453	9.66784	10.4061	12.3072	11.351
UCK2	11.8561	13.694	15.679	14.9389	18.3615	22.2884	18.5973	14.7385
UCK1	20.5413	19.4025	18.8137	18.9635	17.1726	17.5803	15.9385	16.7094
UCHL5	7.48369	7.08847	6.28526	7.56881	9.81987	11.5587	9.23741	9.22082
UCHL3	16.1024	12.526	14.8962	16.6922	28.0404	39.3887	31.3741	32.0993
UCHL1	1.77859	3.65498	6.41329	4.13011	6.11009	4.73236	7.05089	7.59633
UBXN8	4.25143	4.10936	4.19789	3.8425	6.70713	5.74887	6.067	6.36923
UBXN7	8.36427	7.17823	5.30518	5.53484	4.68398	5.67441	6.81104	5.40781
UBXN6	15.7939	18.2593	19.1997	17.4956	18.7083	19.9324	19.8153	16.9059
UBXN4	26.1812	28.1537	22.2415	24.0032	28.3186	30.8253	31.1492	29.6648
UBXN2B	1.46147	1.68368	1.5698	1.36764	1.36511	1.07541	1.61279	1.60189
UBXN2A	3.86336	3.39621	3.07749	2.99418	3.40193	4.26342	3.21839	4.14251
UBXN11	4.51917	5.23238	4.94368	4.1531	3.68088	2.93645	3.57903	4.08159
UBXN10	0.0791955	0.126434	0	0	0	0.0402191	0	0
UBXN1	70.6489	78.1167	85.8682	80.4006	86.9367	93.8124	86.6835	93.8914
UBTF	25.6012	36.3498	35.7742	36.1599	28.329	28.1325	29.3346	28.4536
UBTD2	8.14795	8.46313	9.52781	8.11724	14.4485	13.0773	13.6072	11.0165
UBTD1	16.3318	16.331	20.2902	17.7071	16.2611	16.5812	20.0824	17.3223
UBR7	15.0643	15.573	15.3278	16.7052	16.6551	18.4373	15.0665	12.0844
UBR5	36.9457	36.0505	29.1812	29.1884	23.0202	26.7358	28.0219	33.7675
UBR4	24.6239	19.7105	18.4594	22.0403	20.5824	26.9056	26.4666	24.627
UBR3	11.4746	12.0027	10.7799	11.2949	11.1508	10.5748	12.2022	12.1986
UBR2	27.0568	24.4715	19.7105	20.8832	18.2653	18.541	17.2001	22.6848
UBR1	7.3925	6.89221	5.30603	6.34901	4.08234	5.0977	5.13582	6.00538
UBQLNL	0	0	0	0	0	0	0	0
UBQLN4	28.6704	24.6638	28.3341	28.3534	24.3382	25.9696	24.3146	26.0941
UBQLN3	0	0	0	0	0	0	0	0
UBQLN2	7.36831	8.51675	7.9093	8.43998	11.1416	10.9185	14.1714	10.6278
UBQLN1	50.4931	47.7228	53.0189	53.455	49.6624	51.4095	48.4404	56.8923
UBP1	37.7942	38.9193	31.9266	29.6686	21.6329	22.0845	25.5296	24.4536
UBOX5	3.99605	4.10059	4.52804	4.41661	4.64816	4.60043	4.15873	3.46097
UBN2	5.52655	4.42451	2.38961	2.66046	2.3809	2.72755	3.37721	4.44501
UBN1	16.5623	15.4805	14.8389	14.4667	14.2121	14.416	15.2127	14.6216
UBLCP1	33.8531	31.4805	30.2558	31.3479	31.8012	34.5296	29.9519	28.3284
UBL7	49.0623	48.7946	50.9572	53.3788	41.8051	42.3205	38.9653	41.8027
UBL5	80.7605	82.9432	97.1202	98.4014	91.3458	92.8693	88.2181	83.2676
UBL3	44.0211	44.9649	43.1521	36.3285	32.8443	27.7797	33.946	36.5198
UBIAD1	4.02333	3.94138	5.22567	5.47376	6.257	7.15789	6.04385	4.84264
UBFD1	5.06608	4.52947	4.26794	5.01694	5.3416	5.81799	6.12205	6.07624
UBE4B	20.492	17.9442	18.0347	20.0521	19.6155	21.1818	19.6529	19.2831
UBE4A	15.0511	14.9066	15.0576	15.3069	16.6255	16.7424	17.5332	16.1054
UBE3C	18.9777	18.5822	20.7748	20.8926	18.0408	17.9707	18.0795	16.5239
UBE3B	15.2149	15.2629	15.0952	15.8795	12.9702	13.3216	11.7012	12.4694
UBE3A	6.3117	6.72817	4.28601	4.70651	5.25007	5.0981	5.59698	6.69422
UBE2Z	23.306	23.8533	24.9749	23.8267	27.7159	27.7912	30.2082	28.801
UBE2V2	8.53161	9.11796	6.09023	5.55418	9.66015	12.0747	12.8738	9.71179
UBE2U	0	0	0	0	0	0	0.0494844	0
UBE2T	5.83595	5.64592	3.41397	7.04034	3.71722	7.54106	3.72738	1.62825
UBE2S	71.5341	71.4264	75.3999	85.3227	85.7141	96.929	80.5521	71.8292
UBE2R2	98.8548	94.9313	76.0445	83.1084	81.101	69.8959	74.8831	85.0775
UBE2QL1	0.0245855	0.130872	0.131904	0.0487219	0.269287	0.274714	0.366572	0
UBE2Q2	99.4142	83.0753	74.9786	70.7377	56.6601	65.6091	52.6356	69.5662
UBE2Q1	49.4304	49.68	54.0274	45.1222	51.4644	45.4896	47.6557	49.4667
UBE2O	8.35817	9.071	8.25556	7.6202	5.95493	6.43173	6.84934	6.87094
UBE2N	53.759	59.7305	66.912	64.4066	89.3613	98.1549	79.5078	77.347
UBE2M	48.0367	49.7042	54.7571	56.4595	59.4311	65.1734	65.3948	52.6521
UBE2L6	12.8753	10.2515	14.6117	15.319	25.6052	35.0311	32.5382	25.8898
UBE2L3	58.9816	61.9482	63.6426	70.9365	82.927	80.9848	76.276	65.7089
UBE2K	13.3113	14.7662	14.5718	14.7942	16.0387	16.9266	15.1617	13.5974
UBE2J2	28.7151	26.1924	29.1612	29.4255	32.2637	31.7841	31.9168	30.6459
UBE2J1	21.3099	24.0493	22.1293	20.8028	24.7408	22.5978	25.4285	25.0614
UBE2I	49.9345	53.721	58.6892	52.7017	59.7588	65.0034	61.0179	58.3311
UBE2H	57.1881	56.3258	53.5068	40.747	58.8242	42.6034	50.3167	62.8469
UBE2G2	36.8813	40.8773	44.3652	37.1975	41.0097	44.5259	44.221	44.639
UBE2G1	37.2417	38.5246	38.5318	32.1292	34.0125	34.8469	35.0714	44.5709
UBE2F	46.0774	52.3944	47.6614	44.5882	45.8349	45.95	44.1932	50.12
UBE2E3	14.8326	16.8177	18.2837	19.8613	22.3597	21.9938	21.4559	19.3772
UBE2E2	18.7602	20.5372	20.457	24.0895	20.145	24.6059	22.0718	21.0546
UBE2E1	70.0589	70.9957	79.7048	78.8055	85.5227	91.5882	88.5418	73.3126
UBE2D3	125.539	148.635	156.761	161.853	202.697	193.79	199.526	192.728
UBE2D1	8.82886	7.14867	8.61972	9.26592	10.5586	9.6457	10.2664	8.30972
UBE2C	12.2449	10.4049	9.03471	15.8278	10.8049	18.788	10.7411	11.9077
UBE2B	0	0	0	0	0	0	0	0
UBE2A	27.5431	28.3693	29.9234	25.712	32.5046	31.4913	30.9328	31.4358
UBD	0	0.147775	0.248185	0.13751	9.47481	9.96152	24.5835	8.1165
UBC	108.103	74.9835	71.2244	105.201	125.927	77.4996	85.1858	138.163
UBASH3B	3.21703	2.5846	2.7419	3.10144	4.53649	4.46665	4.88722	2.66211
UBASH3A	0.0614763	0	0.0824167	0	0.538428	0.499333	0.752544	1.07812
UBAP2	27.68	27.2347	23.7436	27.8097	28.2378	37.1302	33.3988	29.6955
UBAP1	27.6029	27.8462	28.5196	26.8694	25.8825	27.8737	30.4367	30.8249
UBALD2	113.801	105.155	105.621	107.969	84.3643	106.248	100.667	95.2236
UBALD1	0	0	0	0	0	0	0	0
UBALD1	0	0	0	0	0	0	0	0
UBAC2	18.9672	19.2108	23.3562	21.5312	35.42	33.4054	35.5761	29.0786
UBAC1	19.8702	16.0612	19.1497	17.3477	12.3229	14.5148	12.7139	13.0121
UBA7	5.86945	4.88698	4.99074	6.49872	6.5298	13.4907	14.1011	7.69922
UBA6	9.23154	7.78301	6.10134	7.65607	6.90804	7.63726	7.59484	8.0164
UBA5	14.1707	15.1974	16.6811	16.2174	20.8256	23.2601	22.3917	16.4388
UBA3	27.5495	27.2324	27.5853	30.327	26.5635	30.2042	31.3471	30.8573
UBA2	16.1682	14.8754	16.9944	17.9631	17.7404	22.6033	23.5044	17.4417
UBA1	120.73	117.99	113.228	127.741	130.208	138.816	125.911	145.516
UAP1L1	10.9527	8.90246	10.5884	12.3789	15.4846	12.691	13.5119	13.3301
UAP1	11.1711	11.5792	9.88032	10.603	15.184	15.7017	16.7406	22.8988
UACA	129.488	117.355	69.0151	71.7606	49.9062	52.5966	60.155	94.8443
U2SURP	16.198	15.4845	9.34291	12.5902	11.8375	15.8665	16.4781	16.1572
U2AF2	70.5799	68.1809	62.9773	80.6661	93.6196	108.945	101.71	88.443
TYW5	3.18759	3.76902	2.80931	3.59511	2.76264	3.68574	4.8069	3.63943
TYW3	2.21865	3.2849	2.97433	3.67778	3.06252	2.98701	2.259	1.74456
TYW1	8.00637	7.39096	6.91853	6.99733	7.7355	9.74459	9.70343	7.21612
TYSND1	11.0595	9.21722	9.12786	10.5332	10.4706	9.73893	8.49908	9.61729
TYRP1	3.4998	1.2156	1.97666	1.08308	0.957857	3.84935	6.7524	2.31764
TYROBP	19.3715	12.8984	33.6587	18.4333	229.488	197.112	233.391	156.339
TYRO3	35.6408	30.8082	36.7215	28.1667	28.8755	28.9481	24.7208	32.5959
TYR	0.605434	0.092031	0.270553	0.128467	0.0236766	0.614683	1.21989	0.260694
TYMS	9.80345	9.38926	9.90454	11.6923	15.1655	22.2432	17.5589	11.7732
TYMP	2.88672	2.62891	3.54747	2.61134	4.4062	3.80444	4.5502	3.95511
TYK2	12.401	11.4939	10.6796	9.57155	13.887	13.062	17.0055	13.2672
TXNRD3	1.48574	1.5108	1.32785	1.65116	0.704835	1.03914	1.2125	1.21231
TXNRD2	4.30847	3.78056	3.60294	3.49318	3.80651	3.27431	5.04219	2.92734
TXNRD1	20.6525	17.8403	18.8723	21.4765	62.8501	45.1407	41.4052	43.9638
TXNL4B	5.55296	5.54251	5.81857	6.52306	10.4395	14.8137	9.7837	8.22727
TXNL4A	22.8353	29.1032	33.3156	29.3176	36.5604	33.9973	32.7625	26.8102
TXNL1	39.2582	43.4826	47.2595	45.1058	54.1619	62.8778	56.8421	53.5243
TXNIP	114.939	70.3763	105.052	98.143	148.35	216.207	184.709	131.327
TXNDC9	45.1858	45.6252	50.7621	49.8988	54.5874	64.8132	58.6699	49.8153
TXNDC8	1.14035	1.21363	1.5855	1.88229	1.10972	1.15778	0.539475	1.52772
TXNDC5	58.4322	58.9217	73.6822	71.4563	80.7665	86.8628	85.2395	70.4893
TXNDC2	0	0.0202786	0	0	0	0	0	0
TXNDC17	58.525	62.4755	72.1561	84.8501	127.892	111.724	101.442	96.3729
TXNDC16	3.10368	2.65356	2.5605	2.49563	2.09096	1.88526	2.14605	2.297
TXNDC15	22.5674	18.6281	20.4378	20.3516	17.8485	19.2096	19.7751	18.8575
TXNDC12	16.3253	14.1155	17.2866	15.2883	23.0204	22.3397	23.7057	22.0756
TXNDC11	17.1795	18.4175	15.9613	20.8824	24.4336	21.3443	22.6499	20.9483
TXN2	41.5804	39.9799	50.3654	57.1636	55.5355	52.6452	50.7183	44.1278
TXN	2730.01	2681.21	3402.7	3637.2	1928	2062.48	1505.06	2153.07
TXLNG	3.46275	4.17883	2.42477	2.5807	3.1656	3.62438	3.57201	3.56069
TXLNB	0.144366	0.290197	0.344092	0.190632	0.368803	0.260591	0.529347	0.615398
TXLNA	17.8205	16.8992	19.2583	23.9179	20.9628	20.9699	22.0133	20.1764
TXK	0.0521848	0.0277706	0	0	0.228511	0.450339	0.888789	0.25739
TWISTNB	5.65057	6.44268	4.42707	4.34217	7.69242	9.40624	9.47151	7.3598
TWIST2	13.4596	11.5643	15.9241	14.5308	11.8968	10.1368	10.2758	7.43684
TWIST1	24.01	36.2975	30.8467	25.3033	15.1407	15.9354	18.3914	11.0246
TWF2	3.17621	2.15094	4.0553	3.06371	20.5923	20.0184	24.5013	13.2926
TWF1	33.5366	32.1609	37.2379	36.157	53.2203	48.6182	43.2883	55.9969
TVP23B	19.1978	21.4386	23.442	22.2976	26.7255	25.9479	22.7903	24.2897
TVP23A	0	0	0.0444201	0	0	0	0.264513	0.108944
TUT1	9.32565	8.73804	9.2698	9.84337	10.5829	11.2924	9.90271	9.32415
TUSC5	0.206728	0.0366707	0.230954	0.119415	0.0754363	0.10495	0.220054	0.0755245
TUSC3	14.7991	12.9589	15.1916	15.3255	14.103	15.3399	12.5726	12.5751
TULP4	14.028	12.3368	7.38581	7.87596	7.74251	8.46908	10.3686	11.287
TULP3	2.63458	2.80364	4.20213	3.4921	3.94921	4.60894	5.09115	3.59854
TULP2	0.0555853	0.0295802	0.0496794	0.0550508	0	0	0.0295895	0
TULP1	0	0.038758	0.0650933	0.216359	0	0	0	0
TUFT1	52.992	44.6955	40.4551	36.3751	20.8237	19.2221	18.8655	31.3905
TUFM	29.8574	27.7925	29.8732	33.4782	35.8343	38.6127	39.1197	27.0693
TUBGCP6	6.88619	6.45517	6.00964	6.84949	6.4634	7.28952	6.30611	5.90506
TUBGCP5	6.7355	7.58052	5.02699	6.61779	6.1384	6.82047	7.86424	6.62894
TUBGCP4	9.65353	8.5318	8.33526	9.53291	8.41888	8.94269	8.59232	9.59469
TUBGCP3	9.87226	10.6351	9.64396	9.61602	10.0686	10.736	10.3075	7.83065
TUBGCP2	25.9549	21.0102	21.0506	23.3707	17.6706	19.5994	17.8208	17.1604
TUBG2	1.53546	1.591	2.2029	1.72063	1.63672	1.96916	1.0753	1.46155
TUBG1	29.6765	24.9212	27.2969	30.0123	27.6199	36.803	25.7663	25.0646
TUBE1	8.98029	7.66976	7.32632	8.50554	7.26007	9.28111	7.05917	7.06687
TUBD1	5.16841	3.73046	4.1372	4.31715	2.85371	4.19788	3.30098	3.74381
TUBB6	64.8096	64.0506	79.7062	100.793	139.7	167.582	135.874	120.137
TUBB4B	270.853	282.331	265.195	333.674	240.913	276.76	208.561	191.042
TUBB4A	0.0608175	0.614832	0.217422	0.33125	0.0665946	0.0617397	0.291337	0.166656
TUBB3	6.67898	3.61203	5.87137	7.51777	4.27529	4.63182	6.99303	4.56043
TUBB2B	2.79518	2.99744	3.82411	3.96048	7.20295	8.0552	7.87337	5.23195
TUBB2A	3.96194	5.07411	5.94959	6.75209	10.2635	10.4303	10.8622	7.67529
TUBB1	0.0379879	0	0.0679366	0.112923	0	0	0	0
TUBB	199.323	162.207	193.659	279.681	275.081	375.882	284.995	202.003
TUBAL3	0	0	0	0	0	0	0.161572	0.0554711
TUBA8	0.288911	0.307472	0.553355	0.613145	0.903754	0.544788	1.05448	0.904811
TUBA4A	66.4736	66.327	82.4489	82.208	76.6215	83.9607	67.1616	74.3918
TUBA3E	0	0	0	0	0	0	0	0
TUBA3E	0	0	0	0	0	0	0	0
TUBA1C	0	0	0	0	0	0	0	0
TUBA1C	39.3329	38.5047	41.0121	44.4316	47.208	51.3	38.3798	43.252
TUBA1B	464.265	420.337	468.792	620.84	682.422	774.069	640.082	487.298
TUBA1A	37.9756	37.2345	48.3676	55.1121	89.7321	77.3572	94.0366	55.2043
TUB	0.0753112	0.200349	0	0.11188	0	0.1147	0.0400901	0
TTYH3	9.57987	15.0632	14.1253	13.2213	8.90926	10.6692	9.62199	10.4547
TTYH2	1.23755	1.29162	2.61622	1.57907	25.2467	23.2684	21.3054	22.3293
TTYH1	0.254579	0.112875	0.170648	0.189078	0	0.0646211	0.0903217	0.0232632
TTR	0	1.38691	0	0	0.407636	0	0	0
TTPAL	35.7137	39.3098	30.1811	36.902	29.983	26.5043	26.2141	33.1846
TTPA	0	0	0.0275111	0.121943	0	0.25002	0.131052	0
TTLL9	0.14225	0.113549	0	0.0352205	0.116783	0.0722035	0.151406	0.038996
TTLL8	0.13833	0.184016	0.108178	0.0513749	0.113584	0	0.0184091	0.0758047
TTLL7	1.11976	1.41229	0.815437	1.19104	1.43019	1.51581	1.52305	1.79555
TTLL6	0	0	0	0	0	0	0.0165774	0.0170741
TTLL5	3.57127	2.86759	2.97416	3.05437	3.10999	3.06545	3.74969	3.23828
TTLL4	7.03214	6.37833	6.88733	7.12631	7.10022	7.99036	6.84558	7.98735
TTLL3	1.05759	1.46007	0.587579	0.76429	0.657158	0.493341	0.882362	0.783246
TTLL2	0	0	0	0	0	0	0	0
TTLL12	44.8302	44.0793	50.077	47.9857	51.9517	52.6567	46.3671	57.5002
TTLL11	0	0.130154	0.245976	0.121143	0.0334846	0.0310596	0.0976702	0.100563
TTLL10	1.35915	1.80795	0.847107	0.991763	0.509043	0.689956	0.685309	0.803664
TTLL1	2.28432	1.88667	2.5596	2.16088	1.97826	1.62691	1.99609	2.2796
TTL	13.2207	13.4107	14.4351	13.7374	8.37758	6.97578	7.72982	8.74455
TTK	7.04848	6.60665	5.32606	8.72129	7.3928	14.3754	8.08264	6.89003
TTI2	6.4883	6.86852	7.89373	7.5019	7.25195	8.24288	7.81067	7.14893
TTI1	8.57964	8.01632	7.11586	8.63238	7.32632	7.52602	7.59851	6.6016
TTF2	4.14092	4.20058	2.94209	3.42222	2.87003	2.93384	3.45656	2.77552
TTC9C	20.1141	20.1925	20.1292	18.2429	21.8065	30.9624	24.3558	27.7188
TTC9B	0	0	0	0	0	0	0	0
TTC9	26.1342	27.192	34.3189	28.8083	17.1458	12.9633	10.7293	15.6669
TTC8	5.35892	4.30717	4.60759	5.30694	3.0943	4.0404	3.85111	3.19715
TTC7B	2.30291	1.81982	2.32312	2.86765	5.04232	7.38465	4.32028	3.82375
TTC5	13.8354	13.8818	12.8951	13.2118	8.72726	8.06011	9.11697	8.16005
TTC4	10.7775	11.8435	12.4905	11.7656	11.2387	9.74077	9.70219	9.72735
TTC39C	6.15994	6.08698	5.94776	5.33766	9.36291	11.8938	13.7875	9.13301
TTC39B	22.6302	20.0599	14.6242	17.4842	17.8869	18.6678	17.392	18.6836
TTC39A	0	0	0	0	0	0.0670174	0	0
TTC38	10.0783	9.40826	8.49808	7.72326	7.11201	6.71131	5.47672	6.92424
TTC37	12.5034	10.4045	8.12601	8.89759	9.13046	10.5536	10.579	11.9236
TTC36	0	0	0	0	0	0	0	0
TTC34	0	0	0	0	0	0	0	0
TTC33	5.97883	4.57791	3.7144	4.04351	4.35031	4.66364	5.85983	4.43545
TTC32	6.93468	5.01436	4.76752	4.22612	5.35317	7.58212	5.20506	5.26221
TTC30B	4.04044	3.10985	3.40669	4.30322	3.33837	2.45097	3.38124	2.92458
TTC30A	0.775902	0.996541	1.00432	1.48378	0.79085	0.488962	0.911382	0.557204
TTC3	27.0354	25.3924	13.9904	15.4589	12.3412	13.3324	16.2234	21.209
TTC29	0.0193662	0	0.0346339	0.115117	0.0636272	0.0393389	0.0206283	0.0424713
TTC28	4.47185	4.42266	3.87488	3.88872	3.63444	2.91777	3.63936	3.91034
TTC27	5.76271	6.40231	7.02506	9.17654	8.12574	10.3675	9.96203	6.99856
TTC26	1.88166	2.02304	1.82041	1.80577	2.01751	2.12705	1.7552	1.29701
TTC25	0.242172	0.164006	0.0983866	0.152613	0.0722998	0.111764	0.210935	0.144781
TTC24	0.065685	0.769247	0.176204	0.390448	0	0	0.0699658	0
TTC23L	0	0	0.0467711	0	0.114605	0.212499	0.167144	0
TTC23	3.16132	2.84452	2.29706	2.54525	2.05404	2.16584	2.54437	1.26772
TTC22	85.18	72.8852	75.7491	60.3868	39.0816	29.0978	29.378	51.9446
TTC21B	6.28105	4.76682	4.19543	5.31984	4.27055	5.8232	4.62742	5.90621
TTC21A	0.420015	0.635161	0.345743	0.383104	0.193611	0.179554	0.200012	0.193838
TTC19	5.02663	4.7478	4.70513	5.71423	5.17737	4.10686	4.21092	4.43376
TTC17	16.5909	14.8725	11.9094	11.0584	9.72543	9.27211	10.4432	10.3134
TTC16	0.0727927	0.335727	0.216897	0.21629	0.132841	0.147843	0.103321	0.239394
TTC14	15.0765	12.6826	7.0075	7.03253	5.78789	8.00592	9.75313	10.9021
TTC13	13.0294	14.7996	14.9912	14.7095	13.3633	13.2841	13.4607	12.4924
TTC12	1.26797	1.19244	1.05417	1.25568	1.38815	1.64661	1.53806	2.0039
TTC1	35.3796	36.6337	31.864	32.1994	34.5008	37.2127	38.8709	31.1527
TTBK2	1.80468	1.13362	0.884857	0.918408	0.672293	0.483513	0.840454	1.0852
TTBK1	0	0	0	0	0	0.00911456	0	0
TSTD2	6.85487	6.34683	6.07453	6.04051	5.95695	8.27677	6.96703	7.0041
TSTD1	3.89595	3.97325	3.482	3.85817	3.02106	4.28513	4.31991	3.38065
TSTA3	16.8381	15.0732	18.3751	18.1419	15.9813	15.3344	15.7698	14.4163
TST	3.16431	3.04971	3.04153	3.54754	1.43795	1.63663	2.35148	1.70147
TSSK6	0.150338	0.106689	0.0895907	0.148916	0.274354	0.559767	0.160083	0.494417
TSSK4	0.284551	0.454231	0.339091	0.328739	0.415338	0.240747	0.504805	0.363872
TSSK3	0	0.0624589	0	0	0.064259	0	0.0624785	0
TSSK2	0	0	0	0	0	0	0	0
TSSC4	11.577	12.672	13.1342	14.6936	13.295	13.8168	15.09	15.9006
TSSC1	15.4959	12.8748	14.738	18.8332	17.4634	16.658	15.3042	16.3944
TSR3	8.79867	8.97315	9.66579	9.80249	9.03045	12.8413	11.1709	7.88605
TSR2	1.33868	1.70637	2.09046	1.80644	2.04531	1.94161	2.19229	1.78978
TSR1	18.4827	24.097	22.6528	22.5582	29.9372	37.6945	38.6008	29.0254
TSPYL5	2.16992	2.36551	2.22316	2.04404	1.73824	1.55825	1.52113	1.50828
TSPYL4	3.28583	3.11206	2.17316	2.63573	2.05042	2.26851	1.81881	1.76476
TSPYL2	1.72313	2.20494	2.30531	1.91579	1.65496	1.69578	2.28434	1.83075
TSPYL1	28.2295	27.3273	30.6312	23.9151	25.2375	27.7027	24.702	30.5505
TSPO2	0	0	0	0	0	0	0	0
TSPO	206.348	231.591	268.534	236.621	368.445	341.612	358.747	315.945
TSPEAR	0.0761905	0.121636	0.13619	0.150916	0.417056	0.154692	0.283863	0.33406
TSPAN9	18.4811	20.428	22.4927	22.8837	17.9027	17.5125	15.2337	18.1697
TSPAN8	54.502	42.8587	69.4362	51.8101	49.6101	35.0319	21.8827	45.9859
TSPAN7	2.37059	3.64391	4.1785	8.05355	3.42426	3.6436	3.15429	2.59835
TSPAN6	25.1519	79.8653	87.8468	73.4765	26.112	20.5856	21.9725	28.103
TSPAN5	15.9079	18.8774	18.9226	14.7336	13.5315	12.5024	13.0596	13.0208
TSPAN4	0	0	0	0	0	0	0	0
TSPAN33	0.19745	1.01559	0.558824	0.651773	0.684508	0.267293	0.455391	0.577115
TSPAN32	0.262604	0	0.0586756	0	1.29368	1.1331	1.60729	1.65504
TSPAN31	21.6071	20.0348	22.6943	20.7009	36.8207	35.7796	36.6577	31.6877
TSPAN3	52.076	66.1313	62.8032	61.8612	49.5307	50.039	49.9678	50.7866
TSPAN2	0.391773	0.30815	0.319706	0.404851	2.23778	2.23093	3.20939	1.30694
TSPAN18	1.01855	1.64454	1.50671	1.39126	1.19197	1.31936	1.81326	1.00092
TSPAN17	2.89676	2.64226	2.53204	3.2785	2.43944	2.03609	3.1513	1.70967
TSPAN15	9.87391	7.18938	7.23226	6.17564	2.76337	4.22096	4.89963	2.19704
TSPAN14	32.429	24.5625	28.3496	28.6048	31.7192	36.2977	32.8694	37.293
TSPAN13	2.89135	3.57775	6.31001	3.8954	7.14041	9.42089	11.9889	8.18082
TSPAN12	40.2648	43.6695	50.0727	47.3603	23.6448	21.719	19.4598	36.017
TSPAN11	0.793505	1.72555	2.91381	1.53745	2.30393	2.50443	3.23175	2.53359
TSPAN10	0.0481722	0.153887	0	0	0.158269	0.0489521	0.102623	0
TSPAN1	85.8453	76.8054	89.7291	82.3632	63.3325	36.9694	35.0447	82.6492
TSNAXIP1	0.151175	0.134056	0.090075	0.149697	0.0275892	0	0.0536495	0.0276284
TSNAX	28.793	28.8914	29.1367	30.5485	38.3598	38.5783	35.0238	31.6796
TSN	15.5354	16.445	15.0935	16.4807	17.8603	23.7214	20.3768	16.0845
TSLP	0.16105	0.342984	0.288018	0	0.705562	0.327144	0.857545	0.353194
TSKU	26.0215	27.2595	28.8779	24.7897	28.6264	27.7322	31.344	29.1055
TSKS	0	0.143392	0.0602205	0.0667317	0	0	0.143433	0
TSHZ3	0.182465	0.16643	0.209671	0.232316	0.271096	0.185245	0.291347	0.199995
TSHZ2	6.75217	4.8661	5.17531	5.92493	5.02941	4.66422	4.29887	4.40308
TSHZ1	15.5373	13.6814	12.2526	11.7059	6.80391	8.68121	7.52368	6.72302
TSHR	0.0866897	0.22405	0.0774843	0.122648	0.122027	0.125742	0.224116	0.0678771
TSHB	0	0	0	0	0	0	0	0
TSGA13	0	0	0	0	0	0	0	0
TSGA10IP	0	0	0	0	0.0508403	0.0235792	0	0
TSGA10	0.411717	0.194731	0.327086	0.385061	0.300476	0.348336	0.389553	0.401128
TSG101	61.6884	68.5899	68.209	73.1049	82.5259	84.2773	81.5243	72.309
TSFM	8.23007	7.64013	8.45103	10.1734	7.60419	10.6077	8.38793	8.445
TSEN54	4.38563	5.08815	5.45206	4.53901	7.07552	6.62868	7.05523	7.04785
TSEN34	0	0	0	0	0	0	0	0
TSEN34	0	0	0	0	0	0	0	0
TSEN2	3.71755	4.15227	4.44833	4.74639	3.63258	4.02386	2.9107	3.73797
TSEN15	9.79382	10.6866	12.6857	13.0724	11.4212	9.07879	9.3299	7.66218
TSC22D4	0	0	0	0	0	0	0	0
TSC22D4	0	0	0	0	0	0	0	0
TSC22D3	42.4152	68.9782	66.2413	44.1391	55.9874	48.2963	70.7194	47.1922
TSC22D3	12.484	14.0902	13.693	11.4262	5.17694	5.76118	10.47	5.59766
TSC22D2	3.14329	2.56354	2.193	1.93331	2.68627	2.17299	2.93605	3.08212
TSC22D1	13.501	16.1787	17.015	13.6094	16.7819	18.9981	19.5945	14.994
TSC2	12.0973	12.185	10.5786	9.67498	8.91298	9.04998	10.0663	10.4453
TSC1	12.7297	8.21169	9.542	8.72609	8.78497	6.9832	7.46732	9.65818
TSACC	0	0	0.124093	0	0.152034	0.422924	0	0.304348
TRUB2	18.6448	17.9108	19.0955	19.6117	16.3294	14.7343	17.2185	12.8693
TRUB1	4.42387	4.16079	5.08579	4.70818	4.13977	4.566	4.33786	3.31981
TRRAP	9.28898	8.43164	7.25298	7.56097	6.93194	7.03074	8.43405	7.81008
TRPV6	0.380824	0.309911	0.44048	0.399316	0.613128	1.68305	0.882309	0.245551
TRPV5	0	0	0	0	0.0409119	0.151781	0	0
TRPV4	5.52783	6.22857	5.66696	4.83019	4.7835	6.58202	5.36504	5.14566
TRPV3	0.455272	0.230723	0.348779	0.300582	1.73263	2.77339	2.46933	3.80208
TRPV2	0.653038	0.54603	1.14644	0.854577	9.19185	9.25844	12.1153	8.51266
TRPV1	0.358392	0.206584	0.240234	0.177458	0.637577	1.62222	0.556342	1.04752
TRPT1	2.26428	2.48188	2.28676	1.97325	1.38816	1.63219	1.01231	1.6132
TRPS1	4.4341	4.08139	2.75239	3.02153	3.73048	3.43065	4.53787	3.60994
TRPM8	0.0313963	0.0334156	0.0420906	0.0155472	0.103119	0.0318724	0.0334261	0.051624
TRPM7	11.1068	12.2614	7.95775	8.15508	7.66432	7.9626	12.5227	9.79732
TRPM6	0.0750769	0.0799002	0.0671047	0.063727	0.035223	0.054449	0.0685046	0.0705342
TRPM5	0.0187915	0.16006	0	0.0930994	0	0	0	0
TRPM4	5.92635	5.65028	5.20072	5.65641	3.5816	3.36236	3.85357	3.145
TRPM3	12.6037	8.44765	4.49865	5.64474	2.52657	2.5552	2.37196	4.57945
TRPM2	0.372489	0.243937	0.448138	0.227006	6.17953	5.19265	8.17406	5.27618
TRPM1	0.817329	1.03545	0.730483	0.847948	0.355078	0.408328	0.593827	0.469264
TRPC7	0	0	0	0	0	0	0	0
TRPC6	0.174999	0.0186255	0.0938432	0.138636	0.344844	0.444178	0.614732	0.364446
TRPC5	0	0	0	0	0	0	0	0
TRPC4AP	51.4999	53.0161	53.2783	51.7197	59.538	59.3858	60.2097	55.6749
TRPC4	0	0	0	0.0170617	0.0188638	0	0	0
TRPC3	0.562057	0.660423	0.324417	0.371068	0.141014	0.178325	0.236824	0.141176
TRPC1	1.25374	0.893139	0.759355	0.90297	0.555832	0.536513	0.496332	1.02213
TRPA1	0.850004	0.123345	0.224454	0.0765301	0	0	0	0
TROVE2	5.37222	4.76413	3.26367	3.94662	2.92145	3.40446	3.30782	4.3297
TROAP	8.53314	7.32614	5.32555	8.93736	5.63676	8.75156	5.23445	6.59468
TRO	0.110605	0.1177	0.131805	0.127781	0.0403706	0.0935785	0.098109	0.0404077
TRNP1	1.44369	2.15094	1.97853	2.38291	2.3181	0.977191	1.33192	1.89891
TRNAU1AP	11.7474	10.376	9.08171	11.5753	10.8994	9.89927	10.2539	10.0755
TRMU	4.70009	3.87326	3.12489	3.94497	3.7964	4.30634	3.66083	3.36116
TRMT61A	0	0	0	0	0	0	0	0
TRMT6	9.76054	12.6262	10.0239	9.84324	13.5039	17.8418	24.664	14.0109
TRMT5	3.73066	3.92761	3.35207	4.30694	4.41184	5.89415	5.56392	4.02352
TRMT44	1.69259	2.13404	1.6525	1.57597	2.01412	2.05466	2.29132	2.54085
TRMT2A	15.3882	14.4337	14.8484	13.5128	14.1332	14.0747	12.4955	10.2991
TRMT1L	9.60633	7.17609	5.87876	7.5215	5.95774	6.05362	6.37218	7.36534
TRMT13	5.30064	5.26473	3.47407	4.34519	4.06209	4.69395	5.79915	4.09922
TRMT12	3.97565	3.8889	3.40962	5.05059	3.42919	5.21875	3.84726	4.18156
TRMT112	49.7412	45.1631	57.4048	65.5277	66.9448	70.7708	54.2841	55.6458
TRMT11	4.97751	6.03694	6.60748	6.08908	8.17384	11.8535	7.98666	5.7366
TRMT10C	4.95463	4.39822	5.80777	4.93125	6.78704	8.41755	6.97027	6.19479
TRMT10B	9.18617	9.13462	10.5878	10.6878	8.29813	9.78513	8.06854	7.31775
TRMT10A	3.94991	3.2693	2.96211	3.41703	4.142	6.99103	5.68666	4.77729
TRMT1	19.3261	18.1623	18.9828	20.0707	18.2037	22.2331	20.4051	17.4003
TRIT1	7.81352	7.78907	7.17645	7.98241	7.9116	9.9396	10.1254	10.3922
TRIQK	0.852477	0.680392	1.21901	1.39294	1.3999	1.86082	1.4519	0.607327
TRIP6	23.3856	24.0213	26.0479	19.4332	32.8985	41.2611	40.9864	38.767
TRIP4	3.69427	3.19508	3.87338	4.61506	3.47273	5.07603	4.27985	4.62155
TRIP13	6.62679	5.86144	6.80717	8.77844	8.66809	13.8711	9.7108	6.01361
TRIP12	24.523	24.0706	21.0232	22.3724	24.8986	27.0617	28.006	31.2268
TRIP11	12.3588	12.9439	5.10007	5.79045	5.25453	5.88884	7.18108	8.9794
TRIP10	39.5595	41.3662	35.5822	26.9535	42.7933	44.2425	45.8857	58.3957
TRIOBP	14.4713	11.9866	12.1959	12.0183	13.6763	13.2831	11.431	17.9999
TRIO	2.95586	3.13038	2.49535	3.00478	3.08003	3.29749	4.84476	4.01274
TRIML2	0	0	0	0	0	0	0	0
TRIML1	0	0	0	0	0	0.0349399	0	0
TRIM9	0.176897	0.112946	0.0158101	0.227737	0	0	0.0376666	0.0387757
TRIM8	26.6925	25.004	27.3588	24.5307	32.2005	29.2249	38.5395	33.9491
TRIM72	0.463965	0.261406	0.536645	0.0810911	2.1513	1.71799	2.14987	1.85472
TRIM71	1.09269	0.243388	0	0.201314	0.1391	0	0.270487	0.612781
TRIM7	5.36356	8.51632	2.85333	5.31157	1.95728	0.821129	1.99375	3.35938
TRIM69	0.275119	0.404317	0.0936737	0.181641	0.32988	0.465544	0.571787	0.287193
TRIM68	4.33121	4.37014	3.61288	4.19388	1.68593	2.44298	1.77589	1.72311
TRIM67	0	0	0	0	0	0	0	0
TRIM66	0.650748	0.789144	0.527496	0.464594	0.281648	0.261201	0.0644317	0.09952
TRIM65	5.23451	5.77929	5.04864	4.66535	9.64644	13.7068	13.5121	10.0644
TRIM63	0	0	0	0	0	0	0.073287	0
TRIM62	7.22028	6.90553	7.31071	6.60722	6.45371	4.45399	5.35091	9.31651
TRIM6	0.0537096	0.028582	0	0.132983	0.146999	0.599821	0.257288	0.235492
TRIM59	14.219	11.8997	7.97409	12.1461	10.5409	15.7985	11.9032	13.0307
TRIM58	0.4028	0.14291	0.120007	0.31025	0.391979	0.545288	0.142955	0.343407
TRIM55	0	0	0	0	0.0807752	0	0.104723	0.188725
TRIM54	0	0	0	0	0	0	0	0
TRIM50	0	0	0	0	0	0	0	0
TRIM5	10.3688	10.4123	9.18196	8.77443	9.90831	13.3694	11.3122	12.4524
TRIM47	3.53301	4.77075	6.60705	6.23307	19.3716	25.8925	32.1723	16.7915
TRIM46	0.173335	0.184466	0.330494	0.286101	0.139167	0.0821253	0.172218	0.190001
TRIM45	1.94586	1.7406	0.453684	2.40175	1.2658	0.286316	1.02066	1.4528
TRIM44	20.516	20.2837	17.4128	19.4802	12.1296	12.917	13.643	14.8199
TRIM42	0	0	0	0	0	0	0	0
TRIM41	18.8848	17.4249	17.9834	17.5865	15.2381	15.3498	17.2334	18.4938
TRIM40	0.909055	0.483694	0.290167	0	0.284331	3.09841	2.97209	0.355865
TRIM39	2.55894	2.20886	2.49235	1.85156	2.22033	2.17172	2.01553	2.41404
TRIM37	8.23117	8.02358	6.79742	8.23286	5.92939	7.93905	6.4137	5.10647
TRIM36	1.28614	1.26339	1.16716	1.1757	0.606531	0.462052	0.526563	0.975964
TRIM35	37.4418	34.4953	34.0029	35.4253	20.9034	19.9987	21.2893	18.6896
TRIM33	10.4487	11.2607	6.0275	8.16499	8.13201	10.2418	9.54501	9.9117
TRIM32	4.92932	4.74083	5.21657	6.33168	4.92229	5.00461	5.13737	4.88299
TRIM31	0	0.0284766	0	0	0	0	0.113911	0
TRIM3	4.29619	5.89531	7.92183	5.7772	8.7878	7.80532	11.4089	7.90611
TRIM29	401.211	376.079	382.486	408.945	216.87	189.203	161.661	222.482
TRIM28	56.2672	60.0416	64.6477	69.086	62.9711	65.7625	65.8144	60.228
TRIM27	16.2121	18.7904	22.2675	19.3218	29.9248	32.409	32.1402	23.2109
TRIM26	11.1831	11.9703	10.1816	9.85207	10.1476	11.1881	11.3131	12.9307
TRIM25	47.796	37.5622	41.8061	44.2779	34.913	55.6605	55.8169	41.3344
TRIM24	4.3555	5.11724	3.51015	4.71216	8.48912	8.58841	7.36984	7.36791
TRIM23	5.87478	5.52358	5.16101	4.61128	4.09278	4.08365	4.17497	5.08554
TRIM21	11.4387	11.1342	8.80771	9.0464	11.8572	13.9849	16.5359	14.6946
TRIM2	11.7728	9.59374	8.89314	8.26896	4.12728	3.06402	3.40752	5.05169
TRIM17	1.60349	1.39613	1.34624	1.70824	1.64905	2.29397	1.78445	2.31677
TRIM16	37.847	30.2759	32.8808	34.0829	30.5235	23.9991	21.4415	30.7205
TRIM15	0.0903838	0	0.201951	0.179029	2.2758	15.2787	7.64877	2.97202
TRIM14	7.29977	6.15694	4.57045	5.15363	3.20541	4.856	4.50429	3.62689
TRIM13	6.27654	6.01649	5.73803	5.40907	6.55664	5.2536	6.27323	5.2516
TRIM11	13.3435	14.3492	14.8631	11.2668	11.6864	10.9804	11.4229	11.5465
TRIM10	0.0278859	0.0890821	0	0	0.0305498	0.113291	0.118781	0.0305933
TRIL	5.60306	4.75862	2.03437	2.681	0.516091	0.410239	1.19	1.35819
TRIB3	0.640751	0.825451	1.44676	1.36928	2.76902	11.4702	6.1387	1.62644
TRIB2	12.6469	19.0596	17.3356	19.7395	10.4574	9.15375	8.17074	9.66865
TRIB1	50.3655	36.5533	37.6197	45.1253	56.479	39.443	40.6147	57.6349
TRIAP1	0	0	0	0	0	0	0	0
TRHR	0	0	0.0691652	0.0383218	0	0.0392806	0.0411954	0.0424084
TRHDE	0	0.0208009	0	0.04839	0.0320899	0.00992529	0.0624112	0
TRH	0	0	0	0.464582	0	0.0952505	0	0.874175
TREX2	6.55881	7.12068	5.80264	6.10158	5.36711	4.9774	6.1354	13.3613
TREX1	18.8277	17.1737	22.4933	26.4457	40.1724	88.2296	95.3003	42.3966
TRERF1	5.80424	6.69867	5.24226	6.10213	3.98262	3.7868	3.85067	5.25306
TREML2	0.13469	0.358312	0.240758	0	1.62196	3.00839	2.07888	1.55012
TREML1	0	0.0797409	0.0669616	0.148403	0.328074	0.0760977	0	0.0821558
TREM2	0.620395	1.08036	2.11714	0.8937	8.39753	11.1663	8.76559	2.28737
TREM1	0.508332	0.811409	2.55551	1.32142	18.9211	22.3856	29.4225	8.84505
TREH	0	0	0	0	0	0.033391	0	0
TRDN	0	0	0	0.0132005	0	0	0	0
TRDMT1	4.42803	3.23317	2.74424	2.91273	2.61843	2.59238	2.68362	1.9839
TRAT1	0	0	0	0.0661963	0.19512	0.135729	0	0.268615
TRAPPC9	11.0498	10.3655	9.36216	11.2338	8.73266	8.70899	9.67151	10.193
TRAPPC8	11.5025	12.1194	10.1784	10.3759	11.4012	14.3376	14.5475	13.9114
TRAPPC6B	17.637	14.6044	15.5658	16.3743	15.7484	16.1157	16.31	16.9755
TRAPPC6A	21.5719	23.1721	25.686	23.5057	18.1379	13.1134	14.2528	14.75
TRAPPC5	28.2852	26.1716	31.6358	29.0324	29.6581	32.8512	27.6239	27.492
TRAPPC4	12.4662	12.4088	13.6806	14.3189	14.1582	14.4647	13.5408	13.7569
TRAPPC3L	0.224215	0.159116	0.200425	0.222095	0.0818511	0	0	0.163853
TRAPPC3	24.9469	23.0627	26.5141	29.8081	31.7399	34.5202	30.6565	31.1973
TRAPPC2L	22.9221	23.226	25.6815	27.2615	33.4992	25.2766	27.3187	26.8075
TRAPPC2	4.82499	6.25305	5.03812	5.15666	4.02706	4.70467	4.27161	3.56064
TRAPPC13	20.1567	20.5746	18.4493	16.7393	15.6392	19.4774	19.9436	22.0114
TRAPPC12	14.1218	17.3166	15.1626	17.9603	15.1462	12.5423	16.5076	13.4096
TRAPPC11	10.2078	9.99929	8.93388	10.8658	9.91343	10.2682	10.9661	10.6858
TRAPPC10	21.3535	20.2094	21.9913	20.4709	16.732	17.0326	16.8162	17.9982
TRAPPC1	15.8804	18.802	16.6367	17.3407	18.3064	18.8457	19.8709	16.8298
TRAP1	30.7743	26.8145	31.5228	30.3313	32.1884	43.665	37.0787	31.587
TRANK1	0.108831	0.146701	0.0713319	0.122146	0.103259	0.0810337	0.123571	0.111338
TRAM1L1	0.807475	0.668349	0.427671	0.385024	0.556584	0.273261	0.445699	0.39337
TRAM1	43.5108	43.1192	46.4908	50.4215	57.7874	51.3132	60.9255	48.2857
TRAK2	9.27549	10.5171	8.9061	9.67327	10.2534	9.67551	8.95609	8.80814
TRAK1	17.9361	17.0855	15.9571	13.3351	14.2792	12.509	15.5671	16.2832
TRAIP	4.03956	2.97122	3.45102	4.79458	4.25981	5.36781	3.79413	3.32076
TRAFD1	25.2019	30.3979	30.4135	26.9993	53.2959	77.5938	88.0662	57.4847
TRAF7	39.4036	42.0649	41.5952	43.2474	49.6399	49.7344	47.5757	45.9522
TRAF6	8.02753	8.00393	7.43304	6.92315	6.36027	6.95086	6.38959	7.47767
TRAF5	5.52561	4.51368	3.82557	4.85548	2.68384	2.2519	1.90541	2.47379
TRAF4	13.5789	10.8117	13.3874	11.2544	16.7195	17.2246	14.9743	17.7746
TRAF3IP3	0.31709	0.0674969	0.198379	0	1.87456	1.67404	3.07156	2.01581
TRAF3IP2	40.9404	37.0731	30.8231	30.0613	21.9925	26.1077	23.9217	26.6179
TRAF3IP1	2.86868	3.55755	3.41174	2.9527	2.72015	2.72902	2.5968	3.24335
TRAF3	5.76484	7.64137	5.81677	5.4366	11.8529	12.7295	13.3573	13.6422
TRAF2	13.7764	16.1701	16.2288	16.796	27.9897	28.5178	24.9333	27.4013
TRAF1	1.70741	1.30822	2.22792	1.21741	11.4022	10.6089	9.41457	8.3841
TRADD	17.5258	20.8906	23.2327	23.3674	24.0102	21.1236	23.8148	17.5463
TRABD	46.1453	50.2363	51.0717	50.4158	37.2554	37.2589	37.6156	40.0156
TRA2B	68.5788	67.7642	58.5576	73.9071	82.3876	84.3863	77.307	75.4204
TRA2A	36.3006	33.9929	22.4873	22.3069	25.2756	24.4035	30.4116	30.005
TPX2	18.9692	15.7349	11.4295	19.6137	14.206	24.5634	17.4842	16.9179
TPT1	1095.87	1462.18	1645.09	1407.87	1581.79	1760.35	1727.5	1260.42
TPST2	12.9092	13.6181	14.4468	14.4514	15.4024	14.9678	18.0432	18.1278
TPST1	2.26791	1.47121	1.54102	1.61521	1.7856	1.62441	1.81888	1.70261
TPSG1	0	0	0	0	0	0	0	0
TPSB2	0	0	0	0.332118	0	0.194557	0.969032	0
TPRN	15.7706	20.8765	23.2777	16.0909	7.56003	8.27258	8.62261	9.69055
TPRKB	0	0	0	0	0	0	0	0
TPRKB	0	0	0	0	0	0	0	0
TPRA1	13.9277	11.2826	12.7275	12.8241	14.0055	13.8624	15.9918	12.9932
TPR	21.5789	20.3157	8.19009	10.3542	12.2248	17.3666	21.0045	21.2575
TPPP3	9.41783	9.87997	7.40226	17.1977	8.48228	3.45851	15.9263	5.63722
TPPP2	0.399126	0	0	0	0	0	0	0.109415
TPPP	0.830227	0.777503	0.682668	0.789306	0.254514	0.101158	0.247459	0.182007
TPP2	4.74869	5.81543	4.69881	4.75862	7.80838	8.49452	8.24424	8.00364
TPP1	23.0909	23.8697	22.7387	23.2855	33.3488	32.8585	37.91	28.3211
TPO	0	0	0	0	0	0	0	0
TPMT	11.4492	10.1048	10.8962	11.5704	9.71083	10.2752	11.3971	8.82304
TPM3	55.6608	57.8507	69.8296	73.7127	148.665	165.6	165.824	117.241
TPK1	1.09709	1.18834	1.36569	1.10585	1.43697	1.5713	2.1271	1.33132
TPI1	18.0315	19.8138	29.4843	23.8983	47.1491	64.6017	41.4669	36.5559
TPH2	0	0	0	0	0	0	0	0
TPH1	0	0	0	0	0	0	0.106949	0
TPGS2	18.4453	18.2995	21.8052	24.6706	22.0438	23.2783	25.7362	17.7206
TPGS1	10.9114	10.3514	12.6623	11.8107	14.9549	14.5131	16.3869	11.1254
TPD52L2	27.2495	25.7201	27.4882	24.9673	28.8462	30.2158	25.8789	29.1925
TPD52L1	4.12296	7.98081	9.18038	7.39163	4.59152	3.68075	4.19962	8.02532
TPD52	39.028	114.331	101.505	105.729	55.3582	55.99	46.8017	47.6154
TPCN2	18.4304	14.3554	11.348	10.2697	11.1684	9.72403	11.1286	12.7528
TPCN1	35.8322	34.5493	35.231	31.2446	33.8133	37.1289	29.9388	26.8306
TPBG	20.4129	13.7965	16.3668	11.4107	15.9098	22.2314	17.8094	22.5583
TOX4	38.0665	41.9657	39.2404	34.3902	47.068	45.8364	49.2427	50.6248
TOX3	0.20534	0.305924	0.0734091	0.325365	0.0224846	0.0208562	0.0874228	0.202559
TOX2	0.161352	0.274761	0.144222	0.0639264	0.0706786	0.163832	0.0687202	0.141487
TOX	3.27023	2.53708	2.97929	3.928	1.40895	1.41374	1.36996	1.01751
TOR4A	6.8292	6.52915	6.99482	5.88271	9.65998	11.908	10.662	9.02996
TOR3A	74.9244	64.0316	71.9923	67.0174	56.1181	61.8952	57.0613	52.7851
TOR2A	17.855	15.3835	16.1246	16.7941	16.7664	16.1557	16.6603	17.1959
TOR1B	40.7352	34.6509	41.3367	39.1238	47.3829	60.653	49.1385	47.5866
TOR1AIP2	47.755	46.0301	52.1649	50.263	59.2149	53.3638	51.9577	67.9946
TOR1AIP2	19.2597	15.9835	15.4332	15.7647	17.7794	17.5711	17.1643	24.1521
TOR1AIP1	11.3244	11.3431	11.8036	11.4669	27.2592	25.7972	28.5542	27.1988
TOR1A	20.0822	16.3013	19.4163	17.5286	23.1992	25.8509	24.918	21.8317
TOPORS	10.3359	11.5469	8.56622	8.62387	9.60975	9.85823	9.65481	11.5577
TOPBP1	14.1319	14.3821	13.4507	16.3944	14.3508	20.2916	16.9175	12.4875
TOPAZ1	0	0.013242	0	0	0	0	0	0.013643
TOP3B	13.0381	15.0251	12.954	14.3536	11.1823	11.983	13.8318	10.4219
TOP3A	4.0499	3.51693	3.89271	3.42417	3.17887	4.55784	3.70096	4.14587
TOP2B	17.2263	18.1382	10.3659	12.7256	11.4207	13.6222	15.9338	18.0019
TOP2A	30.205	23.4078	15.6221	31.4439	21.1117	36.5609	26.1808	27.4781
TOP1MT	4.93086	5.19261	4.82004	4.50155	6.88826	11.7332	9.65009	6.47428
TOP1	21.3591	21.993	11.0457	13.7881	12.8847	15.5416	21.2078	27.1211
TONSL	4.71829	4.2033	3.96966	5.63138	3.44923	5.02441	3.56646	2.86377
TOMM70A	12.3301	11.4709	11.6437	13.0937	13.9231	18.0298	17.4589	16.5323
TOMM7	47.9012	45.8037	52.1179	61.5301	63.0808	51.0997	60.7812	43.1823
TOMM6	151.396	121.605	174.708	189.563	187.652	181.093	166.406	142.418
TOMM40L	5.75796	4.47137	6.76874	6.88364	5.45179	6.68855	6.07401	7.16406
TOMM40	37.4355	33.8908	42.3724	47.2481	49.0088	56.8584	43.8149	47.0918
TOMM34	13.3954	10.7886	11.5794	12.1057	14.745	16.9814	15.3889	11.1523
TOMM22	59.3646	63.2415	79.7829	66.3807	93.2201	95.5207	80.9967	76.3184
TOMM20L	0	0.161898	0	0	0.166564	0	0	0
TOMM20	100.549	111.536	127.119	119.159	123.928	134.738	120.499	110.866
TOM1L2	23.5548	23.0963	21.1171	19.6115	14.4269	14.6406	13.7684	18.0219
TOM1L1	8.41099	9.68141	8.97465	9.85932	8.04925	10.0498	9.56237	7.65126
TOM1	40.699	44.1389	43.9222	46.4698	27.8001	24.845	24.8218	32.0354
TOLLIP	26.5207	28.8971	29.4598	25.5001	31.3785	39.5364	36.1455	40.5988
TOE1	7.39578	6.62614	7.02299	7.43175	9.13851	8.88902	8.56725	6.58642
TOB2	14.6178	13.7504	12.1294	10.948	14.8887	15.2429	17.0952	18.0056
TOB1	14.1583	14.108	12.9989	12.6507	8.31367	7.2526	8.35762	14.1784
TNXB	0.249224	0.470152	0.470791	0.947961	1.54404	0.931609	4.19041	0.912633
TNS4	28.435	24.7838	24.3085	26.2566	16.7171	17.8949	17.1793	23.7324
TNS3	10.7808	10.3019	12.7421	10.6937	29.9831	24.5446	33.8	24.2217
TNS1	4.24868	5.54373	4.82761	5.00035	4.46434	4.71458	9.80658	5.38235
TNRC6C	8.37954	7.85054	5.29472	5.68834	5.03071	4.13942	5.83864	5.62931
TNRC6B	7.76228	5.81272	4.16566	5.00186	4.46825	4.87377	5.61258	5.64984
TNRC6A	9.84882	10.5281	6.56698	7.35712	6.85329	7.15949	8.4359	8.19974
TNRC18	19.3346	16.2292	15.802	16.0341	13.4202	13.0097	15.3805	14.5503
TNR	0	0	0	0.00608279	0	0	0.0196168	0.0134629
TNPO3	14.3568	14.5424	10.9421	14.336	13.578	15.2104	16.1456	14.1917
TNPO2	25.0873	26.6971	26.3282	25.1532	27.6134	31.907	30.5487	32.0509
TNPO1	25.2327	25.1412	23.2416	23.1307	28.6592	32.6267	32.9076	33.6947
TNNT3	6.79559	7.38553	5.90115	4.96375	3.00749	2.88695	6.05374	5.8637
TNNT2	1.6277	4.30419	1.89558	1.80734	3.45598	2.05323	5.09302	3.56825
TNNT1	0	0	0.150967	0	1.35606	1.42911	2.27752	0.678839
TNNI3K	0	0.0459658	0	0	0	0	0	0
TNNI3	0	0	0	0.0805856	0.445397	0	0	0
TNNI2	5.96275	5.76853	4.82605	6.15269	0.798869	0.635018	1.10965	1.6682
TNNI1	0.03541	0	0.0633263	0	0.0387926	0	0	0
TNNC2	0.867781	0.554067	0.38779	0.429718	0.284969	0.176188	0.277165	0.475591
TNNC1	2.37587	31.5197	12.7403	25.4104	3.03454	1.92968	4.04643	4.07982
TNN	1.04019	0.206193	1.3398	2.52476	0.70336	0.579814	4.97181	0.223551
TNMD	0.929425	0.104129	1.3553	0.435985	0.267773	0.248327	1.35388	0.214458
TNKS1BP1	43.1383	42.544	42.3906	44.4584	50.9709	58.3656	61.6643	55.6623
TNKS	10.8833	9.86641	8.06953	8.70127	8.02638	9.16688	9.41374	9.05224
TNK2	22.9887	27.8365	21.0823	18.7833	13.4182	15.308	17.2638	15.4606
TNK1	5.77943	3.68343	2.52588	2.6101	1.73824	2.12783	1.99436	3.30658
TNIP3	0	0	0.0641059	0	3.45505	4.06347	4.90174	5.4561
TNIP2	11.1962	9.8709	9.96998	9.95461	21.2936	23.8131	30.5347	24.2752
TNIP1	52.5563	60.2784	75.1438	44.2673	203.235	185.016	204.233	168.797
TNIK	2.80298	0.998721	0.961786	0.65677	0.136993	0.254089	0.213115	0.411466
TNFSF8	0.179002	0	0.0436336	0.0483513	0.374137	0.231302	0.259848	0.767004
TNFSF4	0	0	0	0	0.280023	0.222592	0.15556	0
TNFSF18	0	0.0333755	0	0	1.64785	1.87839	2.23646	0.515586
TNFSF15	2.04896	1.32149	1.05437	0.799355	0.67975	2.26942	2.57766	1.63336
TNFSF14	0.18127	0.192929	0.64804	0.359054	1.38912	0.828132	0.868347	0.894071
TNFSF13B	0.0724274	0.0578144	0.080915	0.161377	0.495572	0.312513	0.443299	0.158781
TNFSF13	5.00659	5.22391	6.0898	5.61106	26.4695	24.5971	31.1185	20.6924
TNFSF12	7.51006	9.61743	9.63193	9.07591	18.6732	14.431	18.8339	14.9285
TNFSF11	0	0	0	0	0	0	0	0
TNFSF11	0	0	0	0	0	0	0	0
TNFSF10	0.644934	0.325091	0.576395	0.352951	2.58266	6.06534	4.39006	2.1765
TNFRSF9	0.298567	0.388339	0.652323	0.394251	3.74092	4.34504	3.74336	3.16363
TNFRSF8	0.151283	0.214662	0.135217	0.183118	1.65628	1.04107	1.73572	0.681732
TNFRSF4	0.705798	1.02427	0.630835	0.76253	2.17762	2.01956	1.70757	2.32094
TNFRSF25	2.52839	2.17812	1.8293	1.94748	2.10896	1.91507	2.86229	3.78309
TNFRSF21	54.4857	55.1563	59.6498	60.4494	55.2806	47.5045	38.0536	45.958
TNFRSF1B	2.57058	2.56756	4.23211	3.63984	32.3138	28.0444	44.8373	21.5025
TNFRSF1A	76.4079	67.5261	77.5448	72.4901	86.1239	71.6505	81.3018	84.6869
TNFRSF19	2.64417	2.90403	2.96914	2.78638	3.74834	3.61383	4.88956	3.75283
TNFRSF18	2.8419	1.88304	3.49841	4.3012	9.15758	16.0598	10.5595	17.8082
TNFRSF17	0	0	0	0	0	0	0	0
TNFRSF14	1.39655	0.844401	1.27651	0.534328	15.15	16.1445	11.9265	17.2903
TNFRSF13C	0	0	0	0	0.245935	0.114042	0	0.0410543
TNFRSF13B	0	0	0	0	0.190549	0.176658	0.0926348	0.476859
TNFRSF12A	8.67378	11.9706	21.1366	14.1596	42.9537	50.6361	50.0604	38.5487
TNFRSF11B	0.315034	0.502875	1.2469	1.09193	2.14324	2.78721	4.16784	1.92381
TNFRSF11A	0.615622	0.849254	0.978153	0.948355	13.08	10.0468	11.1648	8.92211
TNFRSF10A	0.290371	0.589943	0.377499	0.862698	1.01151	0.964869	0.927321	1.04167
TNFAIP8L3	0.552247	0.0326537	0.246785	0.273439	0.772511	1.21479	2.05747	0.605295
TNFAIP8L2	2.26162	1.60448	3.95834	2.47296	23.5214	22.4353	35.2086	20.9158
TNFAIP8L1	2.90801	4.45636	4.05448	3.80141	9.80565	12.4004	11.6393	8.54238
TNFAIP8	11.5016	6.93754	9.28186	9.72403	9.15594	10.1992	8.35155	9.87616
TNFAIP6	1.8672	1.17186	1.79716	2.08617	10.2208	7.43713	9.88705	6.13988
TNFAIP3	5.84508	5.68051	6.15427	6.05271	82.5151	76.5505	88.2153	73.9256
TNFAIP2	16.0177	19.661	17.2955	16.9176	133.719	141.005	135.526	133.032
TNFAIP1	44.2657	39.7622	45.9565	39.9502	40.7203	45.3883	40.2957	43.476
TNF	1.20485	1.36489	1.28524	1.07769	5.10598	4.69574	4.59232	3.62105
TNF	2.12751	2.96382	2.80029	2.60488	13.2126	7.54041	9.14112	6.7838
TNC	2.32511	0.211811	2.44998	6.78224	3.29819	3.49041	10.2371	2.44934
TMX4	6.01397	6.91917	7.13118	6.63479	7.16143	7.23057	7.74945	6.6207
TMX3	17.26	17.3108	14.3693	14.3765	16.6695	19.3479	19.4299	18.8665
TMX2	25.2921	21.5666	25.1765	29.7029	25.7809	27.9005	26.8796	24.6123
TMX1	39.5732	44.9479	45.8452	46.2253	76.419	77.47	70.5987	75.8487
TMUB2	13.4322	13.0607	13.3367	13.4044	14.2066	16.285	15.3117	14.201
TMUB1	13.1429	11.9396	14.4067	11.1561	10.478	8.7873	10.3343	9.63726
TMTC4	10.5402	8.11077	13.2107	11.9143	8.94161	10.019	7.77785	8.76824
TMTC3	6.6685	5.95368	4.80822	6.12529	6.74793	7.29366	7.06416	7.32099
TMTC2	1.56118	0.996817	0.906923	0.850315	0.712138	0.924591	0.803203	0.998182
TMTC1	2.67567	2.23722	3.09358	3.07032	1.46463	1.16423	1.55972	2.44397
TMPRSS9	0.0469624	0.166621	0.0979522	0.0620246	0.0342879	0.0635765	0.133333	0.0686389
TMPRSS7	0	0	0	0	0	0	0.0268247	0.0828576
TMPRSS6	0	0	0	0	0	0	0	0
TMPRSS5	0.110325	0.117392	0	0.109264	0.0302012	0.0559989	0.0293644	0.15116
TMPRSS4	42.1435	42.0262	56.1204	53.8184	101.831	89.5053	69.9138	117.205
TMPRSS3	0	0	0	0	0.0796345	0.0246307	0	0
TMPRSS2	7.94466	7.84436	7.79584	5.2721	2.39856	3.49251	2.52836	4.17445
TMPRSS15	0	0	0	0	0	0	0	0
TMPRSS13	6.30641	4.46665	6.21483	6.34865	4.77797	8.16242	6.00171	8.49167
TMPRSS12	0.128712	0.136991	0.460146	0.254949	0	0.261328	0.137034	0.141068
TMPRSS11F	6.64161	6.09841	6.79442	6.93804	6.23749	4.4225	4.16081	7.9696
TMPRSS11E	12.7743	10.0454	6.69424	7.26511	17.7479	15.8862	13.6525	24.0672
TMPRSS11D	37.9088	53.551	47.5455	41.9119	21.1821	19.884	21.6446	26.9089
TMPRSS11A	0	0	0	0	0	0	0	0
TMPO	51.5214	51.1293	51.3711	58.6149	57.0079	65.0027	53.4145	53.6904
TMOD4	0.0949195	0.404049	0.254503	0.235017	0.259788	0.0963588	0.353642	0
TMOD3	151.235	151.105	114.462	123.805	94.1702	82.0005	83.2445	128.953
TMOD2	1.43149	1.2082	1.23525	0.782157	1.13486	0.200444	1.52378	0.541066
TMOD1	0.0514241	0.191534	0.298742	0.305553	0.0281545	0.104408	0.082123	0.0281945
TMLHE	4.37456	4.84762	3.71584	5.01237	4.55165	4.14774	2.65542	4.55712
TMIGD1	0.1297	0.306732	0.154568	0.156993	0.0157809	0.0731599	0.0306873	0.0789851
TMIE	8.33599	6.4127	6.79942	5.61946	3.82082	3.33943	4.00909	3.88043
TMF1	13.7549	13.7547	6.7472	7.04899	6.08512	8.82705	13.1581	14.1671
TMEM9B	10.4193	11.3772	14.8792	9.48833	13.5889	13.683	13.1888	12.6618
TMEM98	15.1353	24.8049	23.4012	24.6398	15.0454	12.7218	15.7287	17.1802
TMEM97	22.1379	19.1377	27.4928	32.1297	42.0241	51.6788	42.2607	22.9969
TMEM95	0	0.125823	0.316976	0	0.129449	0	0.125862	0.259137
TMEM91	0	0	0.449507	0	0	0	0.267731	0
TMEM9	21.891	21.6128	25.5905	23.9867	29.0229	26.4507	23.6126	22.5346
TMEM8C	0	0	0	0	0.0503921	0.0467427	0	0
TMEM8B	1.83952	1.66392	1.60293	2.32262	1.20831	0.887097	1.32174	1.10897
TMEM89	0	0	0	0	0	0	0.244634	0.251837
TMEM88B	0.135178	0.179805	0.120815	0.0334695	0.184986	0.274491	0	0.111135
TMEM88	9.53656	10.2815	8.59762	10.97	6.61071	6.76488	6.29476	7.3033
TMEM87B	15.5616	13.6723	12.67	12.1354	12.549	11.4943	13.3602	14.671
TMEM87A	11.1227	10.1563	10.8306	10.4655	12.893	12.9388	13.2327	12.9241
TMEM86B	0.388002	0.619336	0.498492	0.384248	0.769898	0.664747	0.929279	0.717649
TMEM86A	0.936878	1.07369	1.93228	1.42735	10.9667	12.1093	13.2331	11.0193
TMEM82	3.96485	3.97108	3.6269	3.55686	1.88942	2.22581	2.48264	4.70367
TMEM81	1.24031	1.1496	0.750947	0.990567	1.48927	1.05617	1.14994	0.78937
TMEM80	3.23605	2.49299	3.03412	2.87043	3.06454	3.14436	3.90962	2.9159
TMEM79	17.5014	16.8756	18.4743	19.868	12.6993	12.2756	11.5528	16.75
TMEM74B	0	0.0993624	0	0	0.102226	0.189547	0.0993935	0
TMEM74	0	0	0	0	0	0	0.227046	0
TMEM72	0	0.0714925	0	0.0332685	0	0	0	0
TMEM71	0.309642	0.164779	0.138371	0	0.508499	0.707301	0.411988	0.339368
TMEM70	8.16632	7.15677	8.71865	7.61142	7.60529	7.54073	6.7655	7.08788
TMEM69	6.5156	7.64851	7.44414	8.68082	9.74361	10.9456	9.83152	9.71853
TMEM68	11.758	12.3822	17.5799	10.6008	14.3204	13.7779	13.6634	14.9551
TMEM67	4.47714	3.47907	3.08021	3.74794	2.15098	2.37087	2.1429	1.97705
TMEM65	4.44521	4.81297	4.18073	4.19735	2.51811	2.80757	3.21873	2.54946
TMEM64	6.06771	3.41132	7.52052	5.49869	6.89344	7.61331	6.398	5.89785
TMEM63C	0.497545	0.238787	0.252852	0.289834	0.480622	0.445719	0.508855	0.342179
TMEM63B	42.0769	42.143	38.3751	38.898	45.4046	54.5848	48.4325	53.4092
TMEM63A	22.1924	19.0231	20.1007	18.8135	21.6375	17.8319	18.8624	20.1227
TMEM62	14.5578	14.1621	14.3089	15.9887	11.2412	12.4482	10.6785	12.8096
TMEM59L	0.265378	0.313816	0.36897	0.350426	0.0968353	0.209562	0.251122	0.258584
TMEM59	274.113	263.106	266.46	225.729	197.074	166.9	175.92	214.436
TMEM57	28.0791	28.5181	28.7854	26.4439	21.1979	23.6176	21.7305	27.1944
TMEM56	0.681668	1.1211	1.05237	0.92059	0.949829	1.06961	1.05545	1.7661
TMEM55B	24.1914	24.8927	28.3393	25.3031	17.5976	20.623	22.2609	20.862
TMEM55A	12.4105	13.0828	13.1746	11.7131	11.8324	12.4521	11.2569	11.0483
TMEM54	5.54115	5.45792	3.86974	5.81921	5.55841	5.33796	4.63643	4.91534
TMEM53	9.51533	8.55804	8.77855	8.14639	4.50287	3.95776	4.28024	4.30641
TMEM52B	0	0	0	0	0	0	0.0274067	0.0282279
TMEM52	2.66452	2.26839	4.07001	1.91903	0	0.147568	0.61883	0.318582
TMEM51	10.7138	12.332	13.1461	12.2831	14.6016	12.1488	11.9336	14.6844
TMEM50B	81.4845	85.7318	85.6031	73.073	74.7228	62.9174	49.8277	79.2355
TMEM50A	91.4979	83.5073	104.328	99.8336	114.843	103.246	114.412	86.9081
TMEM5	4.66951	4.84532	3.61427	3.61582	3.10544	4.26822	4.18086	4.09773
TMEM47	0.616222	1.12658	1.08736	1.1892	1.15897	0.866263	1.51375	1.43746
TMEM45B	0.472184	0.140698	1.02972	0.561129	0.516944	3.06818	1.5079	2.62919
TMEM45A	0	0	0	0	0	0	0	0
TMEM44	0.389014	0.689957	0.434602	0.866803	0.390399	0.855748	0.552108	0.604062
TMEM43	52.146	41.1756	50.5039	53.1106	51.5616	46.8899	54.0251	49.8459
TMEM42	8.10354	8.16768	8.39104	8.51989	6.56571	4.96539	4.82602	6.10404
TMEM41B	14.12	15.969	16.1581	16.2314	13.3668	15.3195	15.5609	15.5678
TMEM41A	23.5833	23.6462	26.282	23.3137	32.5102	39.2489	28.5331	40.6073
TMEM40	10.8226	14.1398	18.6747	16.8723	22.8752	32.5284	26.3485	29.9496
TMEM39B	5.98724	5.30241	5.81789	6.00874	12.5814	11.0967	12.4043	9.73363
TMEM39A	7.61068	7.69744	8.54459	9.28093	10.9485	12.1012	12.4533	11.4788
TMEM38B	4.38292	3.47221	4.15656	3.90636	4.95822	3.83183	4.22487	4.1635
TMEM38A	4.18675	3.36505	4.24709	2.62414	2.78493	1.84736	2.0873	3.25298
TMEM37	6.17155	4.89881	8.22842	4.85931	5.48267	4.57096	6.62336	6.2655
TMEM35	0.0335521	0.0714551	0.300018	0.531899	0	0	0.178655	0
TMEM33	10.7422	10.8614	10.7499	10.6911	16.5112	20.0175	17.2805	17.9404
TMEM30B	34.3468	32.758	33.7876	32.6481	24.0614	20.6127	16.1466	25.1832
TMEM30A	44.5362	50.1853	49.0865	46.2341	48.3261	47.613	49.9484	53.9901
TMEM27	0	0.0526968	0	0	0	0	0.0527133	0
TMEM261	10.7015	9.79549	9.56434	11.7094	10.241	12.0806	11.7102	10.0892
TMEM260	16.5677	16.1065	14.1614	12.2645	10.2693	10.2443	11.9687	9.80923
TMEM26	0	0	0	0	0.110357	0	0.160948	0
TMEM259	38.4787	43.2368	39.6954	38.5315	38.2871	34.8082	38.4412	38.3331
TMEM258	1.38822	1.47775	0.827285	0.916732	0.50678	0.470079	0.985476	0.507501
TMEM256	22.6166	18.3958	21.3721	24.1092	26.6525	19.452	21.468	22.4212
TMEM255B	0.242291	0	0.0721826	0.279916	0	0	0.0429926	0.221315
TMEM255A	0	0	0	0	0	0	0	0
TMEM253	0	0	0	0	0	0	0	0
TMEM252	0.282755	0.100319	0.336968	0.466722	0.722335	1.21216	1.43811	0.378803
TMEM251	19.4975	16.5142	18.8481	19.9651	20.0383	13.1969	18.7779	17.1547
TMEM25	0.514038	0.711123	0.43645	0.865387	0.225091	0.36531	0.191516	0.366214
TMEM248	44.9832	46.3208	41.566	55.7008	47.1594	30.7517	34.6768	37.1119
TMEM247	0	0	0	0	0	0	0	0
TMEM246	12.1297	10.5932	14.3664	14.4947	6.82122	4.79123	4.74869	7.79924
TMEM245	16.8097	15.6751	11.6776	9.81353	7.58074	7.40289	8.85558	12.9
TMEM243	8.57387	6.39952	9.31241	8.01905	14.4056	19.8277	16.7323	16.3154
TMEM241	1.24407	1.32391	1.51616	1.00798	1.0524	1.26305	1.32431	1.36362
TMEM240	0.37498	0.399163	0.335193	0.247623	0.273778	1.01541	0.399288	0.959172
TMEM239	0	0	0	0	0	0.262884	0.137849	0
TMEM238	27.5283	26.156	38.4423	35.537	28.3881	31.4424	23.0239	23.1687
TMEM237	1.90154	1.83641	1.59142	1.67628	1.62448	1.79666	2.14114	1.67462
TMEM236	0	0	0	0	0.243608	0.677774	1.48048	0.182951
TMEM235	0.615633	0.545918	0.366815	0	0	0.104216	0	0.112512
TMEM234	13.2767	12.8442	15.102	11.6339	9.68991	10.3751	9.5074	9.7897
TMEM233	0	0	0	0	0.177751	0	0	0
TMEM232	0	0	0	0	0	0	0	0
TMEM231	1.86037	2.5545	2.1883	2.68622	1.27456	1.47446	1.57148	0.894581
TMEM230	19.4864	18.4571	21.2818	18.9302	20.6115	21.248	20.1288	20.0943
TMEM229B	8.14193	6.58126	6.81228	6.43323	10.0704	10.5527	11.1563	9.09512
TMEM229A	0.0526161	0	0.0235128	0.0130275	0	0.026707	0.0840117	0
TMEM225	0	0	0	0	0	0	0	0
TMEM222	53.0297	46.5886	50.014	50.2933	42.7643	33.243	35.5364	44.0203
TMEM221	0.847449	0.601239	0.168322	1.30556	0.927794	0.191188	0.400909	0.412824
TMEM220	1.24617	1.80847	1.51884	1.00973	4.09297	5.17606	5.18568	2.60775
TMEM219	3.75978	3.59784	4.68871	4.70464	3.95654	5.00082	4.2814	3.25847
TMEM218	4.68664	3.30687	4.91712	4.54033	2.3981	2.22398	3.3078	2.12181
TMEM217	0.11443	0	0.102322	0	0.125361	0.464889	0	0
TMEM216	8.31901	6.67936	8.85967	7.89297	6.05342	4.80465	4.24207	5.89689
TMEM214	11.3209	11.6576	13.0801	12.8522	15.1055	12.2908	15.7645	12.2748
TMEM213	0	0	0	0	0	0	0	0
TMEM212	0.0478191	0	0.0427592	0	0.0523871	0	0	0.0524616
TMEM211	0	0	0	0	0	0	0	0
TMEM210	0	0.164195	0	0	0	0	0	0
TMEM209	14.6952	13.4	12.8864	13.5661	17.9663	23.4332	20.4151	15.1365
TMEM208	18.1542	20.7985	27.8457	23.161	30.8862	33.1268	29.2481	25.8141
TMEM207	0	0	0	0	0	0	0	0
TMEM206	1.73205	1.69377	2.34294	1.29802	3.38242	2.70907	3.33865	3.64302
TMEM205	7.41657	5.63064	6.58806	6.44896	4.10924	4.13224	4.13992	3.51931
TMEM204	8.90032	11.9867	11.2882	9.47231	6.22634	4.3869	5.89679	5.4242
TMEM203	8.02915	8.71199	10.5529	9.90013	7.58365	9.27066	9.04964	5.86711
TMEM202	0.509026	0.812543	0.454942	0.201653	0.445792	0.465097	1.30041	0.613709
TMEM201	6.76494	7.95011	7.35376	7.41529	7.14223	7.49743	7.21945	6.45269
TMEM200C	0.894517	1.0199	0.875597	1.07565	1.09586	0.540581	0.725477	0.700325
TMEM200B	14.1962	11.6959	15.4162	10.9596	10.5282	12.5533	11.618	9.2023
TMEM200A	1.89821	0.831774	1.3686	1.32691	3.84186	2.72076	3.42991	2.60511
TMEM200A	0	0	0	0	0	0	0	0
TMEM2	11.4709	12.5386	10.6697	11.3667	16.6277	12.7317	14.9993	20.0082
TMEM199	11.3617	11.8324	12.9316	11.1553	15.4683	18.6831	17.0043	13.358
TMEM198	2.13151	1.61399	1.24557	1.21778	1.97451	1.78952	1.57079	1.16816
TMEM196	0	0	0	0	0	0	0.0144351	0
TMEM194B	11.1071	7.52173	9.00672	10.5288	7.39119	7.01531	5.39527	6.20651
TMEM194A	4.82169	4.6646	4.16238	3.74397	3.2991	3.83835	3.84943	3.90364
TMEM192	7.02678	7.2325	7.18091	7.30086	8.10253	9.41467	9.99352	6.84966
TMEM190	0	0	0	0	0	0	0	0
TMEM19	3.57418	3.22941	4.62079	4.25187	6.32461	6.45874	6.4846	5.71622
TMEM189	9.31917	9.8209	10.4313	11.1776	15.2044	13.9396	18.3231	12.2228
TMEM186	11.6587	10.1294	12.6465	11.4824	15.596	14.3987	14.8245	13.199
TMEM185B	13.9437	18.2679	21.1024	17.9204	25.849	22.9024	26.9149	25.1329
TMEM184C	7.58397	8.31614	8.86563	7.36765	10.3231	12.3841	12.5545	9.22924
TMEM184B	17.8228	17.4233	19.4408	15.7622	17.3353	16.9433	21.2501	19.4712
TMEM184A	24.4034	23.056	19.3846	20.2402	15.3217	18.4983	16.4051	18.8324
TMEM183A	17.471	16.7613	22.4541	20.1215	24.5497	23.6405	24.8808	25.5546
TMEM182	0	0	0	0.0477324	0	0	0.0256559	0
TMEM180	7.29072	5.20642	8.38077	7.07752	9.34692	8.74127	8.39903	9.41072
TMEM179B	21.6935	18.1118	18.2848	26.0242	23.1701	17.6378	22.1535	17.8816
TMEM179	0	0	0	0	0	0	0	0
TMEM178B	0.633429	0.652334	0.420026	0.478898	0.171499	0.601612	0.420514	0.313551
TMEM177	4.1096	4.03692	5.08554	5.32196	3.26304	4.03483	2.30744	3.41545
TMEM176B	35.9242	40.139	41.2381	38.6946	65.8685	46.3997	61.707	86.7392
TMEM176A	103.988	108.217	144.942	106.031	100.414	83.553	92.2974	123.317
TMEM175	10.8039	11.3435	9.21696	9.7837	12.2705	11.5262	10.6087	9.75222
TMEM174	0	0	0	0	0	0.147131	0	0.0529664
TMEM173	2.87899	1.73609	3.5451	3.2312	12.5022	15.0044	16.9234	9.95765
TMEM171	37.3851	36.3879	41.2902	41.5977	49.646	42.122	38.7278	49.9721
TMEM170B	2.21916	2.58296	2.47916	1.51087	2.12576	2.11223	3.54331	3.42054
TMEM17	3.64157	4.30926	5.93638	5.65459	3.18933	3.6676	3.16311	2.04361
TMEM169	0.603674	0.488226	0.766127	0.681512	0.0132204	0.0245131	0.012854	0.05293
TMEM168	7.41697	9.61741	9.85967	10.4929	12.2139	12.6559	13.8331	13.2533
TMEM167B	20.1647	21.8901	21.1011	18.0626	21.0773	17.0777	21.4648	18.7702
TMEM165	24.9378	25.7586	25.0621	25.0759	33.8304	36.1544	34.6764	29.4747
TMEM164	26.6654	27.5304	26.0183	22.797	18.426	17.2619	18.1505	16.9734
TMEM163	0.0723471	0	0.129321	0.21492	0	0.146888	0.19252	0.0396661
TMEM161B	4.33259	4.32544	2.67462	3.98095	4.59647	4.67086	5.03983	5.48324
TMEM161A	6.39287	5.78429	6.37599	6.63671	5.61249	6.1456	6.77218	5.24686
TMEM160	21.4335	19.3325	22.0045	20.9101	18.9288	19.9812	17.3025	19.0388
TMEM159	8.0194	8.20577	10.1208	7.98525	10.0336	9.93132	9.61526	10.7701
TMEM158	3.13548	3.26715	4.72883	5.11041	4.57683	3.58125	3.96343	4.36752
TMEM156	0.211874	0.0845629	0.165692	0.0524591	0.811826	0.699115	0.761183	0.667657
TMEM154	55.2251	59.308	58.3224	59.6065	57.0197	53.0851	44.7634	70.5271
TMEM151B	0.116097	0.0411947	0.0345929	0.153332	0.381353	0.275066	0.411988	0.0424423
TMEM151A	0	0	0	0	0	0	0	0
TMEM150C	0.175128	0.16307	0.234781	0.216784	0.599142	0.488952	0.442745	0.359924
TMEM150B	0.407221	0.144436	0.424613	0.302446	3.86368	4.61672	5.67128	3.16159
TMEM150A	6.75069	7.9023	10.136	8.77993	14.0911	7.9047	10.4436	12.3815
TMEM14C	40.1335	41.5759	45.6685	45.0153	68.4692	63.5515	71.6173	49.2403
TMEM14A	1.99025	3.40161	3.44977	2.44876	1.12243	1.53081	1.15559	1.25603
TMEM147	33.4151	32.2107	38.1005	42.5138	38.1401	46.0199	39.7166	33.0123
TMEM145	0	0.0310758	0	0	0.0319714	0	0	0.0640015
TMEM144	5.41368	4.30783	3.92304	4.57229	2.29594	2.6409	2.5093	2.42344
TMEM143	2.30692	1.74952	1.94328	2.54714	2.46748	2.98826	2.65324	2.81921
TMEM141	8.9519	11.5741	11.6645	11.1021	8.60953	8.91875	9.70721	8.61993
TMEM140	12.6611	6.88872	10.3372	9.19157	8.59792	11.7429	11.5014	10.4342
TMEM139	10.8256	7.10591	10.3986	9.01731	10.0793	9.34734	7.7542	14.8598
TMEM138	2.97574	2.5423	2.80935	2.9469	3.30364	3.23393	3.47992	3.44542
TMEM136	1.72971	2.17537	1.91481	2.23849	1.20502	0.878051	1.10893	1.22803
TMEM135	10.4998	7.74942	8.82908	9.55941	6.61263	7.43155	6.62996	6.59992
TMEM134	104.167	81.133	104.262	98.3222	77.0997	71.0639	66.5604	70.4251
TMEM132E	0.58218	0.807271	0.741052	0.497915	1.25539	0.806005	1.34271	0.628445
TMEM132D	0	0.0123255	0.0103502	0	0.0507103	0.0235126	0.0246588	0.0126988
TMEM132C	5.87898	4.40095	4.69261	2.24849	1.19846	0.473391	1.31634	0.666603
TMEM132B	0	0	0	0	0	0	0	0
TMEM132A	36.4282	38.3584	38.0832	35.2408	32.2732	36.4404	35.0683	37.4105
TMEM131	22.4594	20.8269	16.2167	20.2595	18.0931	24.3355	24.3922	20.2035
TMEM130	0	0	0	0	0	0.0240323	0	0
TMEM128	28.0013	26.3037	32.9231	30.213	32.9426	32.6721	29.2347	32.1969
TMEM127	59.2644	47.6832	54.8949	46.9547	43.5272	36.7314	36.263	50.2461
TMEM126B	5.44995	5.83756	6.68544	7.5136	5.88841	6.90742	5.80134	4.76326
TMEM126A	3.39031	3.83161	3.9696	4.26835	3.68282	3.89568	4.30831	2.93827
TMEM125	0	0	0	0	0	0	0	0
TMEM123	33.9526	35.138	32.9446	31.0436	44.6328	40.0254	35.4254	41.6882
TMEM121	1.29556	0.72568	0.853218	1.08047	1.41837	1.1769	1.45172	1.04637
TMEM120B	0.854877	1.99278	1.63725	1.29006	2.22838	2.1079	2.77338	2.05254
TMEM120A	25.3893	25.1875	28.1298	26.7223	28.8521	31.9976	29.9299	27.8748
TMEM119	3.37274	3.74943	4.52155	5.27847	3.32974	4.15803	5.2571	2.2445
TMEM117	1.9908	3.02204	2.74736	3.18916	3.17301	3.09123	3.42804	3.36937
TMEM116	0.245488	0.365773	0.789935	0.534886	0.215013	0.149567	0	0.107632
TMEM110-MUSTN1	17.8786	21.1878	20.5182	22.6143	33.185	31.064	29.9743	29.6618
TMEM11	15.3028	15.4893	18.5107	15.8076	16.753	16.608	19.0512	15.9538
TMEM109	57.5917	53.7183	55.2675	60.2131	55.4896	48.5158	47.3754	51.6204
TMEM108	0.42726	0.413378	0.798477	0.577013	1.14815	1.4986	0.702898	0.340622
TMEM107	3.70919	4.75001	5.22541	5.97676	5.02429	6.31896	5.48754	3.9278
TMEM106C	13.014	11.9629	12.9652	13.6731	9.65141	8.00345	6.70315	7.77133
TMEM106B	32.5296	27.3514	26.6019	24.7264	18.007	16.9286	17.3585	22.2652
TMEM106A	1.12606	1.49059	1.44825	1.22394	6.49465	12.1019	16.4598	8.18825
TMEM104	5.31699	5.93932	6.31631	6.63901	8.35168	7.04112	9.6322	7.27576
TMEM102	18.027	13.8524	15.5756	16.6224	12.1881	10.7379	9.4351	16.7553
TMEM101	8.46991	8.84954	11.2516	10.4466	11.5907	11.2181	9.71268	9.70569
TMEM100	1.77634	3.13396	3.13335	2.36089	2.60994	3.55947	4.17981	1.5371
TMEFF2	0.0147368	0.0470771	0.197662	0.0146023	0.0645623	0.104781	0.439456	0
TMEFF1	0.60495	1.09162	0.282097	1.22424	0.863866	1.52214	0.587978	0.144153
TMED9	68.8171	60.1219	79.9265	79.0054	100.571	98.5003	100.182	86.3148
TMED8	1.39691	2.40684	2.25916	1.71279	2.54889	2.36379	2.54912	2.69774
TMED7	25.7418	24.4824	22.5989	26.0377	35.4189	33.7536	30.6371	34.2121
TMED6	0	0.160218	0	0	0	0	0	0
TMED5	14.8085	13.2706	10.7653	8.2797	11.8681	19.1351	16.9701	19.4155
TMED4	7.16595	6.89292	8.6835	7.29922	6.94848	9.20291	6.93455	7.71168
TMED3	25.8328	27.6957	37.3453	34.9847	41.1551	42.4727	44.2745	32.7523
TMED2	138.712	148.004	162.129	164.761	177.654	179.71	171.922	151.492
TMED10	137.009	142.129	150.432	157.037	178.991	172.022	181.115	145.278
TMED1	11.9719	10.1817	16.0496	14.4311	12.8379	14.0975	13.5273	11.0248
TMCO6	14.4543	11.8379	12.5067	10.8408	8.33867	11.4019	8.29648	9.08644
TMCO4	5.98188	5.46722	5.66597	5.28612	7.2381	6.56722	5.86485	5.36451
TMCO3	3.61875	3.04692	3.03875	2.75665	2.37266	2.58393	2.49749	3.0947
TMCO2	0	0	0	0	0	0.0898118	0.094141	0
TMCO1	25.6148	28.1571	24.2765	26.8995	30.7643	34.1984	33.3089	27.3046
TMCC3	12.9049	13.9867	11.3358	12.0127	7.50196	6.48188	5.86268	11.9429
TMCC2	0.460931	0.735755	0.697142	0.333561	0.621052	0.50397	0.792576	0.777257
TMCC1	9.31308	10.084	10.3898	9.09377	9.16185	10.5463	11.0574	9.95806
TMC8	0.835999	0.915811	0.791105	0.413933	1.319	1.59766	1.59657	1.18582
TMC7	2.74533	1.78102	3.25399	2.8641	2.04117	1.62466	1.8128	4.42517
TMC6	15.8501	15.5697	13.6953	11.4704	10.4356	9.62153	11.6806	11.1466
TMC5	10.0568	4.53047	12.3192	7.82741	36.6175	26.3905	12.0904	37.6475
TMC4	12.2483	11.7648	11.8026	9.94983	14.2183	10.1154	8.70986	11.6756
TMC3	0	0	0	0	0	0	0	0
TMC2	0	0	0	0	0	0	0	0
TMC1	0	0	0	0	0.134238	0.0746992	0	0
TMBIM6	591.492	478.962	465.824	514.612	326.768	310.131	312.944	346.322
TMBIM4	37.9539	29.3741	42.9709	34.0204	47.0526	44.8543	39.6824	51.3841
TMBIM1	43.3749	40.5147	46.5773	37.3944	34.5287	42.3637	34.55	42.3433
TMA7	0.494372	0.263085	0.441845	0.122405	0.811865	0.627401	0.657776	0.541831
TMA16	0.788606	0.979079	0.851639	1.22024	1.49286	1.61797	1.60893	1.36858
TM9SF4	14.3609	13.5469	14.3359	15.1617	13.8032	14.9262	14.7427	15.2872
TM9SF3	64.1202	77.2051	77.3965	68.7821	87.8237	88.7546	89.2584	92.7391
TM9SF2	67.6236	69.5568	72.2609	74.8156	76.7389	74.7712	73.4908	75.4876
TM9SF1	29.0332	32.7442	30.3616	32.8628	33.5372	30.4683	27.8435	27.3021
TM7SF3	21.8691	22.2887	24.5598	23.1408	16.2985	16.2478	18.4605	15.5143
TM7SF2	22.4509	19.9809	25.3765	26.7537	14.1436	12.8834	10.1156	11.6432
TM6SF2	0.710518	0.517347	0.300809	0.518482	0.573163	0.341693	0.238843	0.163947
TM6SF1	0.580498	0.447343	0.7335	0.455937	4.27331	4.06464	6.58419	3.35693
TM4SF5	0	0	0	0	0	0	0	0
TM4SF4	0.157626	0	0.105659	0.0780551	0.129406	0	0.167772	0.0432112
TM4SF20	0	0	0	0	0	0	0.090346	0
TM4SF19	0.477957	0.329109	0.301544	0.640395	0.677154	0.685075	1.40666	0.308181
TM4SF1	9.63791	13.7464	19.2913	18.3598	24.3266	24.4968	25.9689	22.7052
TM2D3	2.52935	1.97389	3.39083	3.33971	2.21523	3.42396	2.69239	2.8648
TM2D2	31.1568	31.4822	34.2406	29.8999	27.3876	30.7054	31.2751	27.921
TM2D1	11.8399	11.7205	12.3863	11.4069	11.7059	12.3468	12.6521	11.5187
TLX3	0	0	0	0	0	0	0	0
TLX1	0	0	0	0	0	0	0	0
TLR9	0.120475	0.0427411	0.0897286	0.019886	0.351718	0.87659	1.23967	0.990378
TLR8	0.366712	0.677804	0.793501	0.554295	5.02897	3.684	8.60856	3.57527
TLR7	0.609595	0.697368	1.29393	0.664048	9.02607	8.86577	19.7426	6.36424
TLR6	0.889282	0.692682	0.860335	0.753548	1.70623	2.0105	2.17625	1.77862
TLR5	40.1816	36.2971	25.5632	27.0646	10.1915	10.0743	10.8563	14.0028
TLR4	8.76992	7.42042	7.5587	7.2922	12.4022	16.6576	16.654	14.6436
TLR3	4.97358	2.45082	3.76627	3.91844	4.93529	8.54442	6.91122	5.29033
TLR2	5.53664	7.04352	7.48992	7.72596	41.1344	36.8188	35.442	25.6536
TLN2	4.90351	3.73313	3.14214	4.43602	1.14791	1.5264	1.83838	1.43662
TLN1	29.7719	26.7112	27.9033	29.8046	43.4826	41.1604	53.3815	44.2627
TLL2	0.792933	0.0684279	0.287308	0.382006	0.0703765	0.065279	0.114058	0.0469765
TLL1	0.469774	0.11763	0.135837	0.314706	0.257139	0.238471	0.33827	0.287745
TLK2	12.6229	11.4736	8.51261	8.55575	9.16756	8.39401	10.4215	10.4399
TLK1	1.22365	0.944428	0.90133	0.838922	0.691885	0.846427	0.95901	0.928537
TLK1	0	0	0	0	0	0	0	0
TLE6	0.0979187	0.0347445	0.145882	0.0969929	0.0357459	0	0.208495	0.107354
TLE4	4.58367	4.68297	5.02578	4.54569	4.15188	5.27107	4.85832	4.45788
TLE3	27.9555	26.1527	23.7741	26.3564	23.1446	20.7415	20.8291	25.2871
TLE2	0.798189	0.679537	0.665815	0.562098	0.582564	0.216099	0.585318	0.330518
TLE1	3.05226	5.20786	4.28236	4.89704	5.11494	5.19363	5.02785	5.15844
TLDC2	0.103041	0	0	0.612504	0	0.104709	0.219514	0.113045
TLDC1	11.1882	10.9864	10.3427	8.7021	6.62369	8.9703	8.5361	6.84214
TLCD2	1.07989	1.18204	0.303338	0.611095	0.641787	0.877122	0.689728	0.371998
TLCD1	3.9578	3.15053	4.19175	3.88854	1.63762	1.5978	1.54254	1.6225
TKTL2	0	0	0	0	0	0	0	0
TKTL1	0	0.0284882	0	0	0.0586186	0.0271867	0	0.029351
TKT	2791.43	3049.1	2500.03	3163.74	1168.03	1097.66	989.088	1285.69
TK2	16.799	17.005	16.1858	12.9302	11.7224	12.3133	12.9391	9.3413
TK1	29.8922	29.5248	27.268	49.0652	32.8216	42.8049	30.6607	19.0588
TJP3	52.1229	50.9746	48.514	40.79	53.449	56.7308	54.5174	68.0145
TJP2	71.4444	67.7201	60.0077	53.5443	65.3551	66.8916	55.9193	86.913
TJP1	60.1092	69.3355	49.6392	49.5503	43.6372	37.6477	40.2524	61.3167
TJAP1	9.66618	9.75711	8.60299	9.2396	11.8774	11.8339	12.5505	12.82
TIRAP	10.2261	8.669	7.59044	8.41054	8.25417	8.71059	8.02573	9.11897
TIPRL	13.9675	14.0247	15.235	13.0512	14.1813	15.7438	14.0687	13.2518
TIPIN	9.87334	9.76814	9.78934	9.47208	10.049	10.4158	10.9205	8.11653
TIPARP	29.3018	29.6186	27.1792	22.7584	25.0985	33.8866	22.1318	42.9647
TINF2	13.2091	11.7069	12.6865	9.56669	8.76284	11.8095	8.98208	9.42164
TINAGL1	3.75279	3.67089	4.03158	4.27948	13.1138	17.1647	17.2904	14.0644
TINAG	0	0	0	0	0	0	0	0
TIMP4	0.115073	0.367444	0.171439	0.303924	0.167991	0.155783	0.32671	0.0840937
TIMP3	14.5969	25.2669	20.553	16.5257	6.49837	5.15472	11.6039	10.3935
TIMP2	75.1966	71.3675	103.302	83.9605	131.312	115.236	138.552	93.8331
TIMP1	40.9177	30.03	78.9718	66.6325	306.907	419.366	430.303	222.12
TIMMDC1	12.2356	14.7987	14.888	13.5282	17.2685	18.2596	15.1168	14.0576
TIMM9	8.58448	7.97412	8.71259	8.71738	11.867	10.3406	11.4613	9.96747
TIMM8B	38.4813	41.5234	51.2275	51.9655	46.3999	46.4457	41.2488	36.1321
TIMM8A	0.23892	1.0174	0.427279	0.946954	1.04671	0.485324	1.01769	0.262116
TIMM8A	10.231	8.82765	13.0979	10.4055	14.379	17.8267	14.2756	11.9716
TIMM50	28.0873	27.9209	31.7166	38.7521	41.2443	49.1778	37.4772	28.6967
TIMM44	22.1793	22.473	24.729	23.7764	22.7185	27.1628	30.4661	23.1469
TIMM22	13.5514	12.9557	14.3458	15.537	14.9149	13.5376	13.9623	11.9542
TIMM21	8.64789	8.35661	6.9294	8.56401	6.63806	9.18365	6.98345	8.00796
TIMM17B	0	0	0	0	0	0	0	0
TIMM17A	23.0276	26.0416	28.4515	27.1649	30.6628	34.0062	32.2732	29.9083
TIMM13	28.5346	32.5224	41.4416	35.6435	46.5032	53.5788	48.927	42.7383
TIMM10B	4.39521	4.83967	5.61947	4.89666	5.64713	7.34429	5.62084	5.25245
TIMM10B	0	0	0.0776612	0.172116	0	0	0	0.190471
TIMM10	3.27519	3.15657	5.02588	4.2838	6.29165	6.58771	5.6571	5.08004
TIMELESS	5.22914	5.60281	4.99358	6.84545	5.99917	7.73321	6.40504	4.35756
TIMD4	0	0	0	0	0.140523	0.195452	0.887945	0
TIGIT	0	0	0	0	0.296399	0	0	0.0989733
TIGD5	2.09754	1.8739	2.31438	2.20541	2.60817	2.65539	2.39816	2.66807
TIGD4	0.087034	0.123499	0.0777993	0.0574741	0.0635447	0	0.030892	0.0954207
TIGD3	0.411457	0.350294	0.294192	0.651962	0.810796	1.00256	0.569382	0.901958
TIGD2	2.43526	2.32798	3.06182	3.3518	2.892	3.22676	5.00881	3.61933
TIFAB	0.483386	1.08025	0.950458	0.909509	8.78459	6.42902	14.3045	7.20568
TIFA	1.14979	1.12369	1.61482	0.906258	5.52313	5.97972	6.96891	5.37543
TIE1	2.06658	0.822458	3.09331	2.56233	6.60333	8.22197	12.0364	5.00908
TICRR	3.6883	3.09305	2.40958	4.44655	3.40143	5.27097	3.77674	3.13088
TICAM2	0.177159	0.418969	0.439829	0.175446	1.53011	1.25912	2.70314	1.89875
TIAM2	0.413722	0.321281	0.489685	0.553661	0.722249	0.624391	1.02363	0.453475
TIAM1	44.7897	38.9779	31.1591	31.9802	24.143	21.8207	25.0031	32.9685
TIAL1	29.888	28.0715	21.8841	25.8496	27.6268	30.8249	32.2348	30.5123
TIA1	10.6203	9.57065	6.94054	7.53843	5.47738	5.82757	7.48228	7.87264
THYN1	11.9929	10.644	13.4958	14.1846	10.1527	14.2957	12.1459	9.04729
THY1	13.071	8.05302	10.3206	13.3822	19.9583	21.0534	25.7352	9.80262
THUMPD3	17.7074	19.9315	18.2718	20.5399	20.7572	26.113	21.2359	20.2039
THUMPD2	2.61176	2.10437	1.90074	2.3278	1.91979	1.89404	2.24398	1.8812
THUMPD1	24.4209	25.4364	25.1203	23.3855	23.0465	24.6769	22.3781	22.2535
THTPA	8.00251	9.52246	9.5416	11.329	7.22773	7.21993	7.93766	6.75796
THSD7B	0.0126283	0.0134471	0.0451683	0.100092	0	0	0	0
THSD7A	5.27929	3.90026	3.13371	4.02261	0.622864	0.416441	0.619713	1.00067
THSD1	0.522754	0.173845	0.272531	0.34512	0.34576	0.431219	0.452123	0.202933
THRSP	5.72054	1.69104	1.56219	1.04908	1.44971	2.15109	1.57876	4.47043
THRB	1.49519	1.55279	1.16725	1.01686	1.17343	1.29855	1.31354	1.3328
THRAP3	68.7753	66.1486	58.2242	65.2228	58.6615	67.6116	72.0392	61.5038
THRA	13.3419	12.9133	13.5702	13.3139	6.96713	5.15235	7.23177	7.06521
THPO	0	0	0	0	0	0	0	0
THPO	0	0	0	0	0	0	0	0
THOP1	4.23049	3.95194	6.05637	6.3316	9.89151	12.8853	11.4517	5.91686
THOC7	17.2309	16.6721	16.729	17.8255	16.2812	15.9841	14.3296	13.5465
THOC6	8.37613	9.88333	8.42576	8.95435	14.5415	19.7123	16.7505	12.8302
THOC5	29.673	27.9737	27.3428	30.6206	21.5917	26.4471	24.2824	19.9572
THOC3	20.5798	23.0168	25.5626	29.3023	25.2661	29.5713	24.1729	21.2382
THOC2	9.80529	9.08555	4.25395	4.87356	4.95231	6.11939	8.49286	9.2899
THOC1	0	0.0673007	0	0	0	0	0	0
THOC1	8.57037	9.86107	6.68766	6.80707	6.52493	8.21542	8.98403	8.01101
THNSL2	6.55811	6.5188	5.60361	5.3526	2.32747	2.92672	2.72335	3.91006
THNSL1	1.10024	0.806574	1.07074	0.920096	1.7131	1.66316	1.53556	1.47394
THG1L	3.39324	3.34239	4.06027	4.52672	6.04809	4.98254	4.9852	3.56558
THEMIS2	0.404512	0.241068	0.462757	0.272397	5.19024	3.12129	4.80549	3.72443
THEMIS	0	0	0.026559	0	0.0650784	0.060334	0.126516	0.130276
THEM6	47.9481	35.758	51.7413	37.8021	21.6825	20.2799	16.7579	21.8477
THEM5	26.6343	22.3976	25.0161	26.7521	3.97885	5.45227	5.19684	9.3942
THEM4	1.34122	1.27962	1.69469	1.2366	1.72148	1.52604	1.45231	0.963161
THEG	0	0	0	0	0	0	0	0
THBS4	56.0693	54.0495	92.3425	58.1303	79.8363	93.7854	74.0584	49.0516
THBS3	1.98688	1.8721	2.07172	2.70547	1.65405	1.61799	2.57763	1.49724
THBS2	42.0578	79.6029	83.6196	83.6406	109.671	98.766	108.326	104.863
THBS1	28.5614	51.8142	37.9013	50.2207	59.4016	49.5491	87.5695	77.0072
THBD	1.3223	3.21361	7.10665	3.82222	5.63391	3.73718	7.76051	6.42409
THAP7	5.82825	7.42178	9.01321	8.94943	8.8898	8.54348	7.42392	6.20881
[truncated: 13,130 more rows]
